# Supplementary material for: Statistical crystallography reveals an allosteric network in SARS-CoV-2 Mpro
Source: Commun Biol. 2026 May 2;9:602. doi: 10.1038/s42003-026-10127-w (PMC13135515; doi:10.1038/s42003-026-10127-w)
Supplement: Supplementary file 3 — Supplementary Data [file 42003_2026_10127_MOESM3_ESM.zip]

Archive with 7 entries (6 files):
- supplementary_data/
- supplementary_data/supplementary_data_3_ITC_nDSF_combined.xlsx
- __MACOSX/supplementary_data/._supplementary_data_3_ITC_nDSF_combined.xlsx
- supplementary_data/supplementary_data_2_SEC_fit_data.xlsx
- supplementary_data/supplementary_data_1_SEC_source_data.xlsx
- supplementary_data/supplementary_data_4_fit_velocities.xlsx
- supplementary_data/supplementary_data_5_fit_michaelis-menten_parameters.xlsx
