# Supplementary material for: Statistical crystallography reveals an allosteric network in SARS-CoV-2 Mpro
Source: Commun Biol. 2026 May 2;9:602. doi: 10.1038/s42003-026-10127-w (PMC13135515; doi:10.1038/s42003-026-10127-w)
Supplement: Supplementary file 3 — Supplementary Data [file 42003_2026_10127_MOESM3_ESM.zip › supplementary_data/supplementary_data_3_ITC_nDSF_combined.xlsx]

## Sheet: ITC_wildtype
Calpeptin_400uM_in_WT_24uM_28C_X	Calpeptin_400uM_in_WT_24uM_28C_Y
0.083333	9.74341
0.1	9.74457
0.116667	9.74479
0.133333	9.74438
0.15	9.74336
0.166667	9.74227
0.183333	9.74203
0.2	9.74184
0.216667	9.74184
0.233333	9.74216
0.25	9.74251
0.266667	9.74272
0.283333	9.74242
0.3	9.7419
0.316667	9.74157
0.333333	9.74088
0.35	9.74027
0.366667	9.73968
0.383333	9.73951
0.4	9.73948
0.416667	9.73953
0.433333	9.73941
0.45	9.73926
0.466667	9.73925
0.483333	9.73935
0.5	9.73932
0.516667	9.73915
0.533333	9.73889
0.55	9.73845
0.566667	9.73786
0.583333	9.73729
0.6	9.73667
0.616667	9.73682
0.633333	9.73685
0.65	9.73703
0.666667	9.73753
0.683333	9.73819
0.7	9.73866
0.716667	9.73874
0.733333	9.73858
0.75	9.73835
0.766667	9.73829
0.783333	9.73834
0.8	9.73852
0.816667	9.73871
0.833333	9.73894
0.85	9.73926
0.866667	9.7399
0.883333	9.74045
0.9	9.74051
0.916667	9.74
0.933333	9.73856
0.95	9.73698
0.966667	9.73621
0.983333	9.73587
1	9.73694
1.01667	9.73773
1.03333	9.73333
1.05	9.7296
1.06667	9.72993
1.08333	9.7286
1.1	9.72515
1.11667	9.72302
1.13333	9.7213
1.15	9.71944
1.16667	9.71838
1.18333	9.71814
1.2	9.71872
1.21667	9.71943
1.23333	9.72049
1.25	9.72094
1.26667	9.72062
1.28333	9.72132
1.3	9.72134
1.31667	9.72262
1.33333	9.72382
1.35	9.72527
1.36667	9.72689
1.38333	9.72792
1.4	9.7286
1.41667	9.72926
1.43333	9.72994
1.45	9.73079
1.46667	9.7316
1.48333	9.73232
1.5	9.73308
1.51667	9.73381
1.53333	9.73418
1.55	9.73408
1.56667	9.73392
1.58333	9.73387
1.6	9.73384
1.61667	9.73356
1.63333	9.73318
1.65	9.73283
1.66667	9.73233
1.68333	9.73185
1.7	9.73111
1.71667	9.73009
1.73333	9.72921
1.75	9.72883
1.76667	9.72895
1.78333	9.72915
1.8	9.72926
1.81667	9.729
1.83333	9.72817
1.85	9.72766
1.86667	9.72728
1.88333	9.72658
1.9	9.72597
1.91667	9.72529
1.93333	9.72563
1.95	9.72539
1.96667	9.7245
1.98333	9.7236
2	9.7227
2.01667	9.72183
2.03333	9.7219
2.05	9.72261
2.06667	9.72356
2.08333	9.72419
2.1	9.72417
2.11667	9.72323
2.13333	9.72252
2.15	9.72203
2.16667	9.72102
2.18333	9.72106
2.2	9.72166
2.21667	9.72122
2.23333	9.72033
2.25	9.71936
2.26667	9.71866
2.28333	9.71903
2.3	9.72013
2.31667	9.72114
2.33333	9.7223
2.35	9.72324
2.36667	9.72327
2.38333	9.72219
2.4	9.7215
2.41667	9.72173
2.43333	9.72216
2.45	9.72172
2.46667	9.72083
2.48333	9.72027
2.5	9.72084
2.51667	9.72177
2.53333	9.72245
2.55	9.72241
2.56667	9.72257
2.58333	9.72293
2.6	9.72294
2.61667	9.722
2.63333	9.72055
2.65	9.71979
2.66667	9.71928
2.68333	9.71931
2.7	9.71978
2.71667	9.72024
2.73333	9.72058
2.75	9.72079
2.76667	9.72096
2.78333	9.721
2.8	9.72107
2.81667	9.72075
2.83333	9.71994
2.85	9.7194
2.86667	9.71901
2.88333	9.71862
2.9	9.71823
2.91667	9.71761
2.93333	9.71716
2.95	9.71682
2.96667	9.71647
2.98333	9.71622
3	9.71606
3.01667	9.71578
3.03333	9.71554
3.05	9.71553
3.06667	9.71588
3.08333	9.71664
3.1	9.71771
3.11667	9.71881
3.13333	9.71978
3.15	9.72081
3.16667	9.72175
3.18333	9.72268
3.2	9.72351
3.21667	9.72423
3.23333	9.72397
3.25	9.7236
3.26667	9.72389
3.28333	9.72416
3.3	9.72451
3.31667	9.72493
3.33333	9.72541
3.35	9.72587
3.36667	9.72554
3.38333	9.7247
3.4	9.72281
3.41667	9.7207
3.43333	9.71884
3.45	9.71822
3.46667	9.71952
3.48333	9.72106
3.5	9.724
3.51667	9.72622
3.53333	9.72374
3.55	9.70722
3.56667	9.67272
3.58333	9.62989
3.6	9.59327
3.61667	9.56094
3.63333	9.54311
3.65	9.5364
3.66667	9.53786
3.68333	9.54818
3.7	9.56232
3.71667	9.57597
3.73333	9.58946
3.75	9.60122
3.76667	9.61478
3.78333	9.6283
3.8	9.6378
3.81667	9.64273
3.83333	9.64557
3.85	9.64824
3.86667	9.65281
3.88333	9.65633
3.9	9.65973
3.91667	9.66285
3.93333	9.66525
3.95	9.66677
3.96667	9.66763
3.98333	9.66878
4	9.67065
4.01667	9.6725
4.03333	9.67412
4.05	9.67569
4.06667	9.67723
4.08333	9.67832
4.1	9.67879
4.11667	9.67918
4.13333	9.67978
4.15	9.68028
4.16667	9.68086
4.18333	9.68133
4.2	9.68181
4.21667	9.68229
4.23333	9.6829
4.25	9.68357
4.26667	9.68399
4.28333	9.68409
4.3	9.68408
4.31667	9.68426
4.33333	9.6845
4.35	9.68481
4.36667	9.68495
4.38333	9.68521
4.4	9.68567
4.41667	9.68575
4.43333	9.6857
4.45	9.68576
4.46667	9.68588
4.48333	9.6865
4.5	9.68757
4.51667	9.68801
4.53333	9.68821
4.55	9.68824
4.56667	9.68839
4.58333	9.68887
4.6	9.68976
4.61667	9.69039
4.63333	9.69069
4.65	9.69129
4.66667	9.69161
4.68333	9.69167
4.7	9.69188
4.71667	9.69206
4.73333	9.69254
4.75	9.69207
4.76667	9.69229
4.78333	9.69261
4.8	9.69275
4.81667	9.69268
4.83333	9.69276
4.85	9.69323
4.86667	9.69385
4.88333	9.69459
4.9	9.69513
4.91667	9.69524
4.93333	9.69499
4.95	9.69476
4.96667	9.69513
4.98333	9.69606
5	9.69712
5.01667	9.69813
5.03333	9.69911
5.05	9.70007
5.06667	9.70105
5.08333	9.70179
5.1	9.70245
5.11667	9.7032
5.13333	9.70332
5.15	9.70271
5.16667	9.70173
5.18333	9.70118
5.2	9.70147
5.21667	9.70193
5.23333	9.70219
5.25	9.70209
5.26667	9.7019
5.28333	9.70169
5.3	9.70114
5.31667	9.70024
5.33333	9.69912
5.35	9.69868
5.36667	9.69864
5.38333	9.69858
5.4	9.69864
5.41667	9.69929
5.43333	9.70038
5.45	9.70128
5.46667	9.70209
5.48333	9.70244
5.5	9.70247
5.51667	9.70224
5.53333	9.70177
5.55	9.70115
5.56667	9.7008
5.58333	9.70098
5.6	9.70143
5.61667	9.70182
5.63333	9.70211
5.65	9.70227
5.66667	9.70254
5.68333	9.70292
5.7	9.70334
5.71667	9.70358
5.73333	9.70353
5.75	9.70318
5.76667	9.70274
5.78333	9.7024
5.8	9.70226
5.81667	9.70231
5.83333	9.70217
5.85	9.70248
5.86667	9.70312
5.88333	9.70351
5.9	9.70403
5.91667	9.70468
5.93333	9.70397
5.95	9.70222
5.96667	9.70119
5.98333	9.70101
6	9.7021
6.01667	9.70949
6.03333	9.71267
6.05	9.70012
6.06667	9.66979
6.08333	9.63129
6.1	9.58878
6.11667	9.5563
6.13333	9.53917
6.15	9.53
6.16667	9.52705
6.18333	9.5305
6.2	9.5396
6.21667	9.55267
6.23333	9.56851
6.25	9.59134
6.26667	9.61117
6.28333	9.62378
6.3	9.63048
6.31667	9.63575
6.33333	9.63999
6.35	9.64265
6.36667	9.64444
6.38333	9.64631
6.4	9.64722
6.41667	9.64832
6.43333	9.6502
6.45	9.65198
6.46667	9.65344
6.48333	9.655
6.5	9.65655
6.51667	9.65775
6.53333	9.6589
6.55	9.65967
6.56667	9.66029
6.58333	9.66128
6.6	9.66258
6.61667	9.66383
6.63333	9.66498
6.65	9.66539
6.66667	9.66574
6.68333	9.66665
6.7	9.66801
6.71667	9.6693
6.73333	9.67077
6.75	9.67241
6.76667	9.67352
6.78333	9.67438
6.8	9.67485
6.81667	9.6754
6.83333	9.67687
6.85	9.67744
6.86667	9.67826
6.88333	9.67887
6.9	9.67981
6.91667	9.68061
6.93333	9.68105
6.95	9.68143
6.96667	9.68202
6.98333	9.68279
7	9.68355
7.01667	9.68412
7.03333	9.68418
7.05	9.68391
7.06667	9.68388
7.08333	9.68416
7.1	9.68452
7.11667	9.68489
7.13333	9.68497
7.15	9.6851
7.16667	9.68548
7.18333	9.68577
7.2	9.68599
7.21667	9.68612
7.23333	9.6861
7.25	9.68618
7.26667	9.68638
7.28333	9.68673
7.3	9.68718
7.31667	9.6877
7.33333	9.68822
7.35	9.68873
7.36667	9.68911
7.38333	9.68937
7.4	9.68946
7.41667	9.68943
7.43333	9.68921
7.45	9.68883
7.46667	9.68875
7.48333	9.68882
7.5	9.68876
7.51667	9.68883
7.53333	9.68919
7.55	9.68981
7.56667	9.69054
7.58333	9.691
7.6	9.69112
7.61667	9.69081
7.63333	9.69014
7.65	9.68958
7.66667	9.6894
7.68333	9.68944
7.7	9.68931
7.71667	9.68995
7.73333	9.69074
7.75	9.6915
7.76667	9.69219
7.78333	9.69247
7.8	9.69283
7.81667	9.69293
7.83333	9.69177
7.85	9.69115
7.86667	9.69053
7.88333	9.69016
7.9	9.69045
7.91667	9.69064
7.93333	9.69105
7.95	9.69169
7.96667	9.69266
7.98333	9.69378
8	9.69482
8.01667	9.69516
8.03333	9.69476
8.05	9.69511
8.06667	9.69551
8.08333	9.6957
8.1	9.69617
8.11667	9.69666
8.13333	9.69721
8.15	9.69778
8.16667	9.69871
8.18333	9.69951
8.2	9.70021
8.21667	9.70048
8.23333	9.7003
8.25	9.69986
8.26667	9.69961
8.28333	9.69947
8.3	9.69928
8.31667	9.69878
8.33333	9.69786
8.35	9.69716
8.36667	9.69686
8.38333	9.6968
8.4	9.69604
8.41667	9.69537
8.43333	9.69408
8.45	9.69279
8.46667	9.69253
8.48333	9.69132
8.5	9.68966
8.51667	9.69266
8.53333	9.68929
8.55	9.67918
8.56667	9.66448
8.58333	9.63285
8.6	9.60289
8.61667	9.57893
8.63333	9.55978
8.65	9.54942
8.66667	9.5451
8.68333	9.54378
8.7	9.55143
8.71667	9.56955
8.73333	9.58615
8.75	9.60233
8.76667	9.61456
8.78333	9.62115
8.8	9.62566
8.81667	9.63023
8.83333	9.63506
8.85	9.63935
8.86667	9.64189
8.88333	9.6441
8.9	9.64655
8.91667	9.64907
8.93333	9.65172
8.95	9.6544
8.96667	9.65711
8.98333	9.65971
9	9.66207
9.01667	9.66408
9.03333	9.66584
9.05	9.66723
9.06667	9.66786
9.08333	9.66848
9.1	9.66904
9.11667	9.66976
9.13333	9.67113
9.15	9.67263
9.16667	9.67413
9.18333	9.67555
9.2	9.67687
9.21667	9.67769
9.23333	9.67819
9.25	9.67874
9.26667	9.67924
9.28333	9.67904
9.3	9.67915
9.31667	9.6801
9.33333	9.68104
9.35	9.68184
9.36667	9.6827
9.38333	9.68344
9.4	9.68414
9.41667	9.68502
9.43333	9.68613
9.45	9.68628
9.46667	9.68635
9.48333	9.68656
9.5	9.68662
9.51667	9.68653
9.53333	9.68642
9.55	9.68664
9.56667	9.68708
9.58333	9.68759
9.6	9.68812
9.61667	9.68856
9.63333	9.68887
9.65	9.68867
9.66667	9.68833
9.68333	9.68808
9.7	9.68786
9.71667	9.68788
9.73333	9.68854
9.75	9.68929
9.76667	9.68985
9.78333	9.69034
9.8	9.69072
9.81667	9.69081
9.83333	9.69079
9.85	9.69125
9.86667	9.69175
9.88333	9.6918
9.9	9.69102
9.91667	9.6912
9.93333	9.69209
9.95	9.69245
9.96667	9.69274
9.98333	9.69332
10	9.6934
10.0167	9.6938
10.0333	9.6943
10.05	9.69358
10.0667	9.69351
10.0833	9.6936
10.1	9.69334
10.1167	9.69305
10.1333	9.69293
10.15	9.69331
10.1667	9.69393
10.1833	9.69458
10.2	9.69524
10.2167	9.69559
10.2333	9.69576
10.25	9.69576
10.2667	9.69564
10.2833	9.69552
10.3	9.69554
10.3167	9.69579
10.3333	9.69619
10.35	9.69661
10.3667	9.69706
10.3833	9.69779
10.4	9.69852
10.4167	9.69909
10.4333	9.6994
10.45	9.69956
10.4667	9.69956
10.4833	9.69931
10.5	9.69912
10.5167	9.69942
10.5333	9.69981
10.55	9.70027
10.5667	9.70052
10.5833	9.70067
10.6	9.70063
10.6167	9.70045
10.6333	9.70044
10.65	9.70044
10.6667	9.70003
10.6833	9.69984
10.7	9.6995
10.7167	9.69894
10.7333	9.69845
10.75	9.69818
10.7667	9.6982
10.7833	9.69823
10.8	9.69827
10.8167	9.6984
10.8333	9.69865
10.85	9.6986
10.8667	9.69808
10.8833	9.69758
10.9	9.69755
10.9167	9.69774
10.9333	9.69757
10.95	9.69766
10.9667	9.69719
10.9833	9.69706
11	9.69899
11.0167	9.70192
11.0333	9.70183
11.05	9.69707
11.0667	9.68499
11.0833	9.66291
11.1	9.63818
11.1167	9.61619
11.1333	9.59423
11.15	9.57407
11.1667	9.56872
11.1833	9.57519
11.2	9.58182
11.2167	9.59266
11.2333	9.60253
11.25	9.61157
11.2667	9.61969
11.2833	9.62729
11.3	9.633
11.3167	9.63697
11.3333	9.64056
11.35	9.644
11.3667	9.64692
11.3833	9.65124
11.4	9.65551
11.4167	9.65958
11.4333	9.663
11.45	9.66615
11.4667	9.66873
11.4833	9.67126
11.5	9.67409
11.5167	9.67705
11.5333	9.67885
11.55	9.67968
11.5667	9.68077
11.5833	9.68175
11.6	9.68221
11.6167	9.68316
11.6333	9.68433
11.65	9.68542
11.6667	9.68656
11.6833	9.6876
11.7	9.68819
11.7167	9.68838
11.7333	9.68829
11.75	9.68815
11.7667	9.68822
11.7833	9.68839
11.8	9.6885
11.8167	9.68861
11.8333	9.68905
11.85	9.68961
11.8667	9.68999
11.8833	9.69025
11.9	9.69064
11.9167	9.69102
11.9333	9.69112
11.95	9.69085
11.9667	9.69059
11.9833	9.69074
12	9.69053
12.0167	9.69084
12.0333	9.69122
12.05	9.69155
12.0667	9.69199
12.0833	9.69248
12.1	9.69314
12.1167	9.69372
12.1333	9.69435
12.15	9.69464
12.1667	9.6945
12.1833	9.6941
12.2	9.69366
12.2167	9.69325
12.2333	9.69298
12.25	9.69282
12.2667	9.69328
12.2833	9.69405
12.3	9.69485
12.3167	9.69568
12.3333	9.6963
12.35	9.69649
12.3667	9.6965
12.3833	9.69654
12.4	9.69632
12.4167	9.69636
12.4333	9.69717
12.45	9.69747
12.4667	9.69743
12.4833	9.69737
12.5	9.69723
12.5167	9.69746
12.5333	9.69802
12.55	9.69875
12.5667	9.69947
12.5833	9.69994
12.6	9.7001
12.6167	9.69999
12.6333	9.69989
12.65	9.69962
12.6667	9.69945
12.6833	9.6994
12.7	9.69944
12.7167	9.6993
12.7333	9.69895
12.75	9.69863
12.7667	9.69848
12.7833	9.69843
12.8	9.69875
12.8167	9.69958
12.8333	9.70121
12.85	9.7005
12.8667	9.70028
12.8833	9.70014
12.9	9.70005
12.9167	9.7001
12.9333	9.70029
12.95	9.70126
12.9667	9.70544
12.9833	9.71501
13	9.73464
13.0167	9.76107
13.0333	9.77824
13.05	9.78057
13.0667	9.7773
13.0833	9.77158
13.1	9.76605
13.1167	9.76118
13.1333	9.75675
13.15	9.75289
13.1667	9.7493
13.1833	9.74655
13.2	9.74377
13.2167	9.74122
13.2333	9.73803
13.25	9.73488
13.2667	9.73161
13.2833	9.72861
13.3	9.72604
13.3167	9.72366
13.3333	9.72135
13.35	9.7192
13.3667	9.71726
13.3833	9.71546
13.4	9.71387
13.4167	9.71252
13.4333	9.70997
13.45	9.70683
13.4667	9.70395
13.4833	9.70247
13.5	9.701
13.5167	9.70215
13.5333	9.70214
13.55	9.69395
13.5667	9.68508
13.5833	9.67519
13.6	9.66778
13.6167	9.66041
13.6333	9.65464
13.65	9.64083
13.6667	9.62264
13.6833	9.61732
13.7	9.62091
13.7167	9.62791
13.7333	9.63388
13.75	9.64112
13.7667	9.6494
13.7833	9.65699
13.8	9.66539
13.8167	9.67157
13.8333	9.67532
13.85	9.67777
13.8667	9.67951
13.8833	9.68132
13.9	9.68293
13.9167	9.68505
13.9333	9.68771
13.95	9.69008
13.9667	9.69217
13.9833	9.69389
14	9.69514
14.0167	9.69608
14.0333	9.69682
14.05	9.69744
14.0667	9.69793
14.0833	9.69816
14.1	9.69826
14.1167	9.69847
14.1333	9.69898
14.15	9.69979
14.1667	9.70037
14.1833	9.70061
14.2	9.70093
14.2167	9.70125
14.2333	9.70163
14.25	9.70204
14.2667	9.70227
14.2833	9.70276
14.3	9.70314
14.3167	9.70349
14.3333	9.70348
14.35	9.70341
14.3667	9.70337
14.3833	9.70347
14.4	9.70373
14.4167	9.70413
14.4333	9.7046
14.45	9.70521
14.4667	9.70569
14.4833	9.70596
14.5	9.70616
14.5167	9.70653
14.5333	9.70688
14.55	9.70708
14.5667	9.70708
14.5833	9.70697
14.6	9.70678
14.6167	9.70652
14.6333	9.70626
14.65	9.7064
14.6667	9.70697
14.6833	9.70755
14.7	9.70793
14.7167	9.70816
14.7333	9.70832
14.75	9.70851
14.7667	9.70885
14.7833	9.70926
14.8	9.70945
14.8167	9.70988
14.8333	9.71052
14.85	9.71082
14.8667	9.71082
14.8833	9.71077
14.9	9.7109
14.9167	9.7113
14.9333	9.71181
14.95	9.71232
14.9667	9.71278
14.9833	9.71298
15	9.71284
15.0167	9.7127
15.0333	9.71281
15.05	9.7126
15.0667	9.71254
15.0833	9.71251
15.1	9.71251
15.1167	9.71227
15.1333	9.71173
15.15	9.71134
15.1667	9.71103
15.1833	9.7108
15.2	9.71094
15.2167	9.71138
15.2333	9.71192
15.25	9.71212
15.2667	9.71213
15.2833	9.7121
15.3	9.71218
15.3167	9.71227
15.3333	9.71231
15.35	9.71218
15.3667	9.71198
15.3833	9.7116
15.4	9.71144
15.4167	9.71148
15.4333	9.7116
15.45	9.71178
15.4667	9.71186
15.4833	9.71186
15.5	9.71193
15.5167	9.712
15.5333	9.71203
15.55	9.71193
15.5667	9.71171
15.5833	9.7115
15.6	9.71131
15.6167	9.71111
15.6333	9.71082
15.65	9.71058
15.6667	9.71028
15.6833	9.71009
15.7	9.71019
15.7167	9.71081
15.7333	9.71148
15.75	9.71192
15.7667	9.71221
15.7833	9.71242
15.8	9.71255
15.8167	9.71259
15.8333	9.71269
15.85	9.71277
15.8667	9.71283
15.8833	9.71319
15.9	9.71354
15.9167	9.714
15.9333	9.71512
15.95	9.71652
15.9667	9.71593
15.9833	9.71505
16	9.71635
16.0167	9.72055
16.0333	9.71877
16.05	9.70957
16.0667	9.6943
16.0833	9.67976
16.1	9.67094
16.1167	9.66673
16.1333	9.66264
16.15	9.6586
16.1667	9.6574
16.1833	9.65815
16.2	9.659
16.2167	9.65937
16.2333	9.66088
16.25	9.66248
16.2667	9.66407
16.2833	9.66587
16.3	9.67051
16.3167	9.67431
16.3333	9.67699
16.35	9.68091
16.3667	9.68527
16.3833	9.68958
16.4	9.69187
16.4167	9.69378
16.4333	9.69573
16.45	9.69742
16.4667	9.69885
16.4833	9.70055
16.5	9.70242
16.5167	9.70466
16.5333	9.70564
16.55	9.70677
16.5667	9.70774
16.5833	9.70821
16.6	9.70842
16.6167	9.70861
16.6333	9.70863
16.65	9.70879
16.6667	9.70923
16.6833	9.70967
16.7	9.70984
16.7167	9.70964
16.7333	9.70943
16.75	9.70931
16.7667	9.70913
16.7833	9.70928
16.8	9.70954
16.8167	9.70957
16.8333	9.70965
16.85	9.70992
16.8667	9.70994
16.8833	9.7099
16.9	9.70984
16.9167	9.70986
16.9333	9.70988
16.95	9.70984
16.9667	9.70994
16.9833	9.71021
17	9.71049
17.0167	9.71092
17.0333	9.7113
17.05	9.71164
17.0667	9.71197
17.0833	9.71236
17.1	9.71256
17.1167	9.71249
17.1333	9.71265
17.15	9.71308
17.1667	9.71328
17.1833	9.71333
17.2	9.71326
17.2167	9.71324
17.2333	9.71317
17.25	9.71316
17.2667	9.71334
17.2833	9.71366
17.3	9.71402
17.3167	9.71428
17.3333	9.71423
17.35	9.71409
17.3667	9.71415
17.3833	9.71428
17.4	9.71444
17.4167	9.71444
17.4333	9.71437
17.45	9.7144
17.4667	9.7146
17.4833	9.71486
17.5	9.71527
17.5167	9.71573
17.5333	9.7162
17.55	9.71647
17.5667	9.71663
17.5833	9.71663
17.6	9.7164
17.6167	9.71619
17.6333	9.71604
17.65	9.71595
17.6667	9.71601
17.6833	9.71609
17.7	9.71601
17.7167	9.71577
17.7333	9.71568
17.75	9.71576
17.7667	9.71595
17.7833	9.71617
17.8	9.71612
17.8167	9.7159
17.8333	9.71559
17.85	9.71505
17.8667	9.71423
17.8833	9.71376
17.9	9.71377
17.9167	9.71404
17.9333	9.71435
17.95	9.71461
17.9667	9.71502
17.9833	9.71528
18	9.71532
18.0167	9.71512
18.0333	9.7152
18.05	9.71482
18.0667	9.71487
18.0833	9.71485
18.1	9.71465
18.1167	9.71433
18.1333	9.71404
18.15	9.71392
18.1667	9.71386
18.1833	9.71408
18.2	9.71462
18.2167	9.71499
18.2333	9.7149
18.25	9.71453
18.2667	9.71426
18.2833	9.71387
18.3	9.71349
18.3167	9.71315
18.3333	9.71299
18.35	9.71295
18.3667	9.71298
18.3833	9.71263
18.4	9.71268
18.4167	9.71278
18.4333	9.71215
18.45	9.71098
18.4667	9.71027
18.4833	9.71001
18.5	9.71015
18.5167	9.70994
18.5333	9.71069
18.55	9.70475
18.5667	9.69683
18.5833	9.68532
18.6	9.67926
18.6167	9.67728
18.6333	9.67291
18.65	9.66945
18.6667	9.66725
18.6833	9.66517
18.7	9.66693
18.7167	9.66879
18.7333	9.67039
18.75	9.67064
18.7667	9.67042
18.7833	9.6742
18.8	9.67847
18.8167	9.68101
18.8333	9.68493
18.85	9.68981
18.8667	9.69401
18.8833	9.69583
18.9	9.69658
18.9167	9.69811
18.9333	9.69967
18.95	9.70049
18.9667	9.70152
18.9833	9.70291
19	9.70461
19.0167	9.70623
19.0333	9.70661
19.05	9.70698
19.0667	9.70716
19.0833	9.70723
19.1	9.70749
19.1167	9.70798
19.1333	9.70858
19.15	9.70951
19.1667	9.71045
19.1833	9.71111
19.2	9.71153
19.2167	9.71175
19.2333	9.71182
19.25	9.7118
19.2667	9.71207
19.2833	9.71238
19.3	9.71247
19.3167	9.71255
19.3333	9.71287
19.35	9.71324
19.3667	9.71382
19.3833	9.71442
19.4	9.71476
19.4167	9.71488
19.4333	9.71475
19.45	9.71447
19.4667	9.7141
19.4833	9.7136
19.5	9.71335
19.5167	9.71313
19.5333	9.71303
19.55	9.71307
19.5667	9.71347
19.5833	9.71425
19.6	9.71499
19.6167	9.71559
19.6333	9.71619
19.65	9.71678
19.6667	9.71692
19.6833	9.71692
19.7	9.71686
19.7167	9.71683
19.7333	9.71687
19.75	9.71706
19.7667	9.7172
19.7833	9.71753
19.8	9.7179
19.8167	9.71818
19.8333	9.71818
19.85	9.7183
19.8667	9.71822
19.8833	9.71788
19.9	9.71731
19.9167	9.7167
19.9333	9.71637
19.95	9.7162
19.9667	9.71623
19.9833	9.71623
20	9.71629
20.0167	9.71631
20.0333	9.71621
20.05	9.71602
20.0667	9.71567
20.0833	9.71558
20.1	9.71513
20.1167	9.71457
20.1333	9.71416
20.15	9.71385
20.1667	9.71376
20.1833	9.71377
20.2	9.71401
20.2167	9.71428
20.2333	9.71467
20.25	9.71494
20.2667	9.7147
20.2833	9.71418
20.3	9.71364
20.3167	9.7132
20.3333	9.7128
20.35	9.71268
20.3667	9.71267
20.3833	9.71289
20.4	9.71296
20.4167	9.71302
20.4333	9.71327
20.45	9.7134
20.4667	9.71332
20.4833	9.71331
20.5	9.71336
20.5167	9.71322
20.5333	9.71292
20.55	9.7125
20.5667	9.71207
20.5833	9.7121
20.6	9.71265
20.6167	9.71342
20.6333	9.71408
20.65	9.71441
20.6667	9.7145
20.6833	9.71455
20.7	9.71444
20.7167	9.71455
20.7333	9.71539
20.75	9.71601
20.7667	9.71555
20.7833	9.716
20.8	9.71677
20.8167	9.71719
20.8333	9.71752
20.85	9.71792
20.8667	9.71846
20.8833	9.7195
20.9	9.71897
20.9167	9.71805
20.9333	9.71822
20.95	9.71924
20.9667	9.72068
20.9833	9.7201
21	9.71949
21.0167	9.71942
21.0333	9.72003
21.05	9.71365
21.0667	9.70464
21.0833	9.69912
21.1	9.69608
21.1167	9.69156
21.1333	9.68651
21.15	9.68212
21.1667	9.67723
21.1833	9.67523
21.2	9.67278
21.2167	9.66851
21.2333	9.66471
21.25	9.66398
21.2667	9.67086
21.2833	9.68534
21.3	9.69527
21.3167	9.70231
21.3333	9.70554
21.35	9.70644
21.3667	9.70675
21.3833	9.70769
21.4	9.70872
21.4167	9.70928
21.4333	9.70974
21.45	9.71065
21.4667	9.71174
21.4833	9.71255
21.5	9.71277
21.5167	9.7127
21.5333	9.7126
21.55	9.71259
21.5667	9.71257
21.5833	9.71262
21.6	9.71274
21.6167	9.71288
21.6333	9.71327
21.65	9.71351
21.6667	9.71355
21.6833	9.71339
21.7	9.71321
21.7167	9.71315
21.7333	9.71291
21.75	9.71258
21.7667	9.71252
21.7833	9.71272
21.8	9.71307
21.8167	9.71335
21.8333	9.71385
21.85	9.71408
21.8667	9.71429
21.8833	9.71425
21.9	9.71435
21.9167	9.71436
21.9333	9.71474
21.95	9.71458
21.9667	9.71454
21.9833	9.71453
22	9.71443
22.0167	9.71451
22.0333	9.71482
22.05	9.7154
22.0667	9.71617
22.0833	9.71683
22.1	9.71716
22.1167	9.71715
22.1333	9.71708
22.15	9.71682
22.1667	9.71664
22.1833	9.71664
22.2	9.71682
22.2167	9.71713
22.2333	9.71738
22.25	9.71752
22.2667	9.71731
22.2833	9.71748
22.3	9.71783
22.3167	9.71808
22.3333	9.71815
22.35	9.71805
22.3667	9.71788
22.3833	9.71728
22.4	9.71664
22.4167	9.71617
22.4333	9.71589
22.45	9.71582
22.4667	9.71549
22.4833	9.7151
22.5	9.71499
22.5167	9.71498
22.5333	9.71488
22.55	9.71471
22.5667	9.71471
22.5833	9.71473
22.6	9.7147
22.6167	9.71439
22.6333	9.71392
22.65	9.71329
22.6667	9.71298
22.6833	9.71276
22.7	9.71253
22.7167	9.71255
22.7333	9.71258
22.75	9.71275
22.7667	9.71305
22.7833	9.71315
22.8	9.71305
22.8167	9.71313
22.8333	9.71299
22.85	9.71267
22.8667	9.71241
22.8833	9.71232
22.9	9.71206
22.9167	9.71193
22.9333	9.71248
22.95	9.71354
22.9667	9.71469
22.9833	9.71595
23	9.7171
23.0167	9.718
23.0333	9.71888
23.05	9.71939
23.0667	9.72009
23.0833	9.72166
23.1	9.72214
23.1167	9.72081
23.1333	9.72011
23.15	9.72044
23.1667	9.72148
23.1833	9.7226
23.2	9.722
23.2167	9.72118
23.2333	9.72088
23.25	9.72107
23.2667	9.72109
23.2833	9.72068
23.3	9.71979
23.3167	9.71891
23.3333	9.71823
23.35	9.71801
23.3667	9.71822
23.3833	9.71887
23.4	9.71921
23.4167	9.71923
23.4333	9.71991
23.45	9.72062
23.4667	9.72085
23.4833	9.71994
23.5	9.72036
23.5167	9.72263
23.5333	9.72472
23.55	9.72112
23.5667	9.71389
23.5833	9.70035
23.6	9.68565
23.6167	9.67976
23.6333	9.676
23.65	9.67501
23.6667	9.67516
23.6833	9.67697
23.7	9.67908
23.7167	9.6803
23.7333	9.68166
23.75	9.68187
23.7667	9.68357
23.7833	9.68627
23.8	9.6892
23.8167	9.6915
23.8333	9.69415
23.85	9.69693
23.8667	9.69962
23.8833	9.70179
23.9	9.70341
23.9167	9.70567
23.9333	9.70718
23.95	9.70818
23.9667	9.70887
23.9833	9.71007
24	9.71146
24.0167	9.71278
24.0333	9.71383
24.05	9.71453
24.0667	9.71502
24.0833	9.71531
24.1	9.71534
24.1167	9.71525
24.1333	9.71507
24.15	9.71496
24.1667	9.71468
24.1833	9.71438
24.2	9.71416
24.2167	9.71398
24.2333	9.71396
24.25	9.71416
24.2667	9.71435
24.2833	9.71442
24.3	9.71451
24.3167	9.71462
24.3333	9.71478
24.35	9.71506
24.3667	9.71528
24.3833	9.71546
24.4	9.71566
24.4167	9.71588
24.4333	9.71591
24.45	9.71562
24.4667	9.71523
24.4833	9.71475
24.5	9.71446
24.5167	9.71435
24.5333	9.71432
24.55	9.71441
24.5667	9.71459
24.5833	9.71453
24.6	9.71416
24.6167	9.71397
24.6333	9.71395
24.65	9.71371
24.6667	9.71347
24.6833	9.71322
24.7	9.71291
24.7167	9.71288
24.7333	9.71293
24.75	9.71285
24.7667	9.71292
24.7833	9.71307
24.8	9.7132
24.8167	9.7135
24.8333	9.71414
24.85	9.71509
24.8667	9.71611
24.8833	9.71711
24.9	9.71796
24.9167	9.71841
24.9333	9.71897
24.95	9.71956
24.9667	9.72022
24.9833	9.72121
25	9.72118
25.0167	9.72087
25.0333	9.72077
25.05	9.72073
25.0667	9.72139
25.0833	9.72161
25.1	9.72186
25.1167	9.7226
25.1333	9.72325
25.15	9.72348
25.1667	9.72326
25.1833	9.72253
25.2	9.72174
25.2167	9.72114
25.2333	9.72075
25.25	9.72074
25.2667	9.72099
25.2833	9.72123
25.3	9.72145
25.3167	9.7215
25.3333	9.7214
25.35	9.72134
25.3667	9.72124
25.3833	9.72107
25.4	9.7209
25.4167	9.72062
25.4333	9.72039
25.45	9.72009
25.4667	9.71976
25.4833	9.71964
25.5	9.71957
25.5167	9.71962
25.5333	9.71966
25.55	9.71942
25.5667	9.71888
25.5833	9.7183
25.6	9.71793
25.6167	9.71792
25.6333	9.7181
25.65	9.71841
25.6667	9.71887
25.6833	9.71927
25.7	9.71946
25.7167	9.7196
25.7333	9.71978
25.75	9.71986
25.7667	9.71983
25.7833	9.72006
25.8	9.72041
25.8167	9.72065
25.8333	9.72067
25.85	9.72059
25.8667	9.72045
25.8833	9.72093
25.9	9.72167
25.9167	9.72138
25.9333	9.72047
25.95	9.71964
25.9667	9.71971
25.9833	9.71959
26	9.71784
26.0167	9.71584
26.0333	9.71661
26.05	9.71756
26.0667	9.7111
26.0833	9.7037
26.1	9.69291
26.1167	9.68513
26.1333	9.6826
26.15	9.68017
26.1667	9.67874
26.1833	9.67889
26.2	9.67973
26.2167	9.68239
26.2333	9.68269
26.25	9.68257
26.2667	9.68396
26.2833	9.68538
26.3	9.68879
26.3167	9.69338
26.3333	9.69821
26.35	9.70114
26.3667	9.70302
26.3833	9.70532
26.4	9.70648
26.4167	9.70686
26.4333	9.7074
26.45	9.70842
26.4667	9.71012
26.4833	9.71176
26.5	9.71298
26.5167	9.71372
26.5333	9.7144
26.55	9.7151
26.5667	9.71574
26.5833	9.71654
26.6	9.71724
26.6167	9.71774
26.6333	9.71802
26.65	9.71821
26.6667	9.71855
26.6833	9.71901
26.7	9.71931
26.7167	9.7198
26.7333	9.72029
26.75	9.72044
26.7667	9.72038
26.7833	9.72026
26.8	9.72008
26.8167	9.72004
26.8333	9.72011
26.85	9.72011
26.8667	9.71969
26.8833	9.7189
26.9	9.71811
26.9167	9.71729
26.9333	9.71683
26.95	9.7167
26.9667	9.71677
26.9833	9.71698
27	9.7172
27.0167	9.7175
27.0333	9.7176
27.05	9.71808
27.0667	9.71841
27.0833	9.71895
27.1	9.7197
27.1167	9.7199
27.1333	9.71995
27.15	9.72037
27.1667	9.72059
27.1833	9.72064
27.2	9.72067
27.2167	9.72067
27.2333	9.72088
27.25	9.72148
27.2667	9.72177
27.2833	9.72173
27.3	9.72154
27.3167	9.72121
27.3333	9.7208
27.35	9.72056
27.3667	9.72039
27.3833	9.72012
27.4	9.71967
27.4167	9.71925
27.4333	9.71893
27.45	9.7188
27.4667	9.71846
27.4833	9.71808
27.5	9.71758
27.5167	9.71704
27.5333	9.71652
27.55	9.7166
27.5667	9.71695
27.5833	9.71696
27.6	9.71687
27.6167	9.71662
27.6333	9.71648
27.65	9.71632
27.6667	9.71603
27.6833	9.71546
27.7	9.71523
27.7167	9.71502
27.7333	9.715
27.75	9.7153
27.7667	9.71616
27.7833	9.71701
27.8	9.71747
27.8167	9.7174
27.8333	9.71734
27.85	9.71758
27.8667	9.7183
27.8833	9.71885
27.9	9.71899
27.9167	9.71942
27.9333	9.71985
27.95	9.72057
27.9667	9.72152
27.9833	9.72188
28	9.72201
28.0167	9.72227
28.0333	9.72257
28.05	9.72273
28.0667	9.7232
28.0833	9.72334
28.1	9.72282
28.1167	9.72195
28.1333	9.72131
28.15	9.7212
28.1667	9.72155
28.1833	9.72207
28.2	9.7221
28.2167	9.72175
28.2333	9.72123
28.25	9.72088
28.2667	9.7205
28.2833	9.72038
28.3	9.72055
28.3167	9.72043
28.3333	9.72035
28.35	9.72028
28.3667	9.72002
28.3833	9.71938
28.4	9.71927
28.4167	9.72001
28.4333	9.72041
28.45	9.71969
28.4667	9.71978
28.4833	9.72082
28.5	9.7207
28.5167	9.71884
28.5333	9.71635
28.55	9.71371
28.5667	9.70419
28.5833	9.697
28.6	9.69447
28.6167	9.69318
28.6333	9.69032
28.65	9.68805
28.6667	9.6877
28.6833	9.68956
28.7	9.69119
28.7167	9.68999
28.7333	9.69052
28.75	9.69057
28.7667	9.69101
28.7833	9.6942
28.8	9.6974
28.8167	9.69999
28.8333	9.70222
28.85	9.70354
28.8667	9.70407
28.8833	9.70533
28.9	9.70733
28.9167	9.70947
28.9333	9.71154
28.95	9.71306
28.9667	9.71403
28.9833	9.71459
29	9.71491
29.0167	9.71516
29.0333	9.71541
29.05	9.71571
29.0667	9.71577
29.0833	9.7158
29.1	9.71598
29.1167	9.7161
29.1333	9.71612
29.15	9.71625
29.1667	9.71698
29.1833	9.71778
29.2	9.7183
29.2167	9.71812
29.2333	9.71758
29.25	9.71708
29.2667	9.71668
29.2833	9.71635
29.3	9.71609
29.3167	9.71594
29.3333	9.71576
29.35	9.71571
29.3667	9.71558
29.3833	9.71556
29.4	9.7161
29.4167	9.71662
29.4333	9.71713
29.45	9.71742
29.4667	9.71787
29.4833	9.71855
29.5	9.7189
29.5167	9.71922
29.5333	9.71979
29.55	9.7208
29.5667	9.7218
29.5833	9.72253
29.6	9.72315
29.6167	9.72392
29.6333	9.72473
29.65	9.72538
29.6667	9.72586
29.6833	9.72611
29.7	9.72609
29.7167	9.72586
29.7333	9.7257
29.75	9.72472
29.7667	9.72338
29.7833	9.72259
29.8	9.72194
29.8167	9.72128
29.8333	9.7208
29.85	9.72026
29.8667	9.71925
29.8833	9.71851
29.9	9.71823
29.9167	9.71862
29.9333	9.71878
29.95	9.71876
29.9667	9.72007
29.9833	9.72078
30	9.72033
30.0167	9.71946
30.0333	9.71891
30.05	9.71914
30.0667	9.71945
30.0833	9.7211
30.1	9.72233
30.1167	9.72286
30.1333	9.72292
30.15	9.72186
30.1667	9.71998
30.1833	9.71966
30.2	9.71953
30.2167	9.71926
30.2333	9.71824
30.25	9.7177
30.2667	9.71936
30.2833	9.71982
30.3	9.72003
30.3167	9.72006
30.3333	9.72113
30.35	9.72196
30.3667	9.72318
30.3833	9.72364
30.4	9.72393
30.4167	9.72407
30.4333	9.72399
30.45	9.72396
30.4667	9.72422
30.4833	9.72449
30.5	9.72466
30.5167	9.72501
30.5333	9.72516
30.55	9.72479
30.5667	9.72426
30.5833	9.72389
30.6	9.72377
30.6167	9.72383
30.6333	9.7237
30.65	9.72358
30.6667	9.72366
30.6833	9.72377
30.7	9.72376
30.7167	9.72369
30.7333	9.72356
30.75	9.72348
30.7667	9.72339
30.7833	9.72341
30.8	9.72343
30.8167	9.7235
30.8333	9.72341
30.85	9.72317
30.8667	9.7232
30.8833	9.72339
30.9	9.72319
30.9167	9.72309
30.9333	9.72301
30.95	9.7225
30.9667	9.72222
30.9833	9.72238
31	9.72126
31.0167	9.72017
31.0333	9.72223
31.05	9.7191
31.0667	9.71153
31.0833	9.70485
31.1	9.70092
31.1167	9.69634
31.1333	9.69259
31.15	9.69052
31.1667	9.68864
31.1833	9.68732
31.2	9.68951
31.2167	9.69018
31.2333	9.68969
31.25	9.68946
31.2667	9.68986
31.2833	9.69153
31.3	9.69407
31.3167	9.69703
31.3333	9.69989
31.35	9.70301
31.3667	9.70475
31.3833	9.7065
31.4	9.71003
31.4167	9.71333
31.4333	9.71566
31.45	9.71659
31.4667	9.71705
31.4833	9.71778
31.5	9.71818
31.5167	9.71802
31.5333	9.71802
31.55	9.71831
31.5667	9.71916
31.5833	9.7203
31.6	9.72128
31.6167	9.72172
31.6333	9.72174
31.65	9.72227
31.6667	9.72257
31.6833	9.72264
31.7	9.72277
31.7167	9.72288
31.7333	9.72316
31.75	9.7233
31.7667	9.72308
31.7833	9.72274
31.8	9.72233
31.8167	9.72224
31.8333	9.72262
31.85	9.72323
31.8667	9.72395
31.8833	9.7245
31.9	9.72449
31.9167	9.72408
31.9333	9.72349
31.95	9.7227
31.9667	9.72179
31.9833	9.72149
32	9.72178
32.0167	9.72224
32.0333	9.72238
32.05	9.72237
32.0667	9.7223
32.0833	9.72242
32.1	9.72288
32.1167	9.72346
32.1333	9.72356
32.15	9.72344
32.1667	9.72355
32.1833	9.72299
32.2	9.72241
32.2167	9.72197
32.2333	9.72187
32.25	9.72194
32.2667	9.72194
32.2833	9.72207
32.3	9.72202
32.3167	9.72146
32.3333	9.72122
32.35	9.72083
32.3667	9.72063
32.3833	9.72082
32.4	9.72086
32.4167	9.72133
32.4333	9.72083
32.45	9.72127
32.4667	9.72205
32.4833	9.72231
32.5	9.72217
32.5167	9.7226
32.5333	9.72304
32.55	9.7233
32.5667	9.72416
32.5833	9.72425
32.6	9.72437
32.6167	9.72558
32.6333	9.72635
32.65	9.72689
32.6667	9.72671
32.6833	9.72557
32.7	9.7241
32.7167	9.72365
32.7333	9.72338
32.75	9.72346
32.7667	9.7236
32.7833	9.72339
32.8	9.72316
32.8167	9.72349
32.8333	9.72338
32.85	9.72242
32.8667	9.72228
32.8833	9.7227
32.9	9.7237
32.9167	9.72423
32.9333	9.7246
32.95	9.72491
32.9667	9.72529
32.9833	9.72593
33	9.72673
33.0167	9.72736
33.0333	9.72748
33.05	9.72693
33.0667	9.7265
33.0833	9.72626
33.1	9.72603
33.1167	9.72602
33.1333	9.72609
33.15	9.72645
33.1667	9.72674
33.1833	9.72694
33.2	9.72712
33.2167	9.72688
33.2333	9.72649
33.25	9.72619
33.2667	9.72594
33.2833	9.72574
33.3	9.72562
33.3167	9.72543
33.3333	9.72499
33.35	9.72459
33.3667	9.72435
33.3833	9.72454
[truncated: 909 more rows]

## Sheet: ITC_N214A
Calpeptin_400uM_in_N214A_24uM_28C_X	Calpeptin_400uM_in_N214A_24uM_28C_Y
0.083333	9.46464
0.1	9.46544
0.116667	9.46532
0.133333	9.46551
0.15	9.46554
0.166667	9.46575
0.183333	9.4662
0.2	9.46669
0.216667	9.46703
0.233333	9.46749
0.25	9.46818
0.266667	9.46884
0.283333	9.46967
0.3	9.46997
0.316667	9.47004
0.333333	9.46963
0.35	9.4694
0.366667	9.46943
0.383333	9.46909
0.4	9.46893
0.416667	9.46869
0.433333	9.46861
0.45	9.4687
0.466667	9.46895
0.483333	9.46911
0.5	9.46896
0.516667	9.46847
0.533333	9.46804
0.55	9.46802
0.566667	9.46823
0.583333	9.46823
0.6	9.46793
0.616667	9.46762
0.633333	9.46749
0.65	9.46734
0.666667	9.46751
0.683333	9.46781
0.7	9.46851
0.716667	9.4691
0.733333	9.4693
0.75	9.46932
0.766667	9.46921
0.783333	9.46906
0.8	9.46899
0.816667	9.46943
0.833333	9.46973
0.85	9.47012
0.866667	9.47125
0.883333	9.47123
0.9	9.47138
0.916667	9.47197
0.933333	9.47119
0.95	9.4702
0.966667	9.47115
0.983333	9.47052
1	9.46678
1.01667	9.46607
1.03333	9.46559
1.05	9.46244
1.06667	9.45851
1.08333	9.45514
1.1	9.45395
1.11667	9.45386
1.13333	9.45307
1.15	9.45308
1.16667	9.45357
1.18333	9.45446
1.2	9.45491
1.21667	9.45474
1.23333	9.45469
1.25	9.45485
1.26667	9.45513
1.28333	9.45569
1.3	9.45623
1.31667	9.45719
1.33333	9.45806
1.35	9.45873
1.36667	9.45935
1.38333	9.45962
1.4	9.45996
1.41667	9.46017
1.43333	9.46032
1.45	9.46049
1.46667	9.46025
1.48333	9.45984
1.5	9.45981
1.51667	9.45995
1.53333	9.45987
1.55	9.45957
1.56667	9.45932
1.58333	9.45921
1.6	9.45923
1.61667	9.45931
1.63333	9.459
1.65	9.45882
1.66667	9.45854
1.68333	9.45846
1.7	9.45856
1.71667	9.45864
1.73333	9.45867
1.75	9.45867
1.76667	9.45884
1.78333	9.45899
1.8	9.45936
1.81667	9.45978
1.83333	9.45985
1.85	9.45978
1.86667	9.45991
1.88333	9.46007
1.9	9.4601
1.91667	9.4601
1.93333	9.46009
1.95	9.4602
1.96667	9.46039
1.98333	9.46035
2	9.46028
2.01667	9.46047
2.03333	9.46064
2.05	9.46072
2.06667	9.46072
2.08333	9.46047
2.1	9.46006
2.11667	9.45972
2.13333	9.45931
2.15	9.45893
2.16667	9.45852
2.18333	9.45795
2.2	9.45778
2.21667	9.45753
2.23333	9.45771
2.25	9.45782
2.26667	9.45778
2.28333	9.45742
2.3	9.4571
2.31667	9.457
2.33333	9.45701
2.35	9.45682
2.36667	9.45669
2.38333	9.45645
2.4	9.45664
2.41667	9.4566
2.43333	9.45678
2.45	9.4573
2.46667	9.45774
2.48333	9.45794
2.5	9.45803
2.51667	9.45831
2.53333	9.45805
2.55	9.45774
2.56667	9.4576
2.58333	9.45771
2.6	9.45802
2.61667	9.45821
2.63333	9.45858
2.65	9.45866
2.66667	9.45873
2.68333	9.45868
2.7	9.45854
2.71667	9.45853
2.73333	9.45863
2.75	9.45865
2.76667	9.45822
2.78333	9.45772
2.8	9.45736
2.81667	9.45722
2.83333	9.45729
2.85	9.45742
2.86667	9.45761
2.88333	9.45781
2.9	9.45795
2.91667	9.45805
2.93333	9.45806
2.95	9.45815
2.96667	9.45823
2.98333	9.45832
3	9.45854
3.01667	9.45862
3.03333	9.4588
3.05	9.45908
3.06667	9.4595
3.08333	9.46001
3.1	9.46039
3.11667	9.46063
3.13333	9.46082
3.15	9.46099
3.16667	9.46106
3.18333	9.46121
3.2	9.46122
3.21667	9.46091
3.23333	9.46033
3.25	9.45995
3.26667	9.45962
3.28333	9.45913
3.3	9.45877
3.31667	9.4585
3.33333	9.45833
3.35	9.45829
3.36667	9.45789
3.38333	9.45707
3.4	9.45662
3.41667	9.45637
3.43333	9.45588
3.45	9.45594
3.46667	9.4567
3.48333	9.45816
3.5	9.46174
3.51667	9.46165
3.53333	9.45404
3.55	9.43936
3.56667	9.41128
3.58333	9.37438
3.6	9.33349
3.61667	9.29634
3.63333	9.26725
3.65	9.2492
3.66667	9.25659
3.68333	9.27828
3.7	9.30182
3.71667	9.32387
3.73333	9.341
3.75	9.35394
3.76667	9.36322
3.78333	9.37053
3.8	9.37661
3.81667	9.38006
3.83333	9.383
3.85	9.38606
3.86667	9.38994
3.88333	9.39367
3.9	9.39673
3.91667	9.39971
3.93333	9.40264
3.95	9.40529
3.96667	9.40817
3.98333	9.4107
4	9.41254
4.01667	9.41448
4.03333	9.41705
4.05	9.41866
4.06667	9.41989
4.08333	9.42171
4.1	9.42359
4.11667	9.42491
4.13333	9.42604
4.15	9.42707
4.16667	9.42799
4.18333	9.429
4.2	9.42999
4.21667	9.43033
4.23333	9.43041
4.25	9.43062
4.26667	9.43108
4.28333	9.43152
4.3	9.4317
4.31667	9.43196
4.33333	9.43246
4.35	9.43292
4.36667	9.43332
4.38333	9.43365
4.4	9.43357
4.41667	9.43302
4.43333	9.43274
4.45	9.43307
4.46667	9.43349
4.48333	9.43365
4.5	9.43395
4.51667	9.43423
4.53333	9.43438
4.55	9.43435
4.56667	9.43435
4.58333	9.43426
4.6	9.43384
4.61667	9.4342
4.63333	9.43413
4.65	9.43405
4.66667	9.43389
4.68333	9.43406
4.7	9.43475
4.71667	9.43457
4.73333	9.43391
4.75	9.4339
4.76667	9.43415
4.78333	9.43414
4.8	9.43418
4.81667	9.43433
4.83333	9.43444
4.85	9.4346
4.86667	9.43534
4.88333	9.43589
4.9	9.43618
4.91667	9.4364
4.93333	9.43681
4.95	9.43727
4.96667	9.43768
4.98333	9.43828
5	9.43918
5.01667	9.44
5.03333	9.44057
5.05	9.44113
5.06667	9.44177
5.08333	9.44255
5.1	9.44319
5.11667	9.44386
5.13333	9.44435
5.15	9.4445
5.16667	9.4445
5.18333	9.44464
5.2	9.44482
5.21667	9.44511
5.23333	9.4455
5.25	9.44596
5.26667	9.44631
5.28333	9.44658
5.3	9.44699
5.31667	9.44734
5.33333	9.44733
5.35	9.44716
5.36667	9.44713
5.38333	9.44718
5.4	9.4471
5.41667	9.44711
5.43333	9.44707
5.45	9.44706
5.46667	9.44725
5.48333	9.44718
5.5	9.44707
5.51667	9.44738
5.53333	9.44745
5.55	9.44744
5.56667	9.4475
5.58333	9.44753
5.6	9.44752
5.61667	9.44775
5.63333	9.44783
5.65	9.44749
5.66667	9.44736
5.68333	9.44747
5.7	9.4475
5.71667	9.44755
5.73333	9.44768
5.75	9.44779
5.76667	9.44798
5.78333	9.44824
5.8	9.44843
5.81667	9.44872
5.83333	9.44892
5.85	9.44903
5.86667	9.44921
5.88333	9.44913
5.9	9.44889
5.91667	9.4489
5.93333	9.44932
5.95	9.44934
5.96667	9.44879
5.98333	9.44842
6	9.44872
6.01667	9.44949
6.03333	9.44915
6.05	9.44076
6.06667	9.41972
6.08333	9.38628
6.1	9.34247
6.11667	9.29946
6.13333	9.26696
6.15	9.25433
6.16667	9.26117
6.18333	9.27768
6.2	9.29576
6.21667	9.31006
6.23333	9.33165
6.25	9.3399
6.26667	9.34727
6.28333	9.35758
6.3	9.36858
6.31667	9.37482
6.33333	9.37952
6.35	9.38391
6.36667	9.38787
6.38333	9.39112
6.4	9.39371
6.41667	9.39641
6.43333	9.39959
6.45	9.40245
6.46667	9.40525
6.48333	9.40771
6.5	9.40999
6.51667	9.41196
6.53333	9.41372
6.55	9.41525
6.56667	9.41653
6.58333	9.41792
6.6	9.41907
6.61667	9.42008
6.63333	9.42105
6.65	9.42213
6.66667	9.42314
6.68333	9.42413
6.7	9.42501
6.71667	9.4258
6.73333	9.42627
6.75	9.42656
6.76667	9.4268
6.78333	9.42723
6.8	9.42772
6.81667	9.42811
6.83333	9.4286
6.85	9.42905
6.86667	9.42932
6.88333	9.42979
6.9	9.43022
6.91667	9.43072
6.93333	9.43145
6.95	9.43212
6.96667	9.43259
6.98333	9.43292
7	9.43343
7.01667	9.43395
7.03333	9.43452
7.05	9.43518
7.06667	9.43598
7.08333	9.43677
7.1	9.43753
7.11667	9.43779
7.13333	9.43811
7.15	9.43852
7.16667	9.43892
7.18333	9.43938
7.2	9.43994
7.21667	9.44009
7.23333	9.44022
7.25	9.44039
7.26667	9.44034
7.28333	9.44036
7.3	9.44053
7.31667	9.44064
7.33333	9.44071
7.35	9.44049
7.36667	9.44005
7.38333	9.43984
7.4	9.43977
7.41667	9.43991
7.43333	9.44012
7.45	9.44032
7.46667	9.44035
7.48333	9.44059
7.5	9.44073
7.51667	9.44107
7.53333	9.4412
7.55	9.44153
7.56667	9.44197
7.58333	9.44244
7.6	9.44295
7.61667	9.44337
7.63333	9.44386
7.65	9.44458
7.66667	9.44524
7.68333	9.44583
7.7	9.44646
7.71667	9.4469
7.73333	9.4472
7.75	9.4475
7.76667	9.44777
7.78333	9.44802
7.8	9.4483
7.81667	9.44835
7.83333	9.44817
7.85	9.44826
7.86667	9.44868
7.88333	9.44922
7.9	9.4495
7.91667	9.44969
7.93333	9.44991
7.95	9.45012
7.96667	9.45018
7.98333	9.4504
8	9.45051
8.01667	9.45047
8.03333	9.45025
8.05	9.45026
8.06667	9.45036
8.08333	9.45042
8.1	9.45044
8.11667	9.45055
8.13333	9.45079
8.15	9.45105
8.16667	9.45122
8.18333	9.45129
8.2	9.45108
8.21667	9.4509
8.23333	9.45089
8.25	9.45086
8.26667	9.45088
8.28333	9.45091
8.3	9.45101
8.31667	9.45114
8.33333	9.45128
8.35	9.4514
8.36667	9.45117
8.38333	9.45105
8.4	9.45103
8.41667	9.45098
8.43333	9.4514
8.45	9.45192
8.46667	9.45148
8.48333	9.4508
8.5	9.44821
8.51667	9.44385
8.53333	9.44598
8.55	9.44907
8.56667	9.43654
8.58333	9.40537
8.6	9.36669
8.61667	9.32618
8.63333	9.29694
8.65	9.28103
8.66667	9.27883
8.68333	9.29234
8.7	9.31953
8.71667	9.34716
8.73333	9.36251
8.75	9.36675
8.76667	9.37424
8.78333	9.38474
8.8	9.39526
8.81667	9.40124
8.83333	9.40421
8.85	9.40676
8.86667	9.40888
8.88333	9.41079
8.9	9.41299
8.91667	9.41586
8.93333	9.41828
8.95	9.4204
8.96667	9.42226
8.98333	9.42413
9	9.42612
9.01667	9.4272
9.03333	9.42725
9.05	9.42801
9.06667	9.42932
9.08333	9.43071
9.1	9.43225
9.11667	9.43389
9.13333	9.43537
9.15	9.43672
9.16667	9.43776
9.18333	9.43799
9.2	9.43878
9.21667	9.43958
9.23333	9.44002
9.25	9.44026
9.26667	9.44074
9.28333	9.4411
9.3	9.44184
9.31667	9.44257
9.33333	9.44315
9.35	9.44359
9.36667	9.44394
9.38333	9.44412
9.4	9.44437
9.41667	9.44449
9.43333	9.44435
9.45	9.44414
9.46667	9.44391
9.48333	9.44368
9.5	9.44357
9.51667	9.44356
9.53333	9.44355
9.55	9.44355
9.56667	9.44372
9.58333	9.44419
9.6	9.44474
9.61667	9.44516
9.63333	9.44551
9.65	9.44569
9.66667	9.44593
9.68333	9.44623
9.7	9.4464
9.71667	9.44665
9.73333	9.44684
9.75	9.44692
9.76667	9.44693
9.78333	9.447
9.8	9.44723
9.81667	9.44741
9.83333	9.4478
9.85	9.44839
9.86667	9.44883
9.88333	9.44921
9.9	9.44944
9.91667	9.44938
9.93333	9.44946
9.95	9.44979
9.96667	9.45032
9.98333	9.4511
10	9.45208
10.0167	9.45271
10.0333	9.45276
10.05	9.45289
10.0667	9.45319
10.0833	9.45397
10.1	9.4549
10.1167	9.45527
10.1333	9.45501
10.15	9.45503
10.1667	9.45495
10.1833	9.45561
10.2	9.45671
10.2167	9.45689
10.2333	9.45749
10.25	9.45821
10.2667	9.4586
10.2833	9.45804
10.3	9.45849
10.3167	9.45923
10.3333	9.45946
10.35	9.46018
10.3667	9.46021
10.3833	9.46007
10.4	9.45997
10.4167	9.45983
10.4333	9.45987
10.45	9.45987
10.4667	9.4597
10.4833	9.45941
10.5	9.45923
10.5167	9.45952
10.5333	9.46005
10.55	9.46038
10.5667	9.46012
10.5833	9.4597
10.6	9.45927
10.6167	9.45899
10.6333	9.45877
10.65	9.45875
10.6667	9.45841
10.6833	9.45833
10.7	9.45833
10.7167	9.45816
10.7333	9.4585
10.75	9.45909
10.7667	9.45955
10.7833	9.45973
10.8	9.45975
10.8167	9.45953
10.8333	9.45919
10.85	9.45857
10.8667	9.45794
10.8833	9.45787
10.9	9.45848
10.9167	9.45922
10.9333	9.45982
10.95	9.45925
10.9667	9.45789
10.9833	9.45623
11	9.45632
11.0167	9.4554
11.0333	9.45023
11.05	9.44585
11.0667	9.43639
11.0833	9.413
11.1	9.38275
11.1167	9.3494
11.1333	9.32406
11.15	9.31058
11.1667	9.31395
11.1833	9.32683
11.2	9.34675
11.2167	9.3624
11.2333	9.37135
11.25	9.37984
11.2667	9.38836
11.2833	9.39715
11.3	9.40469
11.3167	9.40921
11.3333	9.41243
11.35	9.41512
11.3667	9.41781
11.3833	9.42078
11.4	9.42346
11.4167	9.4261
11.4333	9.42907
11.45	9.43161
11.4667	9.43403
11.4833	9.43576
11.5	9.43756
11.5167	9.43939
11.5333	9.44099
11.55	9.44241
11.5667	9.44399
11.5833	9.44526
11.6	9.44629
11.6167	9.44715
11.6333	9.44817
11.65	9.4488
11.6667	9.44917
11.6833	9.44999
11.7	9.45085
11.7167	9.45165
11.7333	9.45231
11.75	9.45274
11.7667	9.45291
11.7833	9.45337
11.8	9.45327
11.8167	9.45299
11.8333	9.45295
11.85	9.45323
11.8667	9.4535
11.8833	9.4534
11.9	9.45345
11.9167	9.45384
11.9333	9.45449
11.95	9.45478
11.9667	9.45501
11.9833	9.45543
12	9.45523
12.0167	9.45521
12.0333	9.45518
12.05	9.455
12.0667	9.45478
12.0833	9.45479
12.1	9.45512
12.1167	9.45565
12.1333	9.45597
12.15	9.45608
12.1667	9.45605
12.1833	9.45615
12.2	9.4565
12.2167	9.45692
12.2333	9.45722
12.25	9.45775
12.2667	9.45814
12.2833	9.45847
12.3	9.45877
12.3167	9.45902
12.3333	9.45919
12.35	9.45948
12.3667	9.45966
12.3833	9.45994
12.4	9.46034
12.4167	9.4608
12.4333	9.46107
12.45	9.46125
12.4667	9.46154
12.4833	9.46171
12.5	9.46203
12.5167	9.46221
12.5333	9.46236
12.55	9.4627
12.5667	9.46286
12.5833	9.46283
12.6	9.46289
12.6167	9.46295
12.6333	9.46302
12.65	9.46303
12.6667	9.4633
12.6833	9.46347
12.7	9.46348
12.7167	9.4635
12.7333	9.46358
12.75	9.46358
12.7667	9.46351
12.7833	9.4633
12.8	9.46309
12.8167	9.4631
12.8333	9.46299
12.85	9.46296
12.8667	9.46277
12.8833	9.46235
12.9	9.46198
12.9167	9.46171
12.9333	9.46147
12.95	9.46126
12.9667	9.46109
12.9833	9.4608
13	9.46042
13.0167	9.46032
13.0333	9.46067
13.05	9.46116
13.0667	9.46144
13.0833	9.4615
13.1	9.4615
13.1167	9.46164
13.1333	9.46176
13.15	9.46196
13.1667	9.46231
13.1833	9.46266
13.2	9.46199
13.2167	9.46189
13.2333	9.46277
13.25	9.46334
13.2667	9.46402
13.2833	9.4647
13.3	9.46557
13.3167	9.46595
13.3333	9.46533
13.35	9.4654
13.3667	9.46525
13.3833	9.46503
13.4	9.46555
13.4167	9.46703
13.4333	9.46806
13.45	9.4675
13.4667	9.46674
13.4833	9.4653
13.5	9.46377
13.5167	9.46313
13.5333	9.46179
13.55	9.45872
13.5667	9.44513
13.5833	9.42166
13.6	9.39364
13.6167	9.36388
13.6333	9.34195
13.65	9.33579
13.6667	9.34252
13.6833	9.3584
13.7	9.38338
13.7167	9.40571
13.7333	9.41904
13.75	9.42287
13.7667	9.42458
13.7833	9.42585
13.8	9.42692
13.8167	9.42726
13.8333	9.42732
13.85	9.42823
13.8667	9.42977
13.8833	9.43135
13.9	9.43277
13.9167	9.43442
13.9333	9.43656
13.95	9.43857
13.9667	9.44038
13.9833	9.44228
14	9.44374
14.0167	9.44535
14.0333	9.44779
14.05	9.45049
14.0667	9.45112
14.0833	9.45133
14.1	9.45143
14.1167	9.4516
14.1333	9.453
14.15	9.45441
14.1667	9.45591
14.1833	9.45721
14.2	9.45825
14.2167	9.45845
14.2333	9.45802
14.25	9.45789
14.2667	9.4587
14.2833	9.45993
14.3	9.46097
14.3167	9.45976
14.3333	9.45805
14.35	9.45762
14.3667	9.45868
14.3833	9.45986
14.4	9.46103
14.4167	9.46098
14.4333	9.45942
14.45	9.45787
14.4667	9.45841
14.4833	9.45986
14.5	9.46076
14.5167	9.46081
14.5333	9.46067
14.55	9.46069
14.5667	9.46066
14.5833	9.46101
14.6	9.46177
14.6167	9.46278
14.6333	9.46358
14.65	9.46375
14.6667	9.46366
14.6833	9.46387
14.7	9.46429
14.7167	9.46455
14.7333	9.4648
14.75	9.46487
14.7667	9.46507
14.7833	9.46557
14.8	9.46603
14.8167	9.46659
14.8333	9.46711
14.85	9.46761
14.8667	9.46796
14.8833	9.46857
14.9	9.46907
14.9167	9.46967
14.9333	9.47029
14.95	9.47052
14.9667	9.47046
14.9833	9.47046
15	9.47043
15.0167	9.47
15.0333	9.46963
15.05	9.46956
15.0667	9.46925
15.0833	9.46924
15.1	9.46917
15.1167	9.46881
15.1333	9.46869
15.15	9.46848
15.1667	9.46822
15.1833	9.46792
15.2	9.46743
15.2167	9.46672
15.2333	9.46614
15.25	9.46518
15.2667	9.46493
15.2833	9.46466
15.3	9.46453
15.3167	9.46478
15.3333	9.46501
15.35	9.46518
15.3667	9.465
15.3833	9.46578
15.4	9.46684
15.4167	9.46752
15.4333	9.46791
15.45	9.46813
15.4667	9.46839
15.4833	9.46875
15.5	9.46908
15.5167	9.4698
15.5333	9.47123
15.55	9.47157
15.5667	9.4711
15.5833	9.47066
15.6	9.47051
15.6167	9.47053
15.6333	9.47072
15.65	9.47096
15.6667	9.47134
15.6833	9.47172
15.7	9.47163
15.7167	9.47144
15.7333	9.4711
15.75	9.47085
15.7667	9.47063
15.7833	9.47036
15.8	9.47012
15.8167	9.4704
15.8333	9.47117
15.85	9.47132
15.8667	9.47161
15.8833	9.47234
15.9	9.47353
15.9167	9.47398
15.9333	9.47313
15.95	9.47252
15.9667	9.4734
15.9833	9.47454
16	9.47265
16.0167	9.47391
16.0333	9.47617
16.05	9.47369
16.0667	9.46047
16.0833	9.43679
16.1	9.41174
16.1167	9.38926
16.1333	9.37596
16.15	9.37694
16.1667	9.38114
16.1833	9.38787
16.2	9.40447
16.2167	9.42599
16.2333	9.43453
16.25	9.43995
16.2667	9.44351
16.2833	9.44458
16.3	9.44515
16.3167	9.4454
16.3333	9.44598
16.35	9.44703
16.3667	9.44835
16.3833	9.44993
16.4	9.45136
16.4167	9.45275
16.4333	9.45444
16.45	9.45584
16.4667	9.45667
16.4833	9.4578
16.5	9.45886
16.5167	9.45997
16.5333	9.46117
16.55	9.46249
16.5667	9.46391
16.5833	9.46443
16.6	9.46487
16.6167	9.46553
16.6333	9.4663
16.65	9.46735
16.6667	9.46794
16.6833	9.46796
16.7	9.46776
16.7167	9.46778
16.7333	9.46745
16.75	9.46703
16.7667	9.46673
16.7833	9.46669
16.8	9.46673
16.8167	9.46697
16.8333	9.46704
16.85	9.46672
16.8667	9.46684
16.8833	9.46721
16.9	9.46751
16.9167	9.46752
16.9333	9.46737
16.95	9.46722
16.9667	9.46727
16.9833	9.46756
17	9.46772
17.0167	9.4678
17.0333	9.46809
17.05	9.4685
17.0667	9.46922
17.0833	9.46978
17.1	9.47009
17.1167	9.4702
17.1333	9.47022
17.15	9.47034
17.1667	9.47057
17.1833	9.47088
17.2	9.47087
17.2167	9.47122
17.2333	9.47181
17.25	9.47218
17.2667	9.47266
17.2833	9.47312
17.3	9.47347
17.3167	9.47373
17.3333	9.47407
17.35	9.47438
17.3667	9.47427
17.3833	9.47408
17.4	9.47386
17.4167	9.47384
17.4333	9.47393
17.45	9.47404
17.4667	9.47422
17.4833	9.47424
17.5	9.47407
17.5167	9.47368
17.5333	9.47337
17.55	9.47299
17.5667	9.47278
17.5833	9.47293
17.6	9.4732
17.6167	9.47366
17.6333	9.47391
17.65	9.47392
17.6667	9.47385
17.6833	9.47382
17.7	9.47396
17.7167	9.47407
17.7333	9.47419
17.75	9.47404
17.7667	9.47406
17.7833	9.47397
17.8	9.47401
17.8167	9.47415
17.8333	9.4744
17.85	9.4746
17.8667	9.4749
17.8833	9.47505
17.9	9.47511
17.9167	9.47498
17.9333	9.47485
17.95	9.47462
17.9667	9.47436
17.9833	9.47443
18	9.47468
18.0167	9.47491
18.0333	9.47483
18.05	9.47466
18.0667	9.47458
18.0833	9.47468
18.1	9.47478
18.1167	9.47495
18.1333	9.47509
18.15	9.47532
18.1667	9.47544
18.1833	9.47549
18.2	9.47562
18.2167	9.47544
18.2333	9.47498
18.25	9.47482
18.2667	9.47474
18.2833	9.47459
18.3	9.47441
18.3167	9.47399
18.3333	9.4735
18.35	9.47323
18.3667	9.47335
18.3833	9.47361
18.4	9.47346
18.4167	9.47283
18.4333	9.47205
18.45	9.4724
18.4667	9.47242
18.4833	9.47171
18.5	9.47183
18.5167	9.47388
18.5333	9.47501
18.55	9.47492
18.5667	9.47329
18.5833	9.46126
18.6	9.44248
18.6167	9.41815
18.6333	9.39454
18.65	9.39284
18.6667	9.4053
18.6833	9.41949
18.7	9.43043
18.7167	9.43741
18.7333	9.44287
18.75	9.4463
18.7667	9.44894
18.7833	9.45031
18.8	9.45154
18.8167	9.45328
18.8333	9.45548
18.85	9.45798
18.8667	9.46044
18.8833	9.46192
18.9	9.46335
18.9167	9.46469
18.9333	9.46598
18.95	9.46731
18.9667	9.46847
18.9833	9.46934
19	9.46999
19.0167	9.4711
19.0333	9.47239
19.05	9.4731
19.0667	9.47406
19.0833	9.47471
19.1	9.47507
19.1167	9.4752
19.1333	9.47526
19.15	9.47538
19.1667	9.47532
19.1833	9.47552
19.2	9.47566
19.2167	9.47566
19.2333	9.47563
19.25	9.47547
19.2667	9.47543
19.2833	9.47545
19.3	9.47556
19.3167	9.47567
19.3333	9.47562
19.35	9.47536
19.3667	9.47521
19.3833	9.47537
19.4	9.4757
19.4167	9.47612
19.4333	9.47691
19.45	9.47771
19.4667	9.47819
19.4833	9.4784
19.5	9.47855
19.5167	9.47895
19.5333	9.47909
19.55	9.47884
19.5667	9.47802
19.5833	9.47778
19.6	9.47776
19.6167	9.47776
19.6333	9.47779
19.65	9.47731
19.6667	9.47689
19.6833	9.47688
19.7	9.47689
19.7167	9.47656
19.7333	9.47663
19.75	9.47651
19.7667	9.47625
19.7833	9.47576
19.8	9.47559
19.8167	9.47526
19.8333	9.47493
19.85	9.47474
19.8667	9.47505
19.8833	9.47521
19.9	9.47537
19.9167	9.47562
19.9333	9.4757
19.95	9.47612
19.9667	9.4767
19.9833	9.47686
20	9.47658
20.0167	9.47661
20.0333	9.4769
20.05	9.47718
20.0667	9.47731
20.0833	9.47722
20.1	9.47716
20.1167	9.47704
20.1333	9.47736
20.15	9.4778
20.1667	9.47812
20.1833	9.47843
20.2	9.47882
20.2167	9.47923
20.2333	9.47945
20.25	9.47945
20.2667	9.47936
20.2833	9.47934
20.3	9.47956
20.3167	9.47983
20.3333	9.48012
20.35	9.48027
20.3667	9.48024
20.3833	9.48024
20.4	9.48018
20.4167	9.48003
20.4333	9.4798
20.45	9.47971
20.4667	9.47953
20.4833	9.47938
20.5	9.47951
20.5167	9.47959
20.5333	9.47958
20.55	9.4797
20.5667	9.47986
20.5833	9.47994
20.6	9.47999
20.6167	9.48017
20.6333	9.4803
20.65	9.48032
20.6667	9.48025
20.6833	9.48022
20.7	9.48019
20.7167	9.47998
20.7333	9.4797
20.75	9.47969
20.7667	9.47987
20.7833	9.48005
20.8	9.48022
20.8167	9.48044
20.8333	9.48058
20.85	9.48074
20.8667	9.48067
20.8833	9.48037
20.9	9.48051
20.9167	9.48059
20.9333	9.48081
20.95	9.48097
20.9667	9.48191
20.9833	9.48289
21	9.48464
21.0167	9.48596
21.0333	9.48301
21.05	9.47724
21.0667	9.47042
21.0833	9.46057
21.1	9.44085
21.1167	9.42442
21.1333	9.41526
21.15	9.41823
21.1667	9.42565
21.1833	9.43309
21.2	9.4392
21.2167	9.444
21.2333	9.44844
21.25	9.45231
21.2667	9.45497
21.2833	9.45699
21.3	9.46021
21.3167	9.46227
21.3333	9.46475
21.35	9.46721
21.3667	9.46953
21.3833	9.47132
21.4	9.47252
21.4167	9.4736
21.4333	9.47467
21.45	9.47574
21.4667	9.47633
21.4833	9.47689
21.5	9.47714
21.5167	9.47725
21.5333	9.4771
21.55	9.47732
21.5667	9.47737
21.5833	9.47756
21.6	9.47796
21.6167	9.47835
21.6333	9.47867
21.65	9.47874
21.6667	9.47857
21.6833	9.47834
21.7	9.47789
21.7167	9.47743
21.7333	9.47716
21.75	9.47685
21.7667	9.47658
21.7833	9.47644
21.8	9.47648
21.8167	9.47629
21.8333	9.47624
21.85	9.47646
21.8667	9.47679
21.8833	9.47719
21.9	9.47766
21.9167	9.47776
21.9333	9.47791
21.95	9.4775
21.9667	9.47726
21.9833	9.47706
22	9.47732
22.0167	9.47766
22.0333	9.47803
22.05	9.47883
22.0667	9.47954
22.0833	9.47992
22.1	9.48063
22.1167	9.48124
22.1333	9.48189
22.15	9.48221
22.1667	9.48204
22.1833	9.48199
22.2	9.48206
22.2167	9.48225
22.2333	9.48234
22.25	9.48252
22.2667	9.48284
22.2833	9.48347
22.3	9.48414
22.3167	9.48447
22.3333	9.48462
22.35	9.48467
22.3667	9.48468
22.3833	9.48458
22.4	9.48435
22.4167	9.4841
22.4333	9.48405
22.45	9.4843
22.4667	9.48463
22.4833	9.48514
22.5	9.48548
22.5167	9.48555
22.5333	9.48526
22.55	9.48495
22.5667	9.48472
22.5833	9.48437
22.6	9.48398
22.6167	9.48369
22.6333	9.48362
22.65	9.48366
22.6667	9.48377
22.6833	9.48387
22.7	9.4838
22.7167	9.48385
22.7333	9.4838
22.75	9.48382
22.7667	9.48361
22.7833	9.48336
22.8	9.48302
22.8167	9.48263
22.8333	9.48269
22.85	9.48312
22.8667	9.48363
22.8833	9.48383
22.9	9.48396
22.9167	9.4842
22.9333	9.48421
22.95	9.48403
22.9667	9.48383
22.9833	9.48379
23	9.48378
23.0167	9.4837
23.0333	9.48402
23.05	9.484
23.0667	9.48376
23.0833	9.48355
23.1	9.48343
23.1167	9.48319
23.1333	9.483
23.15	9.48288
23.1667	9.48244
23.1833	9.48214
23.2	9.48218
23.2167	9.48234
23.2333	9.48274
23.25	9.48362
23.2667	9.48362
23.2833	9.4834
23.3	9.48314
23.3167	9.48306
23.3333	9.48274
23.35	9.48215
23.3667	9.48206
23.3833	9.48204
23.4	9.48223
23.4167	9.48254
23.4333	9.48248
23.45	9.48084
23.4667	9.47826
23.4833	9.4768
23.5	9.47687
23.5167	9.4763
23.5333	9.47618
23.55	9.47421
23.5667	9.4702
23.5833	9.46041
23.6	9.44165
23.6167	9.42425
23.6333	9.41469
23.65	9.41823
23.6667	9.43225
23.6833	9.44468
23.7	9.45533
23.7167	9.46001
23.7333	9.46248
23.75	9.4644
23.7667	9.46702
23.7833	9.46808
23.8	9.46812
23.8167	9.46869
23.8333	9.4702
23.85	9.47113
23.8667	9.47193
23.8833	9.47268
23.9	9.47328
23.9167	9.47357
23.9333	9.47403
23.95	9.47458
23.9667	9.47516
23.9833	9.47575
24	9.476
24.0167	9.47591
24.0333	9.47586
24.05	9.4761
24.0667	9.47659
24.0833	9.477
24.1	9.47694
24.1167	9.47724
24.1333	9.47733
24.15	9.47756
24.1667	9.47765
24.1833	9.4778
24.2	9.47804
24.2167	9.47797
24.2333	9.47786
24.25	9.47785
24.2667	9.47789
24.2833	9.47797
24.3	9.4782
24.3167	9.47831
24.3333	9.47819
24.35	9.47828
24.3667	9.47861
24.3833	9.47901
24.4	9.47923
24.4167	9.47956
24.4333	9.47983
24.45	9.47983
24.4667	9.48042
24.4833	9.48108
24.5	9.48117
24.5167	9.4819
24.5333	9.48234
24.55	9.4833
24.5667	9.48398
24.5833	9.48386
24.6	9.48405
24.6167	9.48469
24.6333	9.48423
24.65	9.48417
24.6667	9.48485
24.6833	9.48512
24.7	9.48469
24.7167	9.48508
24.7333	9.4854
24.75	9.4847
24.7667	9.4839
24.7833	9.48283
24.8	9.4823
24.8167	9.48175
24.8333	9.48122
24.85	9.48074
24.8667	9.48066
24.8833	9.4809
24.9	9.48104
24.9167	9.48142
24.9333	9.48097
24.95	9.48112
24.9667	9.48057
24.9833	9.47967
25	9.47914
25.0167	9.47923
25.0333	9.47944
25.05	9.47981
25.0667	9.48042
25.0833	9.48122
25.1	9.48189
25.1167	9.48232
25.1333	9.48253
25.15	9.48258
25.1667	9.48282
25.1833	9.48294
25.2	9.48309
25.2167	9.48352
25.2333	9.4837
25.25	9.48354
25.2667	9.48348
25.2833	9.48368
25.3	9.4842
25.3167	9.48458
25.3333	9.48461
25.35	9.48446
25.3667	9.4842
25.3833	9.48395
25.4	9.48382
25.4167	9.48352
25.4333	9.48318
25.45	9.48272
25.4667	9.48234
25.4833	9.48207
25.5	9.48154
25.5167	9.48062
25.5333	9.48021
25.55	9.48014
25.5667	9.48053
25.5833	9.48056
25.6	9.48093
25.6167	9.48107
25.6333	9.48119
25.65	9.48148
25.6667	9.48172
25.6833	9.48167
25.7	9.4826
25.7167	9.48299
25.7333	9.48295
25.75	9.48285
25.7667	9.48315
25.7833	9.48366
25.8	9.48477
25.8167	9.48544
25.8333	9.48616
25.85	9.48645
25.8667	9.48644
25.8833	9.48616
25.9	9.48575
25.9167	9.48515
25.9333	9.48436
25.95	9.48445
25.9667	9.48516
25.9833	9.4863
26	9.4866
26.0167	9.48346
26.0333	9.48038
26.05	9.47706
26.0667	9.47182
26.0833	9.46175
26.1	9.44436
26.1167	9.4247
26.1333	9.41516
26.15	9.41868
26.1667	9.43255
26.1833	9.4524
26.2	9.46559
26.2167	9.46988
26.2333	9.47064
26.25	9.47032
26.2667	9.47083
26.2833	9.47124
26.3	9.47171
26.3167	9.47251
26.3333	9.47411
26.35	9.47599
26.3667	9.47726
26.3833	9.47792
26.4	9.47839
26.4167	9.47927
26.4333	9.48044
26.45	9.48081
26.4667	9.4814
26.4833	9.48248
26.5	9.48378
26.5167	9.48484
26.5333	9.48597
26.55	9.48583
26.5667	9.48503
26.5833	9.48518
26.6	9.48577
26.6167	9.48572
26.6333	9.48491
26.65	9.48481
26.6667	9.48512
26.6833	9.48575
26.7	9.48659
26.7167	9.48775
26.7333	9.48815
26.75	9.48766
26.7667	9.48729
26.7833	9.48705
26.8	9.48659
26.8167	9.48684
26.8333	9.48757
26.85	9.48821
26.8667	9.48766
26.8833	9.48712
26.9	9.48668
26.9167	9.48642
26.9333	9.48634
26.95	9.48639
26.9667	9.48631
26.9833	9.4858
27	9.48504
27.0167	9.48451
27.0333	9.48439
27.05	9.48464
27.0667	9.48484
27.0833	9.48452
27.1	9.48437
27.1167	9.48416
27.1333	9.48419
27.15	9.48427
27.1667	9.48415
27.1833	9.48403
27.2	9.48419
27.2167	9.48386
27.2333	9.48342
27.25	9.48284
27.2667	9.48351
27.2833	9.48383
27.3	9.48396
27.3167	9.48375
27.3333	9.48344
27.35	9.48421
27.3667	9.48531
27.3833	9.48602
27.4	9.48616
27.4167	9.48633
27.4333	9.4866
27.45	9.48673
27.4667	9.48684
27.4833	9.48731
27.5	9.48808
27.5167	9.48876
27.5333	9.48891
27.55	9.48929
27.5667	9.4893
27.5833	9.48947
27.6	9.48931
27.6167	9.4893
27.6333	9.48922
27.65	9.48888
27.6667	9.48825
27.6833	9.48801
27.7	9.48771
27.7167	9.48792
27.7333	9.48855
27.75	9.48857
27.7667	9.48795
27.7833	9.48782
27.8	9.48783
27.8167	9.48766
27.8333	9.48751
27.85	9.48713
27.8667	9.48715
27.8833	9.48739
27.9	9.48747
27.9167	9.48782
27.9333	9.48847
27.95	9.48814
27.9667	9.48776
27.9833	9.48771
28	9.48741
28.0167	9.48695
28.0333	9.48666
28.05	9.48641
28.0667	9.48677
28.0833	9.48618
28.1	9.48593
28.1167	9.48604
28.1333	9.48595
28.15	9.48554
28.1667	9.4849
28.1833	9.48413
28.2	9.48467
28.2167	9.48524
28.2333	9.48503
28.25	9.48491
28.2667	9.4849
28.2833	9.48511
28.3	9.48534
28.3167	9.48639
28.3333	9.48738
28.35	9.48835
28.3667	9.48876
28.3833	9.489
28.4	9.48907
28.4167	9.48929
28.4333	9.48987
28.45	9.48949
28.4667	9.48869
28.4833	9.48988
28.5	9.49003
28.5167	9.48938
28.5333	9.48998
28.55	9.48767
28.5667	9.48291
28.5833	9.47595
28.6	9.45829
28.6167	9.4378
28.6333	9.42253
28.65	9.42123
28.6667	9.43844
28.6833	9.45866
28.7	9.47545
28.7167	9.48446
28.7333	9.48451
28.75	9.48343
28.7667	9.48546
28.7833	9.48546
28.8	9.4852
28.8167	9.48568
28.8333	9.48577
28.85	9.48582
28.8667	9.48605
28.8833	9.48652
28.9	9.48695
28.9167	9.48738
28.9333	9.48799
28.95	9.48897
28.9667	9.48962
28.9833	9.48955
29	9.48927
29.0167	9.48936
29.0333	9.48987
29.05	9.49044
29.0667	9.49087
29.0833	9.4912
29.1	9.49183
29.1167	9.4924
29.1333	9.49276
29.15	9.49258
29.1667	9.49259
29.1833	9.49237
29.2	9.49241
29.2167	9.49258
29.2333	9.49242
29.25	9.49198
29.2667	9.49209
29.2833	9.49186
29.3	9.49178
29.3167	9.49181
29.3333	9.49207
29.35	9.49225
29.3667	9.49242
29.3833	9.49232
29.4	9.49184
29.4167	9.49132
29.4333	9.49086
29.45	9.4908
29.4667	9.49085
29.4833	9.49071
29.5	9.49046
29.5167	9.49022
29.5333	9.49
29.55	9.48993
29.5667	9.48967
29.5833	9.48932
29.6	9.48922
29.6167	9.4894
29.6333	9.48963
29.65	9.48937
29.6667	9.48899
29.6833	9.48859
29.7	9.48851
29.7167	9.48872
29.7333	9.48889
29.75	9.48889
29.7667	9.48957
29.7833	9.49056
29.8	9.49138
29.8167	9.49159
29.8333	9.49222
29.85	9.49262
29.8667	9.49284
29.8833	9.49372
29.9	9.49408
29.9167	9.49372
29.9333	9.49371
29.95	9.49321
29.9667	9.49309
29.9833	9.4933
30	9.49344
30.0167	9.49346
30.0333	9.49316
30.05	9.49259
30.0667	9.49221
30.0833	9.49105
30.1	9.49035
30.1167	9.49022
30.1333	9.48965
30.15	9.48898
30.1667	9.4883
30.1833	9.48771
30.2	9.48729
30.2167	9.48728
30.2333	9.48671
30.25	9.48662
30.2667	9.48589
30.2833	9.48621
30.3	9.48686
30.3167	9.4872
30.3333	9.48824
30.35	9.4891
30.3667	9.48978
30.3833	9.49026
30.4	9.49075
30.4167	9.4912
30.4333	9.4915
30.45	9.49145
30.4667	9.4914
30.4833	9.49157
30.5	9.49217
30.5167	9.49246
30.5333	9.49252
30.55	9.49274
30.5667	9.49239
30.5833	9.49154
30.6	9.49129
30.6167	9.49123
30.6333	9.49103
30.65	9.49076
30.6667	9.49048
30.6833	9.48986
30.7	9.48916
30.7167	9.48881
30.7333	9.48864
30.75	9.48858
30.7667	9.4885
30.7833	9.48862
30.8	9.48882
30.8167	9.48938
30.8333	9.49025
30.85	9.4904
30.8667	9.49055
30.8833	9.49095
30.9	9.49099
30.9167	9.49091
30.9333	9.49055
30.95	9.49128
30.9667	9.49241
30.9833	9.49339
31	9.4922
31.0167	9.48881
31.0333	9.48877
31.05	9.48969
31.0667	9.48692
31.0833	9.4735
31.1	9.45314
31.1167	9.43595
31.1333	9.43058
31.15	9.43381
31.1667	9.44246
31.1833	9.45887
31.2	9.47488
31.2167	9.485
31.2333	9.49032
31.25	9.49157
31.2667	9.49119
31.2833	9.49161
31.3	9.4916
31.3167	9.49111
31.3333	9.49117
31.35	9.49204
31.3667	9.49283
31.3833	9.49336
31.4	9.49359
31.4167	9.4936
31.4333	9.49387
31.45	9.49414
31.4667	9.49461
31.4833	9.49472
31.5	9.49486
31.5167	9.49501
31.5333	9.49531
31.55	9.49597
31.5667	9.49662
31.5833	9.4964
31.6	9.4966
31.6167	9.49612
31.6333	9.49603
31.65	9.49608
31.6667	9.49599
31.6833	9.49568
31.7	9.49604
31.7167	9.49623
31.7333	9.49634
31.75	9.49626
31.7667	9.49594
31.7833	9.49548
31.8	9.49534
31.8167	9.49524
31.8333	9.49538
31.85	9.49544
31.8667	9.4954
31.8833	9.49554
31.9	9.49598
31.9167	9.49634
31.9333	9.49641
31.95	9.49604
31.9667	9.49501
31.9833	9.49417
32	9.49377
32.0167	9.49329
32.0333	9.49285
32.05	9.4923
32.0667	9.4923
32.0833	9.49248
32.1	9.49267
32.1167	9.49262
32.1333	9.49264
32.15	9.49217
32.1667	9.49211
32.1833	9.49208
32.2	9.4917
32.2167	9.4913
32.2333	9.49129
32.25	9.49156
32.2667	9.49196
32.2833	9.49234
32.3	9.49251
32.3167	9.49253
32.3333	9.49236
32.35	9.49245
32.3667	9.49242
32.3833	9.49236
32.4	9.49221
32.4167	9.49217
32.4333	9.49196
32.45	9.49161
32.4667	9.49158
32.4833	9.49159
32.5	9.49159
32.5167	9.49197
32.5333	9.49217
32.55	9.49179
32.5667	9.49203
32.5833	9.4922
32.6	9.49235
32.6167	9.49266
32.6333	9.49265
32.65	9.49305
32.6667	9.49346
32.6833	9.49352
32.7	9.49366
32.7167	9.49365
32.7333	9.49382
32.75	9.49387
32.7667	9.4941
32.7833	9.49461
32.8	9.49468
32.8167	9.49498
32.8333	9.49511
32.85	9.49522
32.8667	9.49546
32.8833	9.49572
32.9	9.49564
32.9167	9.49527
32.9333	9.49499
32.95	9.4951
32.9667	9.49536
32.9833	9.49577
33	9.49583
33.0167	9.49587
33.0333	9.49576
33.05	9.49593
33.0667	9.49581
33.0833	9.49616
33.1	9.4965
33.1167	9.49617
33.1333	9.49559
33.15	9.49553
33.1667	9.49498
33.1833	9.495
33.2	9.49497
33.2167	9.49512
33.2333	9.49558
33.25	9.49543
33.2667	9.49519
33.2833	9.49495
33.3	9.49541
33.3167	9.49559
33.3333	9.49534
33.35	9.49531
33.3667	9.49537
33.3833	9.49506
[truncated: 909 more rows]

## Sheet: ITC_Q256A
Calpeptin_400uM_in_Q256A_24uM_28C_2_X	Calpeptin_400uM_in_Q256A_24uM_28C_2_Y
0.083333	9.81269
0.1	9.81432
0.116667	9.81485
0.133333	9.81534
0.15	9.81554
0.166667	9.81603
0.183333	9.81651
0.2	9.81712
0.216667	9.81931
0.233333	9.82093
0.25	9.82192
0.266667	9.82269
0.283333	9.82334
0.3	9.82384
0.316667	9.82426
0.333333	9.8247
0.35	9.82509
0.366667	9.82516
0.383333	9.82481
0.4	9.82397
0.416667	9.823
0.433333	9.82181
0.45	9.82046
0.466667	9.81912
0.483333	9.8175
0.5	9.81587
0.516667	9.81464
0.533333	9.81373
0.55	9.8127
0.566667	9.81123
0.583333	9.80952
0.6	9.80821
0.616667	9.80689
0.633333	9.80595
0.65	9.80532
0.666667	9.80499
0.683333	9.80496
0.7	9.80505
0.716667	9.80468
0.733333	9.80419
0.75	9.80398
0.766667	9.80424
0.783333	9.80474
0.8	9.80548
0.816667	9.80652
0.833333	9.80763
0.85	9.80827
0.866667	9.80818
0.883333	9.80917
0.9	9.81079
0.916667	9.81185
0.933333	9.81226
0.95	9.81346
0.966667	9.81644
0.983333	9.82152
1	9.82677
1.01667	9.82859
1.03333	9.82311
1.05	9.81597
1.06667	9.81067
1.08333	9.80735
1.1	9.80533
1.11667	9.80426
1.13333	9.8047
1.15	9.80589
1.16667	9.80648
1.18333	9.80606
1.2	9.80559
1.21667	9.80576
1.23333	9.80617
1.25	9.80684
1.26667	9.80721
1.28333	9.8072
1.3	9.80718
1.31667	9.80728
1.33333	9.80743
1.35	9.80786
1.36667	9.80805
1.38333	9.80884
1.4	9.8088
1.41667	9.80795
1.43333	9.80826
1.45	9.80987
1.46667	9.81182
1.48333	9.81204
1.5	9.81112
1.51667	9.80992
1.53333	9.80848
1.55	9.80637
1.56667	9.80589
1.58333	9.80739
1.6	9.80899
1.61667	9.81048
1.63333	9.80916
1.65	9.80462
1.66667	9.80259
1.68333	9.80407
1.7	9.80614
1.71667	9.80564
1.73333	9.80436
1.75	9.80263
1.76667	9.80285
1.78333	9.8035
1.8	9.80369
1.81667	9.8062
1.83333	9.80756
1.85	9.80735
1.86667	9.80721
1.88333	9.80772
1.9	9.80837
1.91667	9.80782
1.93333	9.80684
1.95	9.80549
1.96667	9.80418
1.98333	9.80397
2	9.80388
2.01667	9.80273
2.03333	9.80202
2.05	9.80137
2.06667	9.80047
2.08333	9.79935
2.1	9.79815
2.11667	9.79682
2.13333	9.79566
2.15	9.7946
2.16667	9.7941
2.18333	9.79386
2.2	9.79383
2.21667	9.79389
2.23333	9.79381
2.25	9.79388
2.26667	9.79414
2.28333	9.7946
2.3	9.79498
2.31667	9.79532
2.33333	9.79585
2.35	9.79631
2.36667	9.79673
2.38333	9.79707
2.4	9.79741
2.41667	9.79774
2.43333	9.79781
2.45	9.79821
2.46667	9.79866
2.48333	9.79919
2.5	9.7997
2.51667	9.80017
2.53333	9.80077
2.55	9.80131
2.56667	9.80177
2.58333	9.80227
2.6	9.80286
2.61667	9.80361
2.63333	9.8045
2.65	9.80542
2.66667	9.80662
2.68333	9.80863
2.7	9.81025
2.71667	9.81063
2.73333	9.81102
2.75	9.8118
2.76667	9.813
2.78333	9.81406
2.8	9.81524
2.81667	9.81663
2.83333	9.81823
2.85	9.81958
2.86667	9.82035
2.88333	9.82114
2.9	9.82155
2.91667	9.82098
2.93333	9.8199
2.95	9.81848
2.96667	9.81688
2.98333	9.816
3	9.81505
3.01667	9.8133
3.03333	9.81174
3.05	9.81144
3.06667	9.811
3.08333	9.81009
3.1	9.80882
3.11667	9.80727
3.13333	9.80568
3.15	9.80394
3.16667	9.8023
3.18333	9.8008
3.2	9.79956
3.21667	9.7986
3.23333	9.79812
3.25	9.79853
3.26667	9.79942
3.28333	9.80049
3.3	9.80136
3.31667	9.80206
3.33333	9.80208
3.35	9.80197
3.36667	9.80276
3.38333	9.80396
3.4	9.80547
3.41667	9.80723
3.43333	9.81081
3.45	9.81554
3.46667	9.81747
3.48333	9.81494
3.5	9.81077
3.51667	9.80806
3.53333	9.80369
3.55	9.79101
3.56667	9.76177
3.58333	9.72418
3.6	9.68487
3.61667	9.66048
3.63333	9.64875
3.65	9.64361
3.66667	9.64232
3.68333	9.64409
3.7	9.64794
3.71667	9.65377
3.73333	9.66156
3.75	9.6696
3.76667	9.67729
3.78333	9.68524
3.8	9.69163
3.81667	9.69674
3.83333	9.70048
3.85	9.70304
3.86667	9.7057
3.88333	9.70923
3.9	9.71283
3.91667	9.71533
3.93333	9.7174
3.95	9.71943
3.96667	9.72119
3.98333	9.72263
4	9.72366
4.01667	9.72521
4.03333	9.7269
4.05	9.7287
4.06667	9.7306
4.08333	9.73258
4.1	9.73484
4.11667	9.73727
4.13333	9.74011
4.15	9.74308
4.16667	9.74591
4.18333	9.74853
4.2	9.75049
4.21667	9.75193
4.23333	9.75307
4.25	9.75446
4.26667	9.75503
4.28333	9.7565
4.3	9.75824
4.31667	9.75994
4.33333	9.76183
4.35	9.76355
4.36667	9.76509
4.38333	9.76668
4.4	9.76771
4.41667	9.76819
4.43333	9.76863
4.45	9.76922
4.46667	9.76928
4.48333	9.76902
4.5	9.76883
4.51667	9.76925
4.53333	9.77014
4.55	9.77149
4.56667	9.77289
4.58333	9.77346
4.6	9.77324
4.61667	9.77268
4.63333	9.77212
4.65	9.77155
4.66667	9.77101
4.68333	9.77071
4.7	9.76994
4.71667	9.7696
4.73333	9.76917
4.75	9.76879
4.76667	9.76937
4.78333	9.76998
4.8	9.77152
4.81667	9.77322
4.83333	9.77456
4.85	9.77521
4.86667	9.77593
4.88333	9.77599
4.9	9.77702
4.91667	9.77904
4.93333	9.78028
4.95	9.78041
4.96667	9.78032
4.98333	9.78055
5	9.7806
5.01667	9.78076
5.03333	9.78062
5.05	9.78019
5.06667	9.77963
5.08333	9.77872
5.1	9.77729
5.11667	9.77556
5.13333	9.77365
5.15	9.77168
5.16667	9.76986
5.18333	9.76804
5.2	9.76611
5.21667	9.76476
5.23333	9.76389
5.25	9.76307
5.26667	9.7621
5.28333	9.76163
5.3	9.7615
5.31667	9.76176
5.33333	9.76212
5.35	9.76254
5.36667	9.76351
5.38333	9.76488
5.4	9.76645
5.41667	9.76835
5.43333	9.77091
5.45	9.77313
5.46667	9.77505
5.48333	9.77696
5.5	9.77869
5.51667	9.78062
5.53333	9.78252
5.55	9.78466
5.56667	9.78655
5.58333	9.7879
5.6	9.78911
5.61667	9.79019
5.63333	9.79114
5.65	9.79203
5.66667	9.79303
5.68333	9.79402
5.7	9.79479
5.71667	9.79518
5.73333	9.7952
5.75	9.79471
5.76667	9.79378
5.78333	9.79291
5.8	9.79232
5.81667	9.79162
5.83333	9.79078
5.85	9.79014
5.86667	9.78927
5.88333	9.78803
5.9	9.78709
5.91667	9.78654
5.93333	9.78571
5.95	9.78471
5.96667	9.78392
5.98333	9.78455
6	9.78577
6.01667	9.79169
6.03333	9.78311
6.05	9.75206
6.06667	9.71593
6.08333	9.67601
6.1	9.64145
6.11667	9.62516
6.13333	9.62168
6.15	9.62499
6.16667	9.62842
6.18333	9.63254
6.2	9.63681
6.21667	9.63999
6.23333	9.64355
6.25	9.64814
6.26667	9.6526
6.28333	9.6583
6.3	9.66482
6.31667	9.67137
6.33333	9.6776
6.35	9.68379
6.36667	9.68926
6.38333	9.69406
6.4	9.69876
6.41667	9.70339
6.43333	9.70797
6.45	9.71323
6.46667	9.71878
6.48333	9.72413
6.5	9.72928
6.51667	9.73419
6.53333	9.73878
6.55	9.74289
6.56667	9.74641
6.58333	9.74972
6.6	9.75281
6.61667	9.75432
6.63333	9.75567
6.65	9.75697
6.66667	9.7586
6.68333	9.76021
6.7	9.76208
6.71667	9.76302
6.73333	9.7638
6.75	9.76424
6.76667	9.76408
6.78333	9.76342
6.8	9.76254
6.81667	9.76166
6.83333	9.76066
6.85	9.75962
6.86667	9.75918
6.88333	9.75955
6.9	9.76014
6.91667	9.7606
6.93333	9.76106
6.95	9.76134
6.96667	9.76151
6.98333	9.76182
7	9.76198
7.01667	9.76258
7.03333	9.76342
7.05	9.76369
7.06667	9.76422
7.08333	9.76486
7.1	9.76533
7.11667	9.76575
7.13333	9.7661
7.15	9.76634
7.16667	9.76638
7.18333	9.76633
7.2	9.76606
7.21667	9.76515
7.23333	9.7643
7.25	9.76378
7.26667	9.76333
7.28333	9.76295
7.3	9.76259
7.31667	9.76245
7.33333	9.76303
7.35	9.76416
7.36667	9.76561
7.38333	9.76716
7.4	9.76861
7.41667	9.77016
7.43333	9.77153
7.45	9.77322
7.46667	9.77521
7.48333	9.77746
7.5	9.77834
7.51667	9.77773
7.53333	9.77684
7.55	9.77722
7.56667	9.7783
7.58333	9.77923
7.6	9.78024
7.61667	9.78083
7.63333	9.78109
7.65	9.78083
7.66667	9.7801
7.68333	9.77938
7.7	9.77852
7.71667	9.77781
7.73333	9.77709
7.75	9.7762
7.76667	9.77531
7.78333	9.77478
7.8	9.77456
7.81667	9.77451
7.83333	9.77455
7.85	9.77462
7.86667	9.77446
7.88333	9.77403
7.9	9.77348
7.91667	9.77315
7.93333	9.77327
7.95	9.77322
7.96667	9.77273
7.98333	9.77211
8	9.77116
8.01667	9.77007
8.03333	9.76894
8.05	9.76784
8.06667	9.76698
8.08333	9.76658
8.1	9.76581
8.11667	9.76504
8.13333	9.76564
8.15	9.76942
8.16667	9.77279
8.18333	9.77355
8.2	9.77239
8.21667	9.77344
8.23333	9.77624
8.25	9.77747
8.26667	9.77588
8.28333	9.7744
8.3	9.77441
8.31667	9.77634
8.33333	9.77914
8.35	9.78054
8.36667	9.78017
8.38333	9.78002
8.4	9.77788
8.41667	9.77569
8.43333	9.77367
8.45	9.77466
8.46667	9.77871
8.48333	9.78218
8.5	9.78176
8.51667	9.78243
8.53333	9.7795
8.55	9.77142
8.56667	9.75293
8.58333	9.71615
8.6	9.67616
8.61667	9.65491
8.63333	9.64218
8.65	9.63492
8.66667	9.63372
8.68333	9.63539
8.7	9.63727
8.71667	9.64085
8.73333	9.64602
8.75	9.65291
8.76667	9.66011
8.78333	9.66756
8.8	9.67477
8.81667	9.68154
8.83333	9.68691
8.85	9.69263
8.86667	9.69917
8.88333	9.70573
8.9	9.71225
8.91667	9.71873
8.93333	9.72548
8.95	9.73152
8.96667	9.73664
8.98333	9.74168
9	9.74582
9.01667	9.74831
9.03333	9.75
9.05	9.751
9.06667	9.75183
9.08333	9.75312
9.1	9.75452
9.11667	9.75588
9.13333	9.75706
9.15	9.75755
9.16667	9.75752
9.18333	9.75739
9.2	9.75715
9.21667	9.75673
9.23333	9.75599
9.25	9.75493
9.26667	9.75393
9.28333	9.75285
9.3	9.75189
9.31667	9.75191
9.33333	9.75287
9.35	9.75418
9.36667	9.75575
9.38333	9.7576
9.4	9.75951
9.41667	9.76116
9.43333	9.76303
9.45	9.76537
9.46667	9.76767
9.48333	9.77006
9.5	9.77182
9.51667	9.77134
9.53333	9.77026
9.55	9.76898
9.56667	9.76794
9.58333	9.76842
9.6	9.77014
9.61667	9.77006
9.63333	9.76828
9.65	9.76795
9.66667	9.76746
9.68333	9.76635
9.7	9.76494
9.71667	9.7635
9.73333	9.76235
9.75	9.76149
9.76667	9.76075
9.78333	9.75984
9.8	9.75958
9.81667	9.75998
9.83333	9.76052
9.85	9.76086
9.86667	9.76135
9.88333	9.76216
9.9	9.76326
9.91667	9.76447
9.93333	9.7656
9.95	9.76678
9.96667	9.7678
9.98333	9.76825
10	9.76854
10.0167	9.76912
10.0333	9.76998
10.05	9.77073
10.0667	9.77137
10.0833	9.77175
10.1	9.77233
10.1167	9.77331
10.1333	9.77453
10.15	9.77566
10.1667	9.77666
10.1833	9.77768
10.2	9.77846
10.2167	9.77893
10.2333	9.77902
10.25	9.77889
10.2667	9.7789
10.2833	9.77896
10.3	9.77897
10.3167	9.77888
10.3333	9.77864
10.35	9.77838
10.3667	9.7782
10.3833	9.7783
10.4	9.7783
10.4167	9.77833
10.4333	9.77856
10.45	9.77915
10.4667	9.77985
10.4833	9.78004
10.5	9.77986
10.5167	9.77969
10.5333	9.7799
10.55	9.78027
10.5667	9.78084
10.5833	9.78161
10.6	9.78281
10.6167	9.78299
10.6333	9.78284
10.65	9.78333
10.6667	9.78343
10.6833	9.7839
10.7	9.78461
10.7167	9.7853
10.7333	9.78579
10.75	9.78608
10.7667	9.78603
10.7833	9.78543
10.8	9.78486
10.8167	9.78503
10.8333	9.78578
10.85	9.78649
10.8667	9.78654
10.8833	9.78674
10.9	9.78752
10.9167	9.78847
10.9333	9.78949
10.95	9.79014
10.9667	9.79123
10.9833	9.79481
11	9.79776
11.0167	9.79609
11.0333	9.79345
11.05	9.78424
11.0667	9.7699
11.0833	9.74768
11.1	9.72751
11.1167	9.70832
11.1333	9.69517
11.15	9.68257
11.1667	9.673
11.1833	9.66674
11.2	9.66033
11.2167	9.65609
11.2333	9.65539
11.25	9.65912
11.2667	9.66524
11.2833	9.67248
11.3	9.68121
11.3167	9.68894
11.3333	9.69592
11.35	9.70408
11.3667	9.71231
11.3833	9.71766
11.4	9.72274
11.4167	9.7273
11.4333	9.73131
11.45	9.73533
11.4667	9.73859
11.4833	9.74106
11.5	9.74313
11.5167	9.74562
11.5333	9.74782
11.55	9.74961
11.5667	9.75097
11.5833	9.75253
11.6	9.75367
11.6167	9.7549
11.6333	9.75603
11.65	9.75696
11.6667	9.75744
11.6833	9.75768
11.7	9.75776
11.7167	9.75765
11.7333	9.75745
11.75	9.75734
11.7667	9.75758
11.7833	9.75818
11.8	9.75878
11.8167	9.75939
11.8333	9.75987
11.85	9.76023
11.8667	9.76068
11.8833	9.7611
11.9	9.76143
11.9167	9.76173
11.9333	9.76221
11.95	9.76316
11.9667	9.76458
11.9833	9.76629
12	9.76818
12.0167	9.77026
12.0333	9.77245
12.05	9.7747
12.0667	9.77692
12.0833	9.77919
12.1	9.78188
12.1167	9.7843
12.1333	9.78511
12.15	9.78459
12.1667	9.78452
12.1833	9.78497
12.2	9.78513
12.2167	9.78486
12.2333	9.78502
12.25	9.78622
12.2667	9.78589
12.2833	9.78529
12.3	9.78445
12.3167	9.78328
12.3333	9.78205
12.35	9.78058
12.3667	9.77885
12.3833	9.77715
12.4	9.77513
12.4167	9.77413
12.4333	9.77304
12.45	9.77252
12.4667	9.7723
12.4833	9.77228
12.5	9.77246
12.5167	9.77283
12.5333	9.77396
12.55	9.77563
12.5667	9.77715
12.5833	9.77812
12.6	9.77881
12.6167	9.77964
12.6333	9.78056
12.65	9.78131
12.6667	9.782
12.6833	9.7832
12.7	9.78383
12.7167	9.78379
12.7333	9.78404
12.75	9.78445
12.7667	9.7849
12.7833	9.78517
12.8	9.78508
12.8167	9.78506
12.8333	9.78513
12.85	9.78504
12.8667	9.78439
12.8833	9.78334
12.9	9.7822
12.9167	9.78092
12.9333	9.77943
12.95	9.77787
12.9667	9.77634
12.9833	9.77527
13	9.7745
13.0167	9.77386
13.0333	9.77349
13.05	9.77316
13.0667	9.77283
13.0833	9.77261
13.1	9.77261
13.1167	9.77324
13.1333	9.77424
13.15	9.77534
13.1667	9.7763
13.1833	9.77723
13.2	9.77793
13.2167	9.77857
13.2333	9.77919
13.25	9.78048
13.2667	9.78194
13.2833	9.78204
13.3	9.78254
13.3167	9.78298
13.3333	9.78325
13.35	9.7834
13.3667	9.78407
13.3833	9.78532
13.4	9.7855
13.4167	9.78421
13.4333	9.78199
13.45	9.78013
13.4667	9.77852
13.4833	9.77706
13.5	9.77662
13.5167	9.77546
13.5333	9.77486
13.55	9.76599
13.5667	9.75383
13.5833	9.74344
13.6	9.7359
13.6167	9.72967
13.6333	9.72319
13.65	9.71745
13.6667	9.71365
13.6833	9.71141
13.7	9.70689
13.7167	9.7059
13.7333	9.70477
13.75	9.70243
13.7667	9.70127
13.7833	9.70336
13.8	9.71049
13.8167	9.72267
13.8333	9.73068
13.85	9.73598
13.8667	9.7396
13.8833	9.74122
13.9	9.74169
13.9167	9.7421
13.9333	9.74289
13.95	9.74453
13.9667	9.74768
13.9833	9.75053
14	9.75266
14.0167	9.75402
14.0333	9.75513
14.05	9.75662
14.0667	9.75851
14.0833	9.76025
14.1	9.76143
14.1167	9.76243
14.1333	9.76435
14.15	9.76595
14.1667	9.76717
14.1833	9.76845
14.2	9.77064
14.2167	9.77241
14.2333	9.77183
14.25	9.77208
14.2667	9.77271
14.2833	9.77307
14.3	9.77289
14.3167	9.77222
14.3333	9.77123
14.35	9.77055
14.3667	9.77074
14.3833	9.77138
14.4	9.77176
14.4167	9.77202
14.4333	9.77218
14.45	9.77146
14.4667	9.77091
14.4833	9.7714
14.5	9.77251
14.5167	9.77406
14.5333	9.77691
14.55	9.77936
14.5667	9.78061
14.5833	9.7808
14.6	9.78016
14.6167	9.77951
14.6333	9.77999
14.65	9.78101
14.6667	9.7821
14.6833	9.78305
14.7	9.78331
14.7167	9.78275
14.7333	9.78194
14.75	9.78093
14.7667	9.77995
14.7833	9.77886
14.8	9.77757
14.8167	9.77617
14.8333	9.77501
14.85	9.77419
14.8667	9.77364
14.8833	9.77337
14.9	9.77367
14.9167	9.77425
14.9333	9.7747
14.95	9.77448
14.9667	9.77389
14.9833	9.77327
15	9.77298
15.0167	9.77277
15.0333	9.77258
15.05	9.77294
15.0667	9.77296
15.0833	9.77323
15.1	9.77416
15.1167	9.77673
15.1333	9.77812
15.15	9.7779
15.1667	9.77848
15.1833	9.7792
15.2	9.779
15.2167	9.77802
15.2333	9.77688
15.25	9.77656
15.2667	9.77808
15.2833	9.77866
15.3	9.77808
15.3167	9.77753
15.3333	9.77702
15.35	9.77685
15.3667	9.7768
15.3833	9.77644
15.4	9.77555
15.4167	9.77443
15.4333	9.77364
15.45	9.77375
15.4667	9.77461
15.4833	9.77549
15.5	9.77565
15.5167	9.77545
15.5333	9.7753
15.55	9.77546
15.5667	9.77604
15.5833	9.7766
15.6	9.77695
15.6167	9.77758
15.6333	9.77857
15.65	9.77917
15.6667	9.78015
15.6833	9.78087
15.7	9.77993
15.7167	9.78007
15.7333	9.78219
15.75	9.78359
15.7667	9.78435
15.7833	9.78379
15.8	9.78395
15.8167	9.78649
15.8333	9.78813
15.85	9.78869
15.8667	9.78901
15.8833	9.78925
15.9	9.78846
15.9167	9.78903
15.9333	9.79205
15.95	9.79285
15.9667	9.79002
15.9833	9.7874
16	9.78434
16.0167	9.77876
16.0333	9.77442
16.05	9.77462
16.0667	9.77062
16.0833	9.76351
16.1	9.75473
16.1167	9.74573
16.1333	9.73842
16.15	9.73175
16.1667	9.72457
16.1833	9.7212
16.2	9.71819
16.2167	9.71446
16.2333	9.71313
16.25	9.71381
16.2667	9.71567
16.2833	9.71608
16.3	9.71964
16.3167	9.72578
16.3333	9.73032
16.35	9.73347
16.3667	9.73593
16.3833	9.73722
16.4	9.73921
16.4167	9.74284
16.4333	9.7473
16.45	9.75141
16.4667	9.7548
16.4833	9.75752
16.5	9.7596
16.5167	9.76192
16.5333	9.76369
16.55	9.76562
16.5667	9.76814
16.5833	9.76985
16.6	9.76947
16.6167	9.76847
16.6333	9.76922
16.65	9.77108
16.6667	9.77349
16.6833	9.776
16.7	9.77722
16.7167	9.77856
16.7333	9.7802
16.75	9.78019
16.7667	9.7802
16.7833	9.77903
16.8	9.77779
16.8167	9.77722
16.8333	9.77597
16.85	9.77511
16.8667	9.7757
16.8833	9.77628
16.9	9.77771
16.9167	9.77885
16.9333	9.77998
16.95	9.7807
16.9667	9.78085
16.9833	9.7797
17	9.77792
17.0167	9.77752
17.0333	9.77829
17.05	9.77894
17.0667	9.77886
17.0833	9.77889
17.1	9.77852
17.1167	9.77802
17.1333	9.77806
17.15	9.77831
17.1667	9.77839
17.1833	9.77819
17.2	9.77773
17.2167	9.77691
17.2333	9.77573
17.25	9.77464
17.2667	9.77368
17.2833	9.77305
17.3	9.77254
17.3167	9.7721
17.3333	9.77153
17.35	9.77086
17.3667	9.76996
17.3833	9.76898
17.4	9.76906
17.4167	9.76934
17.4333	9.77019
17.45	9.77136
17.4667	9.77259
17.4833	9.77359
17.5	9.77455
17.5167	9.77566
17.5333	9.77682
17.55	9.77808
17.5667	9.77964
17.5833	9.78148
17.6	9.78327
17.6167	9.7849
17.6333	9.78613
17.65	9.78695
17.6667	9.78762
17.6833	9.78843
17.7	9.78981
17.7167	9.79105
17.7333	9.79186
17.75	9.79231
17.7667	9.79202
17.7833	9.79125
17.8	9.79038
17.8167	9.78979
17.8333	9.78932
17.85	9.78833
17.8667	9.78694
17.8833	9.78549
17.9	9.78399
17.9167	9.78229
17.9333	9.78127
17.95	9.78092
17.9667	9.78044
17.9833	9.77986
18	9.77913
18.0167	9.77817
18.0333	9.77692
18.05	9.77554
18.0667	9.7742
18.0833	9.77316
18.1	9.77322
18.1167	9.77438
18.1333	9.77592
18.15	9.77727
18.1667	9.77814
18.1833	9.77864
18.2	9.77954
18.2167	9.78023
18.2333	9.78037
18.25	9.78156
18.2667	9.78392
18.2833	9.78551
18.3	9.78587
18.3167	9.78553
18.3333	9.78476
18.35	9.78386
18.3667	9.78398
18.3833	9.7861
18.4	9.78716
18.4167	9.78515
18.4333	9.7829
18.45	9.7809
18.4667	9.77886
18.4833	9.77715
18.5	9.77585
18.5167	9.77516
18.5333	9.77478
18.55	9.77052
18.5667	9.76604
18.5833	9.75956
18.6	9.75206
18.6167	9.74576
18.6333	9.74109
18.65	9.73788
18.6667	9.73647
18.6833	9.73564
18.7	9.73427
18.7167	9.73316
18.7333	9.73319
18.75	9.73246
18.7667	9.73268
18.7833	9.73284
18.8	9.7343
18.8167	9.73755
18.8333	9.7406
18.85	9.7428
18.8667	9.74519
18.8833	9.74797
18.9	9.75082
18.9167	9.75353
18.9333	9.75597
18.95	9.75802
18.9667	9.75935
18.9833	9.76022
19	9.76127
19.0167	9.76239
19.0333	9.76363
19.05	9.76419
19.0667	9.76483
19.0833	9.76522
19.1	9.76563
19.1167	9.76552
19.1333	9.76541
19.15	9.76568
19.1667	9.76633
19.1833	9.76714
19.2	9.76779
19.2167	9.76792
19.2333	9.76786
19.25	9.76794
19.2667	9.76843
19.2833	9.76961
19.3	9.77162
19.3167	9.77403
19.3333	9.77588
19.35	9.77751
19.3667	9.77924
19.3833	9.78068
19.4	9.78215
19.4167	9.78442
19.4333	9.78682
19.45	9.78737
19.4667	9.78515
19.4833	9.78429
19.5	9.78524
19.5167	9.78651
19.5333	9.78815
19.55	9.78928
19.5667	9.78877
19.5833	9.79004
19.6	9.78961
19.6167	9.78765
19.6333	9.78779
19.65	9.78793
19.6667	9.78731
19.6833	9.78591
19.7	9.78419
19.7167	9.78263
19.7333	9.7815
19.75	9.78102
19.7667	9.78089
19.7833	9.78052
19.8	9.77985
19.8167	9.77885
19.8333	9.77803
19.85	9.77716
19.8667	9.77626
19.8833	9.77578
19.9	9.77593
19.9167	9.77638
19.9333	9.77689
19.95	9.77759
19.9667	9.77806
19.9833	9.7791
20	9.78
20.0167	9.78096
20.0333	9.78253
20.05	9.78459
20.0667	9.78414
20.0833	9.78345
20.1	9.78407
20.1167	9.78454
20.1333	9.78461
20.15	9.78465
20.1667	9.7846
20.1833	9.7848
20.2	9.78456
20.2167	9.78441
20.2333	9.78374
20.25	9.78275
20.2667	9.78157
20.2833	9.78028
20.3	9.77909
20.3167	9.77806
20.3333	9.77695
20.35	9.77598
20.3667	9.77535
20.3833	9.77522
20.4	9.77595
20.4167	9.77683
20.4333	9.77762
20.45	9.77866
20.4667	9.77988
20.4833	9.78106
20.5	9.78178
20.5167	9.78221
20.5333	9.78205
20.55	9.78231
20.5667	9.78245
20.5833	9.78189
20.6	9.78144
20.6167	9.78122
20.6333	9.78112
20.65	9.78119
20.6667	9.78183
20.6833	9.78185
20.7	9.78226
20.7167	9.78266
20.7333	9.78247
20.75	9.7817
20.7667	9.78089
20.7833	9.78027
20.8	9.77951
20.8167	9.7787
20.8333	9.77853
20.85	9.77897
20.8667	9.77934
20.8833	9.77962
20.9	9.78005
20.9167	9.78097
20.9333	9.78192
20.95	9.78271
20.9667	9.78342
20.9833	9.78567
21	9.78931
21.0167	9.79298
21.0333	9.79161
21.05	9.78762
21.0667	9.77922
21.0833	9.7722
21.1	9.77035
21.1167	9.76659
21.1333	9.76117
21.15	9.75684
21.1667	9.75156
21.1833	9.74735
21.2	9.74574
21.2167	9.74556
21.2333	9.74619
21.25	9.7472
21.2667	9.7482
21.2833	9.74838
21.3	9.74904
21.3167	9.74976
21.3333	9.75019
21.35	9.75092
21.3667	9.75247
21.3833	9.75499
21.4	9.75789
21.4167	9.76069
21.4333	9.76335
21.45	9.76547
21.4667	9.76764
21.4833	9.76959
21.5	9.77123
21.5167	9.77258
21.5333	9.77378
21.55	9.7747
21.5667	9.77549
21.5833	9.77643
21.6	9.7775
21.6167	9.77855
21.6333	9.77916
21.65	9.77923
21.6667	9.77905
21.6833	9.77838
21.7	9.77759
21.7167	9.77684
21.7333	9.77618
21.75	9.77544
21.7667	9.77496
21.7833	9.77517
21.8	9.77528
21.8167	9.77493
21.8333	9.77433
21.85	9.77383
21.8667	9.77344
21.8833	9.77327
21.9	9.77348
21.9167	9.77391
21.9333	9.77461
21.95	9.77507
21.9667	9.77511
21.9833	9.77485
22	9.77436
22.0167	9.77475
22.0333	9.77556
22.05	9.77657
22.0667	9.77746
22.0833	9.77862
22.1	9.77879
22.1167	9.77886
22.1333	9.77904
22.15	9.77941
22.1667	9.78023
22.1833	9.7811
22.2	9.77996
22.2167	9.77809
22.2333	9.77565
22.25	9.77429
22.2667	9.77413
22.2833	9.77466
22.3	9.77584
22.3167	9.77734
22.3333	9.77797
22.35	9.77666
22.3667	9.77412
22.3833	9.77185
22.4	9.77099
22.4167	9.77221
22.4333	9.77462
22.45	9.77678
22.4667	9.77837
22.4833	9.77887
22.5	9.77899
22.5167	9.77835
22.5333	9.77853
22.55	9.77951
22.5667	9.78057
22.5833	9.78113
22.6	9.78083
22.6167	9.78
22.6333	9.77894
22.65	9.7781
22.6667	9.77739
22.6833	9.77676
22.7	9.77631
22.7167	9.77604
22.7333	9.7761
22.75	9.77699
22.7667	9.77849
22.7833	9.77995
22.8	9.78124
22.8167	9.78266
22.8333	9.78405
22.85	9.78541
22.8667	9.78711
22.8833	9.78934
22.9	9.79189
22.9167	9.79239
22.9333	9.79173
22.95	9.79087
22.9667	9.79114
22.9833	9.79225
23	9.79403
23.0167	9.79476
23.0333	9.79504
23.05	9.79514
23.0667	9.79472
23.0833	9.79328
23.1	9.79159
23.1167	9.7904
23.1333	9.78944
23.15	9.7885
23.1667	9.78769
23.1833	9.78735
23.2	9.78761
23.2167	9.78827
23.2333	9.78921
23.25	9.79022
23.2667	9.79081
23.2833	9.79087
23.3	9.79066
23.3167	9.79048
23.3333	9.78995
23.35	9.78937
23.3667	9.7891
23.3833	9.79004
23.4	9.79155
23.4167	9.79225
23.4333	9.79305
23.45	9.79277
23.4667	9.79006
23.4833	9.78697
23.5	9.78378
23.5167	9.77851
23.5333	9.77905
23.55	9.77631
23.5667	9.76914
23.5833	9.76368
23.6	9.76045
23.6167	9.75835
23.6333	9.75538
23.65	9.75257
23.6667	9.75112
23.6833	9.75067
23.7	9.74931
23.7167	9.7473
23.7333	9.74619
23.75	9.74623
23.7667	9.74676
23.7833	9.74804
23.8	9.74956
23.8167	9.75117
23.8333	9.75349
23.85	9.75651
23.8667	9.75925
23.8833	9.76204
23.9	9.76479
23.9167	9.7678
23.9333	9.77163
23.95	9.77532
23.9667	9.77909
23.9833	9.78207
24	9.78247
24.0167	9.78184
24.0333	9.78025
24.05	9.77943
24.0667	9.77985
24.0833	9.78019
24.1	9.7801
24.1167	9.78045
24.1333	9.78123
24.15	9.78174
24.1667	9.78281
24.1833	9.78226
24.2	9.78128
24.2167	9.77971
24.2333	9.77878
24.25	9.77836
24.2667	9.77962
24.2833	9.78199
24.3	9.78303
24.3167	9.78404
24.3333	9.78469
24.35	9.78443
24.3667	9.78449
24.3833	9.78584
24.4	9.78735
24.4167	9.78859
24.4333	9.78975
24.45	9.79068
24.4667	9.79055
24.4833	9.78966
24.5	9.78881
24.5167	9.78879
24.5333	9.78765
24.55	9.78632
24.5667	9.7855
24.5833	9.78498
24.6	9.78441
24.6167	9.78394
24.6333	9.78393
24.65	9.78419
24.6667	9.78484
24.6833	9.78609
24.7	9.78643
24.7167	9.78613
24.7333	9.78584
24.75	9.78577
24.7667	9.78583
24.7833	9.78568
24.8	9.78544
24.8167	9.78539
24.8333	9.78568
24.85	9.78634
24.8667	9.78748
24.8833	9.78903
24.9	9.79036
24.9167	9.79146
24.9333	9.79246
24.95	9.79333
24.9667	9.79364
24.9833	9.79338
25	9.79247
25.0167	9.79181
25.0333	9.79096
25.05	9.78896
25.0667	9.78781
25.0833	9.7876
25.1	9.78799
25.1167	9.78834
25.1333	9.78896
25.15	9.79011
25.1667	9.79083
25.1833	9.79122
25.2	9.7902
25.2167	9.78868
25.2333	9.78736
25.25	9.78742
25.2667	9.78686
25.2833	9.78569
25.3	9.78455
25.3167	9.78448
25.3333	9.78496
25.35	9.7855
25.3667	9.78606
25.3833	9.78653
25.4	9.78662
25.4167	9.78611
25.4333	9.78522
25.45	9.78421
25.4667	9.78352
25.4833	9.78372
25.5	9.78385
25.5167	9.78414
25.5333	9.78463
25.55	9.78522
25.5667	9.78592
25.5833	9.78694
25.6	9.78836
25.6167	9.78963
25.6333	9.79049
25.65	9.79124
25.6667	9.79162
25.6833	9.79208
25.7	9.79248
25.7167	9.79275
25.7333	9.7929
25.75	9.79289
25.7667	9.79282
25.7833	9.79248
25.8	9.79189
25.8167	9.79108
25.8333	9.7903
25.85	9.78968
25.8667	9.78913
25.8833	9.78848
25.9	9.78711
25.9167	9.78554
25.9333	9.78348
25.95	9.78174
25.9667	9.78154
25.9833	9.78248
26	9.78406
26.0167	9.78733
26.0333	9.78919
26.05	9.78827
26.0667	9.78468
26.0833	9.77991
26.1	9.77551
26.1167	9.77211
26.1333	9.76828
26.15	9.76562
26.1667	9.76389
26.1833	9.76281
26.2	9.76116
26.2167	9.75918
26.2333	9.75765
26.25	9.75665
26.2667	9.75589
26.2833	9.75541
26.3	9.75525
26.3167	9.75555
26.3333	9.75619
26.35	9.7573
26.3667	9.7584
26.3833	9.7596
26.4	9.76086
26.4167	9.7619
26.4333	9.76302
26.45	9.76449
26.4667	9.7664
26.4833	9.76834
26.5	9.77069
26.5167	9.77309
26.5333	9.7749
26.55	9.77682
26.5667	9.77865
26.5833	9.78033
26.6	9.78226
26.6167	9.7838
26.6333	9.78446
26.65	9.7846
26.6667	9.78544
26.6833	9.78735
26.7	9.78859
26.7167	9.79008
26.7333	9.79153
26.75	9.79286
26.7667	9.79448
26.7833	9.79539
26.8	9.795
26.8167	9.79534
26.8333	9.79507
26.85	9.79419
26.8667	9.79324
26.8833	9.79279
26.9	9.79249
26.9167	9.79286
26.9333	9.79329
26.95	9.79362
26.9667	9.79411
26.9833	9.79422
27	9.79382
27.0167	9.7933
27.0333	9.79279
27.05	9.79228
27.0667	9.79241
27.0833	9.79276
27.1	9.79211
27.1167	9.79103
27.1333	9.78995
27.15	9.78906
27.1667	9.78887
27.1833	9.78937
27.2	9.79012
27.2167	9.79095
27.2333	9.79061
27.25	9.79032
27.2667	9.79018
27.2833	9.78917
27.3	9.78802
27.3167	9.78653
27.3333	9.78434
27.35	9.78281
27.3667	9.78177
27.3833	9.78105
27.4	9.77968
27.4167	9.77912
27.4333	9.77928
27.45	9.77987
27.4667	9.78074
27.4833	9.78175
27.5	9.78224
27.5167	9.78225
27.5333	9.78217
27.55	9.78234
27.5667	9.78267
27.5833	9.78306
27.6	9.78403
27.6167	9.7857
27.6333	9.78786
27.65	9.78965
27.6667	9.79043
27.6833	9.79055
27.7	9.79039
27.7167	9.79052
27.7333	9.79168
27.75	9.79258
27.7667	9.79302
27.7833	9.79308
27.8	9.79255
27.8167	9.79194
27.8333	9.78881
27.85	9.78522
27.8667	9.78433
27.8833	9.78571
27.9	9.78808
27.9167	9.79017
27.9333	9.79111
27.95	9.78926
27.9667	9.78825
27.9833	9.7888
28	9.78948
28.0167	9.79061
28.0333	9.7921
28.05	9.79355
28.0667	9.7949
28.0833	9.79621
28.1	9.79727
28.1167	9.79796
28.1333	9.79835
28.15	9.79846
28.1667	9.79828
28.1833	9.79783
28.2	9.79722
28.2167	9.79671
28.2333	9.79641
28.25	9.79598
28.2667	9.79556
28.2833	9.79542
28.3	9.79545
28.3167	9.79524
28.3333	9.79477
28.35	9.79423
28.3667	9.79373
28.3833	9.79309
28.4	9.79279
28.4167	9.79293
28.4333	9.79291
28.45	9.79266
28.4667	9.79142
28.4833	9.79052
28.5	9.78958
28.5167	9.78987
28.5333	9.79119
28.55	9.79043
28.5667	9.78537
28.5833	9.7813
28.6	9.77888
28.6167	9.77403
28.6333	9.76758
28.65	9.76178
28.6667	9.75715
28.6833	9.75258
28.7	9.74975
28.7167	9.74991
28.7333	9.75183
28.75	9.75215
28.7667	9.75329
28.7833	9.75332
28.8	9.75235
28.8167	9.75202
28.8333	9.75354
28.85	9.75582
28.8667	9.75923
28.8833	9.76291
28.9	9.76656
28.9167	9.77033
28.9333	9.77413
28.95	9.77806
28.9667	9.78191
28.9833	9.78465
29	9.78652
29.0167	9.78699
29.0333	9.78659
29.05	9.78661
29.0667	9.78646
29.0833	9.78629
29.1	9.78657
29.1167	9.78726
29.1333	9.78816
29.15	9.78888
29.1667	9.78896
29.1833	9.78874
29.2	9.78867
29.2167	9.78893
29.2333	9.78929
29.25	9.78966
29.2667	9.78987
29.2833	9.78981
29.3	9.78957
29.3167	9.78933
29.3333	9.78943
29.35	9.79048
29.3667	9.79166
29.3833	9.79119
29.4	9.7903
29.4167	9.79021
29.4333	9.79061
29.45	9.79084
29.4667	9.78996
29.4833	9.78984
29.5	9.79035
29.5167	9.79096
29.5333	9.79122
29.55	9.79081
29.5667	9.78999
29.5833	9.78923
29.6	9.78857
29.6167	9.78803
29.6333	9.7877
29.65	9.78794
29.6667	9.78889
29.6833	9.7888
29.7	9.78789
29.7167	9.78718
29.7333	9.78693
29.75	9.78692
29.7667	9.78712
29.7833	9.78799
29.8	9.78791
29.8167	9.78639
29.8333	9.78498
29.85	9.78454
29.8667	9.78537
29.8833	9.78739
29.9	9.78966
29.9167	9.79068
29.9333	9.79117
29.95	9.79147
29.9667	9.79157
29.9833	9.79133
30	9.79193
30.0167	9.79244
30.0333	9.79275
30.05	9.79378
30.0667	9.79468
30.0833	9.79529
30.1	9.79568
30.1167	9.7958
30.1333	9.79565
30.15	9.79521
30.1667	9.7946
30.1833	9.79373
30.2	9.79263
30.2167	9.79172
30.2333	9.79126
30.25	9.79099
30.2667	9.79089
30.2833	9.79121
30.3	9.79184
30.3167	9.79244
30.3333	9.79303
30.35	9.79371
30.3667	9.79429
30.3833	9.79473
30.4	9.795
30.4167	9.79517
30.4333	9.79565
30.45	9.79618
30.4667	9.79682
30.4833	9.79763
30.5	9.7983
30.5167	9.7987
30.5333	9.79873
30.55	9.7982
30.5667	9.79733
30.5833	9.7965
30.6	9.79567
30.6167	9.7949
30.6333	9.79409
30.65	9.79328
30.6667	9.79232
30.6833	9.79146
30.7	9.79077
30.7167	9.78995
30.7333	9.78899
30.75	9.78822
30.7667	9.78744
30.7833	9.78693
30.8	9.78619
30.8167	9.78528
30.8333	9.78448
30.85	9.78387
30.8667	9.78358
30.8833	9.78375
30.9	9.78374
30.9167	9.78294
30.9333	9.78155
30.95	9.78084
30.9667	9.78078
30.9833	9.78081
31	9.77979
31.0167	9.78022
31.0333	9.77951
31.05	9.78156
31.0667	9.77864
31.0833	9.77555
31.1	9.77866
31.1167	9.78009
31.1333	9.77868
31.15	9.77537
31.1667	9.77216
31.1833	9.77052
31.2	9.76876
31.2167	9.76885
31.2333	9.76811
31.25	9.76749
31.2667	9.76789
31.2833	9.76866
31.3	9.76937
31.3167	9.76925
31.3333	9.76896
31.35	9.76944
31.3667	9.77026
31.3833	9.771
31.4	9.77189
31.4167	9.773
31.4333	9.77446
31.45	9.77591
31.4667	9.77746
31.4833	9.77952
31.5	9.78148
31.5167	9.78301
31.5333	9.78491
31.55	9.78676
31.5667	9.78898
31.5833	9.78949
31.6	9.78992
31.6167	9.79093
31.6333	9.79093
31.65	9.78917
31.6667	9.78729
31.6833	9.7864
31.7	9.78667
31.7167	9.78742
31.7333	9.78887
31.75	9.79018
31.7667	9.79032
31.7833	9.79098
31.8	9.79124
31.8167	9.78946
31.8333	9.78796
31.85	9.78909
31.8667	9.79089
31.8833	9.7921
31.9	9.79272
31.9167	9.79332
31.9333	9.79425
31.95	9.79579
31.9667	9.79671
31.9833	9.79766
32	9.79826
32.0167	9.79809
32.0333	9.79733
32.05	9.7963
32.0667	9.79532
32.0833	9.79442
32.1	9.79392
32.1167	9.79336
32.1333	9.79244
32.15	9.79134
32.1667	9.79035
32.1833	9.78987
32.2	9.79005
32.2167	9.79026
32.2333	9.79046
32.25	9.79071
32.2667	9.79084
32.2833	9.79079
32.3	9.78996
32.3167	9.78955
32.3333	9.79031
32.35	9.79122
32.3667	9.79102
32.3833	9.79063
32.4	9.79088
32.4167	9.79148
32.4333	9.79214
32.45	9.79275
32.4667	9.79334
32.4833	9.79385
32.5	9.79413
32.5167	9.79377
32.5333	9.79281
32.55	9.7918
32.5667	9.79101
32.5833	9.79057
32.6	9.79027
32.6167	9.78989
32.6333	9.78925
32.65	9.78895
32.6667	9.78885
32.6833	9.78875
32.7	9.78895
32.7167	9.78921
32.7333	9.78945
32.75	9.78956
32.7667	9.78975
32.7833	9.79003
32.8	9.79047
32.8167	9.79076
32.8333	9.79086
32.85	9.79068
32.8667	9.79038
32.8833	9.79012
32.9	9.78993
32.9167	9.78986
32.9333	9.79008
32.95	9.7904
32.9667	9.79111
32.9833	9.79177
33	9.79227
33.0167	9.79259
33.0333	9.79238
33.05	9.79213
33.0667	9.79217
33.0833	9.79307
33.1	9.79411
33.1167	9.79467
33.1333	9.79455
33.15	9.79419
33.1667	9.79405
33.1833	9.7933
33.2	9.79447
33.2167	9.79529
33.2333	9.79409
33.25	9.79178
33.2667	9.79054
33.2833	9.78911
33.3	9.78843
33.3167	9.78892
33.3333	9.79106
33.35	9.79325
33.3667	9.79411
33.3833	9.79451
[truncated: 909 more rows]

## Sheet: ITC_S284A
Calpeptin_400uM_in_S256A_24uM_28C_X	Calpeptin_400uM_in_S256A_24uM_28C_Y
0.083333	9.36728
0.1	9.36812
0.116667	9.36846
0.133333	9.36887
0.15	9.3693
0.166667	9.36971
0.183333	9.36996
0.2	9.37008
0.216667	9.3702
0.233333	9.37042
0.25	9.3705
0.266667	9.3706
0.283333	9.37086
0.3	9.3714
0.316667	9.37185
0.333333	9.37214
0.35	9.37232
0.366667	9.37246
0.383333	9.37269
0.4	9.37314
0.416667	9.37356
0.433333	9.37373
0.45	9.37368
0.466667	9.37357
0.483333	9.37351
0.5	9.37357
0.516667	9.37366
0.533333	9.3737
0.55	9.37376
0.566667	9.3738
0.583333	9.37381
0.6	9.37376
0.616667	9.37368
0.633333	9.37349
0.65	9.37322
0.666667	9.37318
0.683333	9.37323
0.7	9.37325
0.716667	9.37334
0.733333	9.37325
0.75	9.37319
0.766667	9.37316
0.783333	9.3731
0.8	9.37316
0.816667	9.3735
0.833333	9.37395
0.85	9.37435
0.866667	9.37453
0.883333	9.37484
0.9	9.37504
0.916667	9.37541
0.933333	9.37557
0.95	9.37579
0.966667	9.37685
0.983333	9.37955
1	9.38287
1.01667	9.38254
1.03333	9.37969
1.05	9.37144
1.06667	9.36332
1.08333	9.35696
1.1	9.35054
1.11667	9.3501
1.13333	9.35253
1.15	9.35401
1.16667	9.35567
1.18333	9.35674
1.2	9.35755
1.21667	9.35813
1.23333	9.3583
1.25	9.35848
1.26667	9.35882
1.28333	9.3594
1.3	9.35974
1.31667	9.35978
1.33333	9.35965
1.35	9.35941
1.36667	9.3591
1.38333	9.35852
1.4	9.35781
1.41667	9.35711
1.43333	9.35649
1.45	9.35577
1.46667	9.35492
1.48333	9.3545
1.5	9.35402
1.51667	9.3535
1.53333	9.35295
1.55	9.35235
1.56667	9.35184
1.58333	9.35169
1.6	9.35221
1.61667	9.35265
1.63333	9.353
1.65	9.35355
1.66667	9.35404
1.68333	9.35475
1.7	9.35558
1.71667	9.35595
1.73333	9.35679
1.75	9.35723
1.76667	9.35755
1.78333	9.35828
1.8	9.35911
1.81667	9.35984
1.83333	9.36074
1.85	9.36081
1.86667	9.36083
1.88333	9.36044
1.9	9.36046
1.91667	9.36077
1.93333	9.36049
1.95	9.35991
1.96667	9.35988
1.98333	9.35923
2	9.35876
2.01667	9.35875
2.03333	9.35966
2.05	9.36053
2.06667	9.35985
2.08333	9.35979
2.1	9.36078
2.11667	9.36242
2.13333	9.36439
2.15	9.36566
2.16667	9.3658
2.18333	9.3657
2.2	9.36661
2.21667	9.36742
2.23333	9.36664
2.25	9.3653
2.26667	9.36437
2.28333	9.36089
2.3	9.35319
2.31667	9.35172
2.33333	9.35422
2.35	9.35683
2.36667	9.35959
2.38333	9.36182
2.4	9.36318
2.41667	9.36478
2.43333	9.36506
2.45	9.36443
2.46667	9.36395
2.48333	9.3648
2.5	9.36551
2.51667	9.36557
2.53333	9.36455
2.55	9.36402
2.56667	9.36448
2.58333	9.36454
2.6	9.36363
2.61667	9.36272
2.63333	9.36234
2.65	9.36279
2.66667	9.36308
2.68333	9.36318
2.7	9.3632
2.71667	9.36312
2.73333	9.36304
2.75	9.36284
2.76667	9.36292
2.78333	9.36313
2.8	9.36347
2.81667	9.36355
2.83333	9.36354
2.85	9.36365
2.86667	9.36373
2.88333	9.36364
2.9	9.36351
2.91667	9.36345
2.93333	9.36353
2.95	9.36367
2.96667	9.36389
2.98333	9.36457
3	9.36563
3.01667	9.36688
3.03333	9.36686
3.05	9.36223
3.06667	9.35661
3.08333	9.35311
3.1	9.35322
3.11667	9.35353
3.13333	9.35388
3.15	9.35417
3.16667	9.35455
3.18333	9.35451
3.2	9.35459
3.21667	9.35463
3.23333	9.35482
3.25	9.35511
3.26667	9.35531
3.28333	9.35562
3.3	9.35602
3.31667	9.35648
3.33333	9.35709
3.35	9.35765
3.36667	9.35839
3.38333	9.35883
3.4	9.35918
3.41667	9.36003
3.43333	9.36083
3.45	9.3621
3.46667	9.36377
3.48333	9.36545
3.5	9.36713
3.51667	9.3678
3.53333	9.36761
3.55	9.35852
3.56667	9.33295
3.58333	9.29497
3.6	9.25408
3.61667	9.22303
3.63333	9.20419
3.65	9.19659
3.66667	9.19885
3.68333	9.19892
3.7	9.20529
3.71667	9.21504
3.73333	9.22356
3.75	9.23206
3.76667	9.24439
3.78333	9.25583
3.8	9.2692
3.81667	9.28269
3.83333	9.29303
3.85	9.29747
3.86667	9.29921
3.88333	9.30032
3.9	9.3021
3.91667	9.30446
3.93333	9.30716
3.95	9.30917
3.96667	9.30973
3.98333	9.30985
4	9.31051
4.01667	9.31178
4.03333	9.31237
4.05	9.31208
4.06667	9.31148
4.08333	9.31068
4.1	9.31062
4.11667	9.31102
4.13333	9.31107
4.15	9.31424
4.16667	9.32501
4.18333	9.33263
4.2	9.33459
4.21667	9.3331
4.23333	9.32893
4.25	9.32205
4.26667	9.31854
4.28333	9.31816
4.3	9.32028
4.31667	9.32298
4.33333	9.32435
4.35	9.32572
4.36667	9.32705
4.38333	9.3283
4.4	9.3293
4.41667	9.3307
4.43333	9.33218
4.45	9.33307
4.46667	9.33369
4.48333	9.33458
4.5	9.33537
4.51667	9.33586
4.53333	9.33655
4.55	9.33722
4.56667	9.33807
4.58333	9.33903
4.6	9.34027
4.61667	9.34126
4.63333	9.34212
4.65	9.34296
4.66667	9.34348
4.68333	9.34483
4.7	9.34683
4.71667	9.34877
4.73333	9.35183
4.75	9.35451
4.76667	9.3575
4.78333	9.35575
4.8	9.34777
4.81667	9.33986
4.83333	9.33638
4.85	9.33517
4.86667	9.33693
4.88333	9.3386
4.9	9.33989
4.91667	9.34099
4.93333	9.34207
4.95	9.34407
4.96667	9.34613
4.98333	9.34803
5	9.34895
5.01667	9.34984
5.03333	9.35172
5.05	9.35116
5.06667	9.35156
5.08333	9.3512
5.1	9.35077
5.11667	9.34995
5.13333	9.34938
5.15	9.34936
5.16667	9.34926
5.18333	9.34934
5.2	9.34901
5.21667	9.34839
5.23333	9.34851
5.25	9.34829
5.26667	9.34826
5.28333	9.34839
5.3	9.34844
5.31667	9.34851
5.33333	9.34872
5.35	9.34876
5.36667	9.34907
5.38333	9.34969
5.4	9.35018
5.41667	9.35056
5.43333	9.35079
5.45	9.35033
5.46667	9.34968
5.48333	9.34908
5.5	9.34917
5.51667	9.34929
5.53333	9.34933
5.55	9.34939
5.56667	9.34971
5.58333	9.34959
5.6	9.34889
5.61667	9.34862
5.63333	9.34901
5.65	9.34914
5.66667	9.34938
5.68333	9.3497
5.7	9.34981
5.71667	9.34988
5.73333	9.34991
5.75	9.35008
5.76667	9.35048
5.78333	9.35078
5.8	9.35086
5.81667	9.35077
5.83333	9.35081
5.85	9.35087
5.86667	9.35078
5.88333	9.35063
5.9	9.35069
5.91667	9.35067
5.93333	9.35027
5.95	9.35035
5.96667	9.35111
5.98333	9.35092
6	9.35053
6.01667	9.35008
6.03333	9.35217
6.05	9.34044
6.06667	9.31971
6.08333	9.28864
6.1	9.25479
6.11667	9.23018
6.13333	9.21442
6.15	9.21021
6.16667	9.20769
6.18333	9.21072
6.2	9.21817
6.21667	9.22997
6.23333	9.23732
6.25	9.24441
6.26667	9.25449
6.28333	9.26574
6.3	9.2732
6.31667	9.28354
6.33333	9.29323
6.35	9.29883
6.36667	9.3005
6.38333	9.30228
6.4	9.30467
6.41667	9.30694
6.43333	9.30848
6.45	9.31
6.46667	9.31123
6.48333	9.3126
6.5	9.31401
6.51667	9.31525
6.53333	9.31637
6.55	9.3173
6.56667	9.31825
6.58333	9.31883
6.6	9.31964
6.61667	9.32023
6.63333	9.32088
6.65	9.32127
6.66667	9.32288
6.68333	9.33298
6.7	9.33905
6.71667	9.33931
6.73333	9.33764
6.75	9.33581
6.76667	9.33456
6.78333	9.33291
6.8	9.33116
6.81667	9.32997
6.83333	9.33373
6.85	9.34269
6.86667	9.34361
6.88333	9.34288
6.9	9.34262
6.91667	9.3427
6.93333	9.342
6.95	9.3414
6.96667	9.34173
6.98333	9.34217
7	9.34207
7.01667	9.34191
7.03333	9.34188
7.05	9.34192
7.06667	9.34212
7.08333	9.34257
7.1	9.34267
7.11667	9.34266
7.13333	9.34268
7.15	9.3428
7.16667	9.34343
7.18333	9.34379
7.2	9.3438
7.21667	9.34396
7.23333	9.34407
7.25	9.34416
7.26667	9.34417
7.28333	9.34415
7.3	9.34441
7.31667	9.3449
7.33333	9.34524
7.35	9.3455
7.36667	9.34589
7.38333	9.34642
7.4	9.34695
7.41667	9.34745
7.43333	9.34793
7.45	9.34837
7.46667	9.34865
7.48333	9.34888
7.5	9.34951
7.51667	9.34999
7.53333	9.3495
7.55	9.34913
7.56667	9.34895
7.58333	9.34886
7.6	9.34881
7.61667	9.34867
7.63333	9.34851
7.65	9.34824
7.66667	9.34817
7.68333	9.34828
7.7	9.34808
7.71667	9.34816
7.73333	9.34831
7.75	9.34838
7.76667	9.34813
7.78333	9.34798
7.8	9.34836
7.81667	9.34871
7.83333	9.34877
7.85	9.34891
7.86667	9.34903
7.88333	9.34935
7.9	9.34989
7.91667	9.35076
7.93333	9.35124
7.95	9.35179
7.96667	9.3524
7.98333	9.35321
8	9.35351
8.01667	9.35341
8.03333	9.35322
8.05	9.35378
8.06667	9.35519
8.08333	9.35619
8.1	9.35715
8.11667	9.35827
8.13333	9.35929
8.15	9.36007
8.16667	9.3609
8.18333	9.36168
8.2	9.36223
8.21667	9.36238
8.23333	9.36306
8.25	9.36402
8.26667	9.3644
8.28333	9.36443
8.3	9.3647
8.31667	9.36527
8.33333	9.3651
8.35	9.36447
8.36667	9.36651
8.38333	9.37014
8.4	9.36923
8.41667	9.36741
8.43333	9.36649
8.45	9.36608
8.46667	9.36403
8.48333	9.36249
8.5	9.3628
8.51667	9.36311
8.53333	9.36037
8.55	9.35103
8.56667	9.33499
8.58333	9.31135
8.6	9.28698
8.61667	9.26753
8.63333	9.25616
8.65	9.24899
8.66667	9.24494
8.68333	9.24163
8.7	9.24332
8.71667	9.24942
8.73333	9.25698
8.75	9.26595
8.76667	9.27918
8.78333	9.28973
8.8	9.29678
8.81667	9.3061
8.83333	9.31247
8.85	9.31929
8.86667	9.32547
8.88333	9.32737
8.9	9.32888
8.91667	9.33006
8.93333	9.33082
8.95	9.33187
8.96667	9.33317
8.98333	9.33442
9	9.33566
9.01667	9.33688
9.03333	9.33781
9.05	9.33854
9.06667	9.33935
9.08333	9.33998
9.1	9.34042
9.11667	9.34113
9.13333	9.34218
9.15	9.34303
9.16667	9.34392
9.18333	9.34488
9.2	9.34584
9.21667	9.3466
9.23333	9.34726
9.25	9.34776
9.26667	9.34835
9.28333	9.34866
9.3	9.34885
9.31667	9.34921
9.33333	9.34943
9.35	9.34962
9.36667	9.34997
9.38333	9.35035
9.4	9.3507
9.41667	9.35088
9.43333	9.35069
9.45	9.35041
9.46667	9.35021
9.48333	9.34981
9.5	9.34958
9.51667	9.34951
9.53333	9.35011
9.55	9.35013
9.56667	9.35034
9.58333	9.35094
9.6	9.3516
9.61667	9.35203
9.63333	9.35245
9.65	9.35293
9.66667	9.35365
9.68333	9.3545
9.7	9.35538
9.71667	9.35632
9.73333	9.35685
9.75	9.35741
9.76667	9.35826
9.78333	9.35872
9.8	9.35935
9.81667	9.35982
9.83333	9.35979
9.85	9.36011
9.86667	9.36082
9.88333	9.3615
9.9	9.36167
9.91667	9.36141
9.93333	9.36141
9.95	9.36134
9.96667	9.36133
9.98333	9.3611
10	9.36092
10.0167	9.36107
10.0333	9.36138
10.05	9.36181
10.0667	9.36248
10.0833	9.36304
10.1	9.36313
10.1167	9.36329
10.1333	9.36378
10.15	9.36425
10.1667	9.36512
10.1833	9.36583
10.2	9.36554
10.2167	9.3647
10.2333	9.36465
10.25	9.36515
10.2667	9.36581
10.2833	9.36549
10.3	9.36484
10.3167	9.36405
10.3333	9.36341
10.35	9.36306
10.3667	9.36315
10.3833	9.36375
10.4	9.36452
10.4167	9.36454
10.4333	9.36465
10.45	9.36483
10.4667	9.36488
10.4833	9.36549
10.5	9.36641
10.5167	9.36683
10.5333	9.36738
10.55	9.36841
10.5667	9.36957
10.5833	9.37061
10.6	9.37093
10.6167	9.37003
10.6333	9.36902
10.65	9.37033
10.6667	9.37672
10.6833	9.3825
10.7	9.3824
10.7167	9.38056
10.7333	9.37797
10.75	9.37578
10.7667	9.37301
10.7833	9.37219
10.8	9.37223
10.8167	9.37092
10.8333	9.36938
10.85	9.36786
10.8667	9.3677
10.8833	9.36745
10.9	9.36744
10.9167	9.36821
10.9333	9.36857
10.95	9.36773
10.9667	9.36864
10.9833	9.37116
11	9.3735
11.0167	9.37722
11.0333	9.37691
11.05	9.36802
11.0667	9.35095
11.0833	9.32992
11.1	9.31234
11.1167	9.30662
11.1333	9.30569
11.15	9.30288
11.1667	9.29846
11.1833	9.29502
11.2	9.28832
11.2167	9.28445
11.2333	9.28535
11.25	9.29491
11.2667	9.30779
11.2833	9.31617
11.3	9.3224
11.3167	9.32982
11.3333	9.33809
11.35	9.34619
11.3667	9.34709
11.3833	9.34803
11.4	9.34817
11.4167	9.34882
11.4333	9.35008
11.45	9.35125
11.4667	9.35224
11.4833	9.35298
11.5	9.35394
11.5167	9.35533
11.5333	9.35676
11.55	9.35779
11.5667	9.35862
11.5833	9.35961
11.6	9.36103
11.6167	9.36223
11.6333	9.36307
11.65	9.3636
11.6667	9.36371
11.6833	9.36387
11.7	9.3643
11.7167	9.36483
11.7333	9.36556
11.75	9.36626
11.7667	9.36693
11.7833	9.36739
11.8	9.36786
11.8167	9.36814
11.8333	9.36816
11.85	9.3681
11.8667	9.3681
11.8833	9.36783
11.9	9.36773
11.9167	9.36763
11.9333	9.36764
11.95	9.3678
11.9667	9.36804
11.9833	9.36829
12	9.36829
12.0167	9.36895
12.0333	9.36969
12.05	9.36966
12.0667	9.36934
12.0833	9.36918
12.1	9.369
12.1167	9.36962
12.1333	9.3701
12.15	9.36995
12.1667	9.36993
12.1833	9.37039
12.2	9.37131
12.2167	9.37223
12.2333	9.3727
12.25	9.37287
12.2667	9.37324
12.2833	9.37348
12.3	9.37317
12.3167	9.37284
12.3333	9.37261
12.35	9.37242
12.3667	9.37211
12.3833	9.3719
12.4	9.37183
12.4167	9.37188
12.4333	9.37204
12.45	9.37223
12.4667	9.37237
12.4833	9.37262
12.5	9.37286
12.5167	9.37306
12.5333	9.3733
12.55	9.37343
12.5667	9.37353
12.5833	9.37372
12.6	9.37419
12.6167	9.37463
12.6333	9.37509
12.65	9.37515
12.6667	9.37486
12.6833	9.37442
12.7	9.37454
12.7167	9.37498
12.7333	9.37553
12.75	9.37607
12.7667	9.37637
12.7833	9.37661
12.8	9.37675
12.8167	9.37644
12.8333	9.37598
12.85	9.37561
12.8667	9.37541
12.8833	9.37577
12.9	9.37672
12.9167	9.37728
12.9333	9.37743
12.95	9.37774
12.9667	9.37831
12.9833	9.37924
13	9.37978
13.0167	9.37986
13.0333	9.37944
13.05	9.37869
13.0667	9.37852
13.0833	9.37783
13.1	9.37693
13.1167	9.37653
13.1333	9.37662
13.15	9.37658
13.1667	9.37642
13.1833	9.37651
13.2	9.37647
13.2167	9.37584
13.2333	9.37519
13.25	9.37481
13.2667	9.37544
13.2833	9.37598
13.3	9.37627
13.3167	9.3767
13.3333	9.37748
13.35	9.37775
13.3667	9.37793
13.3833	9.37802
13.4	9.3786
13.4167	9.37904
13.4333	9.37945
13.45	9.37887
13.4667	9.37785
13.4833	9.37731
13.5	9.37642
13.5167	9.37119
13.5333	9.3681
13.55	9.36276
13.5667	9.35436
13.5833	9.3454
13.6	9.33971
13.6167	9.33652
13.6333	9.33325
13.65	9.32999
13.6667	9.32427
13.6833	9.31871
13.7	9.31774
13.7167	9.31899
13.7333	9.32123
13.75	9.32437
13.7667	9.32753
13.7833	9.33158
13.8	9.3368
13.8167	9.34094
13.8333	9.34499
13.85	9.34875
13.8667	9.35476
13.8833	9.36072
13.9	9.36227
13.9167	9.36206
13.9333	9.3634
13.95	9.36455
13.9667	9.36563
13.9833	9.36656
14	9.36763
14.0167	9.36861
14.0333	9.36911
14.05	9.36937
14.0667	9.36979
14.0833	9.37046
14.1	9.37113
14.1167	9.37124
14.1333	9.37177
14.15	9.37233
14.1667	9.37272
14.1833	9.37305
14.2	9.37352
14.2167	9.37407
14.2333	9.37468
14.25	9.37513
14.2667	9.37521
14.2833	9.37581
14.3	9.3768
14.3167	9.37715
14.3333	9.37744
14.35	9.37809
14.3667	9.37898
14.3833	9.37986
14.4	9.37977
14.4167	9.37962
14.4333	9.38001
14.45	9.38046
14.4667	9.38021
14.4833	9.38021
14.5	9.38051
14.5167	9.38096
14.5333	9.3813
14.55	9.38157
14.5667	9.38168
14.5833	9.38124
14.6	9.38091
14.6167	9.38089
14.6333	9.38077
14.65	9.38066
14.6667	9.38055
14.6833	9.38048
14.7	9.38043
14.7167	9.38061
14.7333	9.38091
14.75	9.3805
14.7667	9.38029
14.7833	9.38009
14.8	9.38
14.8167	9.38012
14.8333	9.37997
14.85	9.37974
14.8667	9.37944
14.8833	9.37904
14.9	9.37866
14.9167	9.37856
14.9333	9.3784
14.95	9.37861
14.9667	9.37929
14.9833	9.37972
15	9.38014
15.0167	9.38051
15.0333	9.38109
15.05	9.38175
15.0667	9.38229
15.0833	9.38255
15.1	9.38288
15.1167	9.38317
15.1333	9.38314
15.15	9.38308
15.1667	9.38324
15.1833	9.38366
15.2	9.38427
15.2167	9.38502
15.2333	9.386
15.25	9.38695
15.2667	9.38742
15.2833	9.38801
15.3	9.38844
15.3167	9.38903
15.3333	9.39006
15.35	9.39237
15.3667	9.3938
15.3833	9.3958
15.4	9.39813
15.4167	9.39935
15.4333	9.40012
15.45	9.40092
15.4667	9.40139
15.4833	9.40225
15.5	9.40343
15.5167	9.40317
15.5333	9.40303
15.55	9.40171
15.5667	9.40084
15.5833	9.40033
15.6	9.39917
15.6167	9.39765
15.6333	9.39647
15.65	9.39509
15.6667	9.39283
15.6833	9.39152
15.7	9.39126
15.7167	9.39218
15.7333	9.39353
15.75	9.39337
15.7667	9.39273
15.7833	9.39313
15.8	9.39466
15.8167	9.39699
15.8333	9.39873
15.85	9.39894
15.8667	9.39849
15.8833	9.39824
15.9	9.39942
15.9167	9.40011
15.9333	9.39987
15.95	9.39883
15.9667	9.39684
15.9833	9.39538
16	9.39481
16.0167	9.39503
16.0333	9.39326
16.05	9.38808
16.0667	9.37914
16.0833	9.36922
16.1	9.35971
16.1167	9.35908
16.1333	9.36019
16.15	9.36097
16.1667	9.35695
16.1833	9.34977
16.2	9.34554
16.2167	9.34495
16.2333	9.34704
16.25	9.3487
16.2667	9.35205
16.2833	9.35717
16.3	9.3622
16.3167	9.36702
16.3333	9.37121
16.35	9.37502
16.3667	9.37828
16.3833	9.38071
16.4	9.38198
16.4167	9.38341
16.4333	9.38384
16.45	9.38384
16.4667	9.38398
16.4833	9.38481
16.5	9.38583
16.5167	9.3868
16.5333	9.3873
16.55	9.38785
16.5667	9.38817
16.5833	9.38832
16.6	9.38828
16.6167	9.38841
16.6333	9.38871
16.65	9.38908
16.6667	9.38928
16.6833	9.38956
16.7	9.38981
16.7167	9.3899
16.7333	9.39029
16.75	9.39057
16.7667	9.3906
16.7833	9.39038
16.8	9.39042
16.8167	9.39074
16.8333	9.39086
16.85	9.39059
16.8667	9.39022
16.8833	9.39009
16.9	9.38947
16.9167	9.38881
16.9333	9.38884
16.95	9.38971
16.9667	9.39263
16.9833	9.39441
17	9.39547
17.0167	9.39602
17.0333	9.39567
17.05	9.39453
17.0667	9.3948
17.0833	9.39499
17.1	9.39442
17.1167	9.39344
17.1333	9.39279
17.15	9.39183
17.1667	9.39098
17.1833	9.39102
17.2	9.39166
17.2167	9.39133
17.2333	9.39128
17.25	9.3911
17.2667	9.39114
17.2833	9.39163
17.3	9.39178
17.3167	9.39181
17.3333	9.39173
17.35	9.39243
17.3667	9.3934
17.3833	9.39461
17.4	9.39547
17.4167	9.39569
17.4333	9.39505
17.45	9.39534
17.4667	9.39652
17.4833	9.39628
17.5	9.3952
17.5167	9.39576
17.5333	9.39614
17.55	9.39625
17.5667	9.39597
17.5833	9.39529
17.6	9.39507
17.6167	9.39487
17.6333	9.39458
17.65	9.39383
17.6667	9.39317
17.6833	9.39297
17.7	9.39311
17.7167	9.39329
17.7333	9.3935
17.75	9.39329
17.7667	9.39291
17.7833	9.39269
17.8	9.39261
17.8167	9.39265
17.8333	9.39319
17.85	9.39412
17.8667	9.39504
17.8833	9.39562
17.9	9.39595
17.9167	9.39668
17.9333	9.39756
17.95	9.3983
17.9667	9.39931
17.9833	9.4005
18	9.40053
18.0167	9.3997
18.0333	9.40048
18.05	9.40134
18.0667	9.40066
18.0833	9.39882
18.1	9.39739
18.1167	9.39762
18.1333	9.39756
18.15	9.39728
18.1667	9.39717
18.1833	9.3972
18.2	9.39644
18.2167	9.39568
18.2333	9.39509
18.25	9.39494
18.2667	9.39521
18.2833	9.39477
18.3	9.39424
18.3167	9.39377
18.3333	9.39332
18.35	9.39359
18.3667	9.39394
18.3833	9.39401
18.4	9.39397
18.4167	9.39363
18.4333	9.39375
18.45	9.39454
18.4667	9.39566
18.4833	9.39646
18.5	9.39659
18.5167	9.39908
18.5333	9.40294
18.55	9.39524
18.5667	9.38367
18.5833	9.37148
18.6	9.36461
18.6167	9.36513
18.6333	9.36518
18.65	9.36532
18.6667	9.36272
18.6833	9.35736
18.7	9.35252
18.7167	9.35274
18.7333	9.35487
18.75	9.35618
18.7667	9.35958
18.7833	9.36438
18.8	9.37051
18.8167	9.374
18.8333	9.3811
18.85	9.39241
18.8667	9.39318
18.8833	9.39272
18.9	9.39217
18.9167	9.39298
18.9333	9.39376
18.95	9.39415
18.9667	9.39422
18.9833	9.39431
19	9.39447
19.0167	9.39404
19.0333	9.39359
19.05	9.39356
19.0667	9.39349
19.0833	9.39341
19.1	9.39367
19.1167	9.39356
19.1333	9.39302
19.15	9.39295
19.1667	9.39327
19.1833	9.39382
19.2	9.39402
19.2167	9.39418
19.2333	9.39425
19.25	9.39425
19.2667	9.39416
19.2833	9.39479
19.3	9.39528
19.3167	9.39599
19.3333	9.39672
19.35	9.39755
19.3667	9.39813
19.3833	9.39862
19.4	9.39945
19.4167	9.39995
19.4333	9.39968
19.45	9.3991
19.4667	9.39896
19.4833	9.39914
19.5	9.39956
19.5167	9.39966
19.5333	9.39884
19.55	9.3985
19.5667	9.39845
19.5833	9.3983
19.6	9.39835
19.6167	9.39851
19.6333	9.39868
19.65	9.39839
19.6667	9.39799
19.6833	9.3976
19.7	9.39746
19.7167	9.39768
19.7333	9.39785
19.75	9.39793
19.7667	9.39819
19.7833	9.39861
19.8	9.39871
19.8167	9.3989
19.8333	9.39908
19.85	9.39904
19.8667	9.39873
19.8833	9.39864
19.9	9.39931
19.9167	9.39965
19.9333	9.40285
19.95	9.4054
19.9667	9.4047
19.9833	9.40429
20	9.40457
20.0167	9.40379
20.0333	9.40295
20.05	9.40302
20.0667	9.40314
20.0833	9.40233
20.1	9.40172
20.1167	9.40065
20.1333	9.39974
20.15	9.3994
20.1667	9.39846
20.1833	9.39725
20.2	9.39669
20.2167	9.39634
20.2333	9.39634
20.25	9.39626
20.2667	9.3967
20.2833	9.39712
20.3	9.39729
20.3167	9.39772
20.3333	9.39759
20.35	9.39717
20.3667	9.39756
20.3833	9.39834
20.4	9.39875
20.4167	9.39851
20.4333	9.39855
20.45	9.39918
20.4667	9.39978
20.4833	9.40005
20.5	9.40041
20.5167	9.40092
20.5333	9.4008
20.55	9.40044
20.5667	9.40038
20.5833	9.40029
20.6	9.3996
20.6167	9.39946
20.6333	9.40001
20.65	9.40018
20.6667	9.39959
20.6833	9.39907
20.7	9.39823
20.7167	9.3979
20.7333	9.39824
20.75	9.3985
20.7667	9.3986
20.7833	9.39807
20.8	9.39795
20.8167	9.39828
20.8333	9.39842
20.85	9.39865
20.8667	9.39885
20.8833	9.39864
20.9	9.39864
20.9167	9.39903
20.9333	9.40013
20.95	9.40095
20.9667	9.40071
20.9833	9.39923
21	9.39769
21.0167	9.39847
21.0333	9.3977
21.05	9.39286
21.0667	9.3877
21.0833	9.37793
21.1	9.37072
21.1167	9.36847
21.1333	9.3701
21.15	9.36931
21.1667	9.36955
21.1833	9.36762
21.2	9.36241
21.2167	9.35963
21.2333	9.36054
21.25	9.36315
21.2667	9.3644
21.2833	9.36748
21.3	9.37212
21.3167	9.37612
21.3333	9.37915
21.35	9.38201
21.3667	9.38427
21.3833	9.38584
21.4	9.38788
21.4167	9.38943
21.4333	9.3902
21.45	9.3911
21.4667	9.39251
21.4833	9.39398
21.5	9.39536
21.5167	9.39649
21.5333	9.39756
21.55	9.39842
21.5667	9.39925
21.5833	9.39992
21.6	9.40054
21.6167	9.401
21.6333	9.40164
21.65	9.40211
21.6667	9.40227
21.6833	9.40212
21.7	9.40184
21.7167	9.40188
21.7333	9.40199
21.75	9.40212
21.7667	9.40238
21.7833	9.40223
21.8	9.40206
21.8167	9.40193
21.8333	9.40175
21.85	9.40144
21.8667	9.40101
21.8833	9.40056
21.9	9.40018
21.9167	9.39993
21.9333	9.4
21.95	9.40006
21.9667	9.40009
21.9833	9.40003
22	9.40024
22.0167	9.40046
22.0333	9.40074
22.05	9.40101
22.0667	9.40111
22.0833	9.40144
22.1	9.40196
22.1167	9.40206
22.1333	9.40225
22.15	9.40216
22.1667	9.40187
22.1833	9.40186
22.2	9.4019
22.2167	9.40209
22.2333	9.402
22.25	9.40169
22.2667	9.40128
22.2833	9.40106
22.3	9.40133
22.3167	9.40149
22.3333	9.40113
22.35	9.40092
22.3667	9.40053
22.3833	9.40029
22.4	9.40054
22.4167	9.40054
22.4333	9.40078
22.45	9.402
22.4667	9.40213
22.4833	9.40108
22.5	9.40023
22.5167	9.40082
22.5333	9.4005
22.55	9.39949
22.5667	9.39832
22.5833	9.39721
22.6	9.39641
22.6167	9.3957
22.6333	9.39487
22.65	9.39453
22.6667	9.39413
22.6833	9.39322
22.7	9.39289
22.7167	9.39225
22.7333	9.39178
22.75	9.39178
22.7667	9.39195
22.7833	9.39205
22.8	9.39265
22.8167	9.39324
22.8333	9.39346
22.85	9.39404
22.8667	9.39519
22.8833	9.39581
22.9	9.39626
22.9167	9.39799
22.9333	9.40018
22.95	9.40123
22.9667	9.40194
22.9833	9.40194
23	9.40215
23.0167	9.40243
23.0333	9.40274
23.05	9.4037
23.0667	9.40387
23.0833	9.40351
23.1	9.40336
23.1167	9.40319
23.1333	9.40298
23.15	9.40255
23.1667	9.40227
23.1833	9.40186
23.2	9.40168
23.2167	9.40202
23.2333	9.40207
23.25	9.4021
23.2667	9.40211
23.2833	9.40191
23.3	9.40158
23.3167	9.40119
23.3333	9.40131
23.35	9.40178
23.3667	9.40213
23.3833	9.40245
23.4	9.40271
23.4167	9.40315
23.4333	9.40357
23.45	9.4034
23.4667	9.40372
23.4833	9.40443
23.5	9.40523
23.5167	9.40509
23.5333	9.40543
23.55	9.40365
23.5667	9.39802
23.5833	9.39026
23.6	9.38206
23.6167	9.37854
23.6333	9.37944
23.65	9.37963
23.6667	9.3799
23.6833	9.38145
23.7	9.38283
23.7167	9.38381
23.7333	9.38484
23.75	9.38744
23.7667	9.39175
23.7833	9.39488
23.8	9.39857
23.8167	9.40244
23.8333	9.4057
23.85	9.40874
23.8667	9.40967
23.8833	9.40982
23.9	9.41042
23.9167	9.41005
23.9333	9.40921
23.95	9.40976
23.9667	9.40962
23.9833	9.40873
24	9.40837
24.0167	9.40752
24.0333	9.40627
24.05	9.40519
24.0667	9.40527
24.0833	9.40544
24.1	9.40493
24.1167	9.4039
24.1333	9.40358
24.15	9.40346
24.1667	9.40352
24.1833	9.40411
24.2	9.40457
24.2167	9.4053
24.2333	9.40581
24.25	9.40588
24.2667	9.40603
24.2833	9.40632
24.3	9.40688
24.3167	9.40732
24.3333	9.40739
24.35	9.40732
24.3667	9.40744
24.3833	9.40735
24.4	9.40685
24.4167	9.40661
24.4333	9.40642
24.45	9.40619
24.4667	9.40601
24.4833	9.40578
24.5	9.40516
24.5167	9.4048
24.5333	9.40473
24.55	9.40521
24.5667	9.406
24.5833	9.40665
24.6	9.40694
24.6167	9.40713
24.6333	9.40733
24.65	9.40733
24.6667	9.40733
24.6833	9.40749
24.7	9.40745
24.7167	9.40748
24.7333	9.40773
24.75	9.40783
24.7667	9.4082
24.7833	9.40842
24.8	9.4085
24.8167	9.40886
24.8333	9.40907
24.85	9.40813
24.8667	9.40742
24.8833	9.40683
24.9	9.40667
24.9167	9.40674
24.9333	9.40694
24.95	9.40839
24.9667	9.41064
24.9833	9.41576
25	9.42623
25.0167	9.42751
25.0333	9.42548
25.05	9.42487
25.0667	9.42523
25.0833	9.42518
25.1	9.42498
25.1167	9.42426
25.1333	9.42311
25.15	9.42234
25.1667	9.42169
25.1833	9.4212
25.2	9.42104
25.2167	9.42035
25.2333	9.41964
25.25	9.41917
25.2667	9.41821
25.2833	9.41719
25.3	9.41607
25.3167	9.41602
25.3333	9.41656
25.35	9.41598
25.3667	9.41406
25.3833	9.40868
25.4	9.39702
25.4167	9.38821
25.4333	9.38698
25.45	9.38719
25.4667	9.38805
25.4833	9.3891
25.5	9.39191
25.5167	9.39924
25.5333	9.40471
25.55	9.40492
25.5667	9.40247
25.5833	9.40277
25.6	9.40326
25.6167	9.40303
25.6333	9.40263
25.65	9.40237
25.6667	9.4028
25.6833	9.40388
25.7	9.40405
25.7167	9.40452
25.7333	9.40529
25.75	9.40522
25.7667	9.40572
25.7833	9.40661
25.8	9.40758
25.8167	9.4082
25.8333	9.40797
25.85	9.40734
25.8667	9.4065
25.8833	9.4064
25.9	9.40698
25.9167	9.40658
25.9333	9.40581
25.95	9.40516
25.9667	9.40339
25.9833	9.40149
26	9.39987
26.0167	9.39891
26.0333	9.3974
26.05	9.39567
26.0667	9.39143
26.0833	9.38892
26.1	9.38563
26.1167	9.38538
26.1333	9.39272
26.15	9.39963
26.1667	9.39952
26.1833	9.3912
26.2	9.38114
26.2167	9.37771
26.2333	9.38066
26.25	9.38352
26.2667	9.38611
26.2833	9.3886
26.3	9.39122
26.3167	9.3932
26.3333	9.39483
26.35	9.39733
26.3667	9.39922
26.3833	9.40022
26.4	9.40083
26.4167	9.40142
26.4333	9.40204
26.45	9.4028
26.4667	9.40373
26.4833	9.40458
26.5	9.40519
26.5167	9.40561
26.5333	9.40588
26.55	9.40618
26.5667	9.40633
26.5833	9.40649
26.6	9.40676
26.6167	9.40698
26.6333	9.40712
26.65	9.40725
26.6667	9.40739
26.6833	9.40743
26.7	9.4077
26.7167	9.40805
26.7333	9.40841
26.75	9.40864
26.7667	9.40887
26.7833	9.40923
26.8	9.4095
26.8167	9.40967
26.8333	9.41002
26.85	9.41052
26.8667	9.4106
26.8833	9.41035
26.9	9.41014
26.9167	9.41012
26.9333	9.40964
26.95	9.40918
26.9667	9.40925
26.9833	9.40933
27	9.40899
27.0167	9.40849
27.0333	9.4078
27.05	9.40684
27.0667	9.40639
27.0833	9.40601
27.1	9.40624
27.1167	9.40657
27.1333	9.406
27.15	9.40511
27.1667	9.40477
27.1833	9.40485
27.2	9.4054
27.2167	9.40651
27.2333	9.40778
27.25	9.40988
27.2667	9.41298
27.2833	9.41437
27.3	9.41494
27.3167	9.41574
27.3333	9.41654
27.35	9.41696
27.3667	9.41767
27.3833	9.41829
27.4	9.41888
27.4167	9.41954
27.4333	9.41981
27.45	9.41996
27.4667	9.41993
27.4833	9.42001
27.5	9.42002
27.5167	9.4194
27.5333	9.41906
27.55	9.4189
27.5667	9.41829
27.5833	9.41754
27.6	9.41722
27.6167	9.41679
27.6333	9.41581
27.65	9.41514
27.6667	9.41466
27.6833	9.4142
27.7	9.41386
27.7167	9.4134
27.7333	9.41299
27.75	9.41231
27.7667	9.41173
27.7833	9.41192
27.8	9.41221
27.8167	9.41239
27.8333	9.41269
27.85	9.4131
27.8667	9.4132
27.8833	9.41319
27.9	9.41345
27.9167	9.41394
27.9333	9.41426
27.95	9.41428
27.9667	9.41314
27.9833	9.41302
28	9.41304
28.0167	9.41296
28.0333	9.41199
28.05	9.40976
28.0667	9.40867
28.0833	9.40859
28.1	9.40932
28.1167	9.41033
28.1333	9.41094
28.15	9.41036
28.1667	9.41027
28.1833	9.41115
28.2	9.41164
28.2167	9.41178
28.2333	9.41166
28.25	9.4119
28.2667	9.41243
28.2833	9.41315
28.3	9.41392
28.3167	9.41383
28.3333	9.41379
28.35	9.41381
28.3667	9.41379
28.3833	9.41353
28.4	9.41304
28.4167	9.41233
28.4333	9.41196
28.45	9.41189
28.4667	9.41223
28.4833	9.41216
28.5	9.41154
28.5167	9.412
28.5333	9.41513
28.55	9.41685
28.5667	9.41659
28.5833	9.41365
28.6	9.40773
28.6167	9.40188
28.6333	9.40211
28.65	9.40159
28.6667	9.40096
28.6833	9.39547
28.7	9.38732
28.7167	9.38106
28.7333	9.38021
28.75	9.38347
28.7667	9.38565
28.7833	9.38892
28.8	9.39216
28.8167	9.39432
28.8333	9.39866
28.85	9.40762
28.8667	9.40964
28.8833	9.40996
28.9	9.40945
28.9167	9.40859
28.9333	9.40757
28.95	9.40743
28.9667	9.40775
28.9833	9.40852
29	9.40925
29.0167	9.40983
29.0333	9.40985
29.05	9.40978
29.0667	9.41004
29.0833	9.41083
29.1	9.41149
29.1167	9.41216
29.1333	9.41254
29.15	9.41273
29.1667	9.41355
29.1833	9.41421
29.2	9.41484
29.2167	9.41552
29.2333	9.41617
29.25	9.4166
29.2667	9.41676
29.2833	9.41665
29.3	9.41652
29.3167	9.41631
29.3333	9.41674
29.35	9.41724
29.3667	9.41752
29.3833	9.41766
29.4	9.41814
29.4167	9.41849
29.4333	9.41839
29.45	9.41838
29.4667	9.41803
29.4833	9.41794
29.5	9.41778
29.5167	9.41759
29.5333	9.41747
29.55	9.41753
29.5667	9.41763
29.5833	9.41762
29.6	9.4178
29.6167	9.41798
29.6333	9.41819
29.65	9.41813
29.6667	9.41773
29.6833	9.41709
29.7	9.41645
29.7167	9.41606
29.7333	9.41596
29.75	9.41586
29.7667	9.41576
29.7833	9.41541
29.8	9.41467
29.8167	9.41394
29.8333	9.41264
29.85	9.41197
29.8667	9.41299
29.8833	9.41453
29.9	9.41495
29.9167	9.41475
29.9333	9.41488
29.95	9.415
29.9667	9.4154
29.9833	9.41674
30	9.41703
30.0167	9.41696
30.0333	9.41667
30.05	9.41657
30.0667	9.41603
30.0833	9.41571
30.1	9.41592
30.1167	9.41619
30.1333	9.41593
30.15	9.41589
30.1667	9.41614
30.1833	9.4159
30.2	9.41562
30.2167	9.41543
30.2333	9.41585
30.25	9.41768
30.2667	9.41855
30.2833	9.41906
30.3	9.41953
30.3167	9.41946
30.3333	9.41881
30.35	9.41825
30.3667	9.41799
30.3833	9.41779
30.4	9.41821
30.4167	9.41774
30.4333	9.41758
30.45	9.41739
30.4667	9.41709
30.4833	9.41695
30.5	9.41673
30.5167	9.41648
30.5333	9.41635
30.55	9.41652
30.5667	9.4166
30.5833	9.4167
30.6	9.41694
30.6167	9.41724
30.6333	9.41743
30.65	9.4178
30.6667	9.41783
30.6833	9.41855
30.7	9.41966
30.7167	9.42148
30.7333	9.42088
30.75	9.41404
30.7667	9.41352
30.7833	9.41583
30.8	9.41705
30.8167	9.41761
30.8333	9.41836
30.85	9.41913
30.8667	9.41933
30.8833	9.41916
30.9	9.41965
30.9167	9.42047
30.9333	9.42056
30.95	9.42059
30.9667	9.4208
30.9833	9.4204
31	9.41893
31.0167	9.41752
31.0333	9.41759
31.05	9.41563
31.0667	9.40933
31.0833	9.4011
31.1	9.39231
31.1167	9.39072
31.1333	9.39406
31.15	9.39501
31.1667	9.39371
31.1833	9.39406
31.2	9.39418
31.2167	9.39163
31.2333	9.38864
31.25	9.39109
31.2667	9.40126
31.2833	9.40659
31.3	9.40818
31.3167	9.41095
31.3333	9.41194
31.35	9.41312
31.3667	9.41388
31.3833	9.41446
31.4	9.41444
31.4167	9.41457
31.4333	9.41478
31.45	9.41543
31.4667	9.41622
31.4833	9.41662
31.5	9.41686
31.5167	9.41719
31.5333	9.41754
31.55	9.41788
31.5667	9.41808
31.5833	9.41818
31.6	9.4181
31.6167	9.41799
31.6333	9.41788
31.65	9.41783
31.6667	9.41788
31.6833	9.41818
31.7	9.41851
31.7167	9.41889
31.7333	9.41929
31.75	9.41996
31.7667	9.42033
31.7833	9.42044
31.8	9.42061
31.8167	9.42087
31.8333	9.42112
31.85	9.42107
31.8667	9.42119
31.8833	9.42145
31.9	9.42167
31.9167	9.42143
31.9333	9.42132
31.95	9.42117
31.9667	9.42124
31.9833	9.42163
32	9.42161
32.0167	9.4209
32.0333	9.4201
32.05	9.41971
32.0667	9.41938
32.0833	9.41876
32.1	9.41828
32.1167	9.41842
32.1333	9.41855
32.15	9.41843
32.1667	9.41839
32.1833	9.41852
32.2	9.41881
32.2167	9.4192
32.2333	9.41931
32.25	9.41957
32.2667	9.41984
32.2833	9.42035
32.3	9.42093
32.3167	9.42134
32.3333	9.4221
32.35	9.42252
32.3667	9.42285
32.3833	9.42316
32.4	9.42343
32.4167	9.42373
32.4333	9.42421
32.45	9.42433
32.4667	9.424
32.4833	9.42429
32.5	9.42445
32.5167	9.42472
32.5333	9.42516
32.55	9.42488
32.5667	9.42409
32.5833	9.42451
32.6	9.42749
32.6167	9.43049
32.6333	9.43055
32.65	9.42913
32.6667	9.42821
32.6833	9.42813
32.7	9.42834
32.7167	9.42775
32.7333	9.42727
32.75	9.42687
32.7667	9.42661
32.7833	9.42616
32.8	9.42534
32.8167	9.42457
32.8333	9.42402
32.85	9.4236
32.8667	9.42333
32.8833	9.42335
32.9	9.42352
32.9167	9.42332
32.9333	9.42297
32.95	9.42308
32.9667	9.42286
32.9833	9.42267
33	9.42267
33.0167	9.42278
33.0333	9.42287
33.05	9.42291
33.0667	9.42277
33.0833	9.42287
33.1	9.42334
33.1167	9.42356
33.1333	9.42376
33.15	9.42398
33.1667	9.42419
33.1833	9.42428
33.2	9.42424
33.2167	9.42412
33.2333	9.42381
33.25	9.42359
33.2667	9.42357
33.2833	9.42378
33.3	9.42402
33.3167	9.42416
33.3333	9.42455
33.35	9.42488
33.3667	9.42483
33.3833	9.42479
[truncated: 909 more rows]

## Sheet: nDSF_UnfoldedFraction_data_2024
Temperature	Concentration (M)	Unfolded fraction	Legend
49	0.001	0.00884852	49¬∫C
50.6667	0.001	0.0318141	50.7¬∫C
52.3333	0.001	0.106619	52.3¬∫C
54	0.001	0.299614	54¬∫C
49	0.001	0.00957217	49¬∫C
50.6667	0.001	0.0333498	50.7¬∫C
52.3333	0.001	0.108387	52.3¬∫C
54	0.001	0.297194	54¬∫C
49	0.0005	0.00558793	49¬∫C
50.6667	0.0005	0.0257378	50.7¬∫C
52.3333	0.0005	0.108927	52.3¬∫C
54	0.0005	0.357693	54¬∫C
49	0.0005	0.00544806	49¬∫C
50.6667	0.0005	0.0250719	50.7¬∫C
52.3333	0.0005	0.106211	52.3¬∫C
54	0.0005	0.350906	54¬∫C
49	0.00025	0.00412604	49¬∫C
50.6667	0.00025	0.0247456	50.7¬∫C
52.3333	0.00025	0.132348	52.3¬∫C
54	0.00025	0.473789	54¬∫C
49	0.00025	0.00431856	49¬∫C
50.6667	0.00025	0.0254904	50.7¬∫C
52.3333	0.00025	0.134103	52.3¬∫C
54	0.00025	0.473821	54¬∫C
49	0.000125	0.00674735	49¬∫C
50.6667	0.000125	0.0448736	50.7¬∫C
52.3333	0.000125	0.241594	52.3¬∫C
54	0.000125	0.679304	54¬∫C
49	0.000125	0.00651334	49¬∫C
50.6667	0.000125	0.0437278	50.7¬∫C
52.3333	0.000125	0.238188	52.3¬∫C
54	0.000125	0.677038	54¬∫C
49	6.25e-05	0.0124994	49¬∫C
50.6667	6.25e-05	0.0802479	50.7¬∫C
52.3333	6.25e-05	0.370928	52.3¬∫C
54	6.25e-05	0.796253	54¬∫C
49	6.25e-05	0.0121095	49¬∫C
50.6667	6.25e-05	0.0789935	50.7¬∫C
52.3333	6.25e-05	0.37039	52.3¬∫C
54	6.25e-05	0.798251	54¬∫C
49	3.125e-05	0.0257673	49¬∫C
50.6667	3.125e-05	0.147773	50.7¬∫C
52.3333	3.125e-05	0.527206	52.3¬∫C
54	3.125e-05	0.875564	54¬∫C
49	3.125e-05	0.0247081	49¬∫C
50.6667	3.125e-05	0.142585	50.7¬∫C
52.3333	3.125e-05	0.517087	52.3¬∫C
54	3.125e-05	0.871216	54¬∫C
49	1.5625e-05	0.040768	49¬∫C
50.6667	1.5625e-05	0.206971	50.7¬∫C
52.3333	1.5625e-05	0.611374	52.3¬∫C
54	1.5625e-05	0.903013	54¬∫C
49	1.5625e-05	0.0387577	49¬∫C
50.6667	1.5625e-05	0.200294	50.7¬∫C
52.3333	1.5625e-05	0.604267	52.3¬∫C
54	1.5625e-05	0.901374	54¬∫C
49	7.81e-06	0.0499519	49¬∫C
50.6667	7.81e-06	0.234465	50.7¬∫C
52.3333	7.81e-06	0.636653	52.3¬∫C
54	7.81e-06	0.907814	54¬∫C
49	7.81e-06	0.045692	49¬∫C
50.6667	7.81e-06	0.222496	50.7¬∫C
52.3333	7.81e-06	0.626772	52.3¬∫C
54	7.81e-06	0.906357	54¬∫C
49	3.9e-06	0.0570222	49¬∫C
50.6667	3.9e-06	0.257451	50.7¬∫C
52.3333	3.9e-06	0.661324	52.3¬∫C
54	3.9e-06	0.915293	54¬∫C
49	3.9e-06	0.0511459	49¬∫C
50.6667	3.9e-06	0.244382	50.7¬∫C
52.3333	3.9e-06	0.655796	52.3¬∫C
54	3.9e-06	0.916825	54¬∫C
49	1.95e-06	0.0528454	49¬∫C
50.6667	1.95e-06	0.244439	50.7¬∫C
52.3333	1.95e-06	0.648193	52.3¬∫C
54	1.95e-06	0.911572	54¬∫C
49	1.95e-06	0.0462917	49¬∫C
50.6667	1.95e-06	0.238417	50.7¬∫C
52.3333	1.95e-06	0.66453	52.3¬∫C
54	1.95e-06	0.924817	54¬∫C
49	9.77e-07	0.0620191	49¬∫C
50.6667	9.77e-07	0.269999	50.7¬∫C
52.3333	9.77e-07	0.670268	52.3¬∫C
54	9.77e-07	0.916526	54¬∫C
49	9.77e-07	0.0545993	49¬∫C
50.6667	9.77e-07	0.253271	50.7¬∫C
52.3333	9.77e-07	0.661721	52.3¬∫C
54	9.77e-07	0.917233	54¬∫C
49	4.88e-07	0.0533253	49¬∫C
50.6667	4.88e-07	0.246571	50.7¬∫C
52.3333	4.88e-07	0.651255	52.3¬∫C
54	4.88e-07	0.912804	54¬∫C
49	4.88e-07	0.0537249	49¬∫C
50.6667	4.88e-07	0.250013	50.7¬∫C
52.3333	4.88e-07	0.657785	52.3¬∫C
54	4.88e-07	0.915875	54¬∫C
