# Supplementary material for: Statistical crystallography reveals an allosteric network in SARS-CoV-2 Mpro
Source: Commun Biol. 2026 May 2;9:602. doi: 10.1038/s42003-026-10127-w (PMC13135515; doi:10.1038/s42003-026-10127-w)
Supplement: Supplementary file 3 — Supplementary Data [file 42003_2026_10127_MOESM3_ESM.zip › supplementary_data/supplementary_data_2_SEC_fit_data.xlsx]

## Sheet: wt
wt concentration (µM)	wt monomer/total
0.979706	0.629005
26.2269	0.146878
9.51624	0.238915
2.92419	0.427706
5.64945	0.304139
1.35163	0.577713

## Sheet: N214A
N214A concentration (µM)	N214A monomer/total
25.4687	0.690142
14.4663	0.812542
7.44914	0.878622
26.9824	0.698152
167.162	0.39033
90.5828	0.484723
62.4804	0.545167
13.9297	0.77071
3.93645	0.926615
1.48012	1

## Sheet: Q256A
Q256A concentration (µM)	Q256A monomer/total
22.197	0.245995
14.2601	0.27449
8.08466	0.334373
4.26491	0.42401
2.26194	0.534271
0.795851	0.782721

## Sheet: S284A
S284A concentration (µM)	S284A monomer/total
16.2294	0.193267
14.0676	0.218026
7.51023	0.295477
3.6978	0.369077
2.01155	0.458444
0.985237	0.554863
