# Supplementary material for: Statistical crystallography reveals an allosteric network in SARS-CoV-2 Mpro
Source: Commun Biol. 2026 May 2;9:602. doi: 10.1038/s42003-026-10127-w (PMC13135515; doi:10.1038/s42003-026-10127-w)
Supplement: Supplementary file 3 — Supplementary Data [file 42003_2026_10127_MOESM3_ESM.zip › supplementary_data/supplementary_data_1_SEC_source_data.xlsx]

## Sheet: wt
26.2 µM volume (CV)	26.2 µM A280	9.5 µM volume (CV)	9.5 µM A280	5.6 µM volume (CV)	5.6 µM A280	2.9 µM volume (CV)	2.9 µM A280	1.4 µM volume (CV)	1.4 µM A280	1.0 µM volume (CV)	1.0 µM A280
4.16667e-05	-7.62474e-05	4.16667e-05	4.21278e-06	4.16667e-05	5.60678e-06	4.16667e-05	-4.14685e-06	4.16667e-05	2.67113e-05	4.16667e-05	-6.20142e-05
8.33333e-05	-7.62664e-05	8.33333e-05	4.42603e-06	8.33333e-05	6.72302e-06	8.33333e-05	-3.69703e-06	8.33333e-05	2.68189e-05	8.33333e-05	-6.01261e-05
0.000125	-7.6285e-05	0.000125	4.53174e-06	0.000125	7.22569e-06	0.000125	-2.35013e-06	0.000125	2.64469e-05	0.000125	-6.35264e-05
0.000208333	-7.63088e-05	0.000208333	4.52849e-06	0.000208333	7.36185e-06	0.000208333	-2.13446e-06	0.000208333	2.55501e-05	0.000208333	-6.30545e-05
0.00025	-7.62531e-05	0.00025	4.35257e-06	0.00025	8.6934e-06	0.00025	-1.70806e-06	0.00025	2.53856e-05	0.00025	-6.51478e-05
0.000291667	-7.62709e-05	0.000291667	4.50552e-06	0.000291667	9.21329e-06	0.000291667	-2.19766e-06	0.000291667	2.72656e-05	0.000291667	-6.63778e-05
0.000375	-7.63009e-05	0.000375	4.53053e-06	0.000375	9.46605e-06	0.000375	-2.96173e-06	0.000375	2.67012e-05	0.000375	-6.70306e-05
0.000416667	-7.6279e-05	0.000416667	4.69159e-06	0.000416667	9.89491e-06	0.000416667	-2.78951e-06	0.000416667	2.63978e-05	0.000416667	-6.70532e-05
0.000458333	-7.62963e-05	0.000458333	4.87897e-06	0.000458333	1.04731e-05	0.000458333	-2.87513e-06	0.000458333	2.5565e-05	0.000458333	-6.7251e-05
0.000541667	-7.63455e-05	0.000541667	4.80901e-06	0.000541667	1.02924e-05	0.000541667	-3.58673e-06	0.000541667	2.43168e-05	0.000541667	-6.978e-05
0.000583333	-7.63482e-05	0.000583333	4.82466e-06	0.000583333	1.06719e-05	0.000583333	-3.78759e-06	0.000583333	2.30599e-05	0.000583333	-6.90832e-05
0.000625	-7.63239e-05	0.000625	4.78378e-06	0.000625	1.13817e-05	0.000625	-4.34474e-06	0.000625	2.03295e-05	0.000625	-6.90607e-05
0.000708333	-7.6307e-05	0.000708333	4.76233e-06	0.000708333	1.14775e-05	0.000708333	-2.81165e-06	0.000708333	1.84372e-05	0.000708333	-6.78033e-05
0.00075	-7.62238e-05	0.00075	4.75882e-06	0.00075	1.22238e-05	0.00075	-2.43815e-06	0.00075	1.93534e-05	0.00075	-6.70384e-05
0.000791667	-7.63039e-05	0.000791667	5.0041e-06	0.000791667	1.30942e-05	0.000791667	-2.42799e-06	0.000791667	1.86579e-05	0.000791667	-6.72527e-05
0.000875	-7.64187e-05	0.000875	5.08441e-06	0.000875	1.40978e-05	0.000875	-2.60374e-06	0.000875	1.81684e-05	0.000875	-6.76889e-05
0.000916667	-7.64011e-05	0.000916667	4.9868e-06	0.000916667	1.50493e-05	0.000916667	-3.62228e-06	0.000916667	1.7173e-05	0.000916667	-6.39415e-05
0.000958333	-7.62486e-05	0.000958333	5.35132e-06	0.000958333	1.5615e-05	0.000958333	-3.08078e-06	0.000958333	1.65383e-05	0.000958333	-6.51104e-05
0.00104167	-7.6475e-05	0.00104167	5.31591e-06	0.00104167	1.57421e-05	0.00104167	-4.94407e-06	0.00104167	1.47946e-05	0.00104167	-6.52018e-05
0.00108333	-7.65487e-05	0.00108333	5.1294e-06	0.00108333	1.52036e-05	0.00108333	-5.2297e-06	0.00108333	1.54888e-05	0.00108333	-6.36935e-05
0.001125	-7.66524e-05	0.001125	4.81742e-06	0.001125	1.46484e-05	0.001125	-4.57776e-06	0.001125	1.55422e-05	0.001125	-6.3447e-05
0.00116667	-7.68039e-05	0.00116667	4.97445e-06	0.00116667	1.47246e-05	0.00116667	-4.96438e-06	0.00116667	1.66451e-05	0.00116667	-6.7802e-05
0.00125	-7.68319e-05	0.00125	5.16343e-06	0.00125	1.51933e-05	0.00125	-5.11037e-06	0.00125	1.72689e-05	0.00125	-6.39429e-05
0.00129167	-7.68682e-05	0.00129167	4.97423e-06	0.00129167	1.59934e-05	0.00129167	-6.16163e-06	0.00129167	1.32723e-05	0.00129167	-6.23264e-05
0.00133333	-7.68466e-05	0.00133333	5.05416e-06	0.00133333	1.66248e-05	0.00133333	-6.65023e-06	0.00133333	1.21688e-05	0.00133333	-5.91397e-05
0.00141667	-7.68931e-05	0.00141667	4.9002e-06	0.00141667	1.72443e-05	0.00141667	-6.95476e-06	0.00141667	1.35961e-05	0.00141667	-6.08857e-05
0.00145833	-7.69132e-05	0.00145833	4.97991e-06	0.00145833	1.73671e-05	0.00145833	-6.06134e-06	0.00145833	1.26069e-05	0.00145833	-5.9231e-05
0.0015	-7.68533e-05	0.0015	4.85959e-06	0.0015	1.71313e-05	0.0015	-7.35789e-06	0.0015	1.36352e-05	0.0015	-5.89181e-05
0.00158333	-7.68199e-05	0.00158333	4.73658e-06	0.00158333	1.69792e-05	0.00158333	-7.8369e-06	0.00158333	1.30782e-05	0.00158333	-5.91409e-05
0.001625	-7.68672e-05	0.001625	4.90319e-06	0.001625	1.61941e-05	0.001625	-7.63393e-06	0.001625	1.20977e-05	0.001625	-5.96911e-05
0.00166667	-7.70322e-05	0.00166667	5.11466e-06	0.00166667	1.48883e-05	0.00166667	-8.15596e-06	0.00166667	1.1062e-05	0.00166667	-6.36733e-05
0.00175	-7.71417e-05	0.00175	5.08064e-06	0.00175	1.47623e-05	0.00175	-8.37727e-06	0.00175	8.77781e-06	0.00175	-6.46846e-05
0.00179167	-7.73037e-05	0.00179167	5.04709e-06	0.00179167	1.4531e-05	0.00179167	-8.79647e-06	0.00179167	6.07212e-06	0.00179167	-6.8544e-05
0.00183333	-7.73387e-05	0.00183333	5.08328e-06	0.00183333	1.39704e-05	0.00183333	-8.61395e-06	0.00183333	3.66072e-06	0.00183333	-6.9403e-05
0.00191667	-7.74286e-05	0.00191667	4.84581e-06	0.00191667	1.32024e-05	0.00191667	-8.43736e-06	0.00191667	-2.67533e-07	0.00191667	-7.30997e-05
0.00195833	-7.75561e-05	0.00195833	4.41723e-06	0.00195833	1.19147e-05	0.00195833	-8.61029e-06	0.00195833	-1.44066e-07	0.00195833	-7.53768e-05
0.002	-7.76689e-05	0.002	4.83025e-06	0.002	1.17964e-05	0.002	-9.53149e-06	0.002	-4.96128e-07	0.002	-7.93211e-05
0.00208333	-7.77408e-05	0.00208333	4.40843e-06	0.00208333	1.17078e-05	0.00208333	-1.12341e-05	0.00208333	-3.39221e-06	0.00208333	-8.21833e-05
0.002125	-7.78909e-05	0.002125	4.1508e-06	0.002125	1.10818e-05	0.002125	-1.29045e-05	0.002125	-4.60278e-06	0.002125	-8.44313e-05
0.00216667	-7.81706e-05	0.00216667	3.54283e-06	0.00216667	1.04579e-05	0.00216667	-1.37296e-05	0.00216667	-5.1416e-06	0.00216667	-9.0822e-05
0.00225	-7.8359e-05	0.00225	3.23492e-06	0.00225	1.01464e-05	0.00225	-1.57184e-05	0.00225	-5.87938e-06	0.00225	-9.416e-05
0.00229167	-7.85807e-05	0.00229167	3.08925e-06	0.00229167	1.02884e-05	0.00229167	-1.6822e-05	0.00229167	-8.44098e-06	0.00229167	-9.80452e-05
0.00233333	-7.85598e-05	0.00233333	2.98241e-06	0.00233333	9.59499e-06	0.00233333	-1.8017e-05	0.00233333	-1.404e-05	0.00233333	-9.75586e-05
0.00241667	-7.87382e-05	0.00241667	2.69396e-06	0.00241667	9.06538e-06	0.00241667	-2.04012e-05	0.00241667	-1.84838e-05	0.00241667	-9.79223e-05
0.00245833	-7.86999e-05	0.00245833	2.37643e-06	0.00245833	8.39179e-06	0.00245833	-2.23453e-05	0.00245833	-2.27929e-05	0.00245833	-9.88069e-05
0.0025	-7.88133e-05	0.0025	2.11611e-06	0.0025	7.58731e-06	0.0025	-2.42042e-05	0.0025	-2.55818e-05	0.0025	-0.000105411
0.00258333	-7.89179e-05	0.00258333	2.02618e-06	0.00258333	6.50589e-06	0.00258333	-2.71646e-05	0.00258333	-2.5716e-05	0.00258333	-0.000113308
0.002625	-7.91182e-05	0.002625	1.88982e-06	0.002625	4.92867e-06	0.002625	-2.98596e-05	0.002625	-2.83889e-05	0.002625	-0.00011695
0.00266667	-7.92319e-05	0.00266667	1.55101e-06	0.00266667	3.93692e-06	0.00266667	-3.2036e-05	0.00266667	-3.14854e-05	0.00266667	-0.000118202
0.00275	-7.9287e-05	0.00275	8.45253e-07	0.00275	2.84652e-06	0.00275	-3.3137e-05	0.00275	-3.77472e-05	0.00275	-0.000124413
0.00279167	-7.93694e-05	0.00279167	1.91121e-07	0.00279167	1.80745e-06	0.00279167	-3.45267e-05	0.00279167	-4.19954e-05	0.00279167	-0.000130651
0.00283333	-7.96184e-05	0.00283333	-2.81404e-07	0.00283333	7.69992e-07	0.00283333	-3.75247e-05	0.00283333	-4.5032e-05	0.00283333	-0.000135583
0.00291667	-7.97101e-05	0.00291667	-6.55151e-07	0.00291667	1.41309e-07	0.00291667	-3.90938e-05	0.00291667	-4.71257e-05	0.00291667	-0.000139814
0.00295833	-7.99345e-05	0.00295833	-9.21016e-07	0.00295833	-4.76385e-08	0.00295833	-4.15386e-05	0.00295833	-4.84711e-05	0.00295833	-0.000143967
0.003	-8.02567e-05	0.003	-1.21427e-06	0.003	-1.28755e-06	0.003	-4.46148e-05	0.003	-5.04827e-05	0.003	-0.000145209
0.00308333	-8.04004e-05	0.00308333	-1.54411e-06	0.00308333	-2.67342e-06	0.00308333	-4.69281e-05	0.00308333	-5.39951e-05	0.00308333	-0.000147595
0.003125	-8.0531e-05	0.003125	-1.6305e-06	0.003125	-3.49784e-06	0.003125	-4.836e-05	0.003125	-5.55771e-05	0.003125	-0.00015562
0.00316667	-8.07757e-05	0.00316667	-2.25095e-06	0.00316667	-4.56056e-06	0.00316667	-5.0532e-05	0.00316667	-5.74364e-05	0.00316667	-0.000160598
0.00325	-8.09106e-05	0.00325	-2.61421e-06	0.00325	-5.88166e-06	0.00325	-5.20887e-05	0.00325	-6.02259e-05	0.00325	-0.00016533
0.00329167	-8.09967e-05	0.00329167	-2.90209e-06	0.00329167	-6.52152e-06	0.00329167	-5.36075e-05	0.00329167	-6.18621e-05	0.00329167	-0.00016967
0.00333333	-8.10534e-05	0.00333333	-3.30596e-06	0.00333333	-7.25336e-06	0.00333333	-5.48307e-05	0.00333333	-6.49043e-05	0.00333333	-0.000177308
0.00341667	-8.11528e-05	0.00341667	-3.55349e-06	0.00341667	-8.21263e-06	0.00341667	-5.61887e-05	0.00341667	-6.60929e-05	0.00341667	-0.000183528
0.00345833	-8.1338e-05	0.00345833	-3.7927e-06	0.00345833	-8.89439e-06	0.00345833	-5.96906e-05	0.00345833	-6.84441e-05	0.00345833	-0.000192098
0.0035	-8.15173e-05	0.0035	-4.26852e-06	0.0035	-1.01104e-05	0.0035	-6.25424e-05	0.0035	-7.26425e-05	0.0035	-0.000199315
0.00358333	-8.15387e-05	0.00358333	-4.69745e-06	0.00358333	-1.15208e-05	0.00358333	-6.46512e-05	0.00358333	-7.7659e-05	0.00358333	-0.000206466
0.003625	-8.14625e-05	0.003625	-5.19394e-06	0.003625	-1.29641e-05	0.003625	-6.68285e-05	0.003625	-8.04604e-05	0.003625	-0.00021297
0.00366667	-8.158e-05	0.00366667	-5.49296e-06	0.00366667	-1.43759e-05	0.00366667	-6.78338e-05	0.00366667	-8.30722e-05	0.00366667	-0.000219961
0.00375	-8.1483e-05	0.00375	-6.04649e-06	0.00375	-1.54017e-05	0.00375	-7.06176e-05	0.00375	-8.62883e-05	0.00375	-0.000223537
0.00379167	-8.13383e-05	0.00379167	-6.60432e-06	0.00379167	-1.66549e-05	0.00379167	-7.05417e-05	0.00379167	-9.02785e-05	0.00379167	-0.000228406
0.00383333	-8.13649e-05	0.00383333	-6.98825e-06	0.00383333	-1.82248e-05	0.00383333	-7.11881e-05	0.00383333	-9.51852e-05	0.00383333	-0.000233981
0.00391667	-8.12008e-05	0.00391667	-7.37721e-06	0.00391667	-1.94566e-05	0.00391667	-7.2127e-05	0.00391667	-0.000101559	0.00391667	-0.000241551
0.00395833	-8.10645e-05	0.00395833	-7.89884e-06	0.00395833	-2.06795e-05	0.00395833	-7.37898e-05	0.00395833	-0.000107441	0.00395833	-0.000244751
0.004	-8.0785e-05	0.004	-8.65977e-06	0.004	-2.13316e-05	0.004	-7.59026e-05	0.004	-0.000111331	0.004	-0.000250114
0.00408333	-8.0487e-05	0.00408333	-9.15618e-06	0.00408333	-2.24808e-05	0.00408333	-7.73446e-05	0.00408333	-0.000114682	0.00408333	-0.000253905
0.004125	-8.02306e-05	0.004125	-9.76757e-06	0.004125	-2.40367e-05	0.004125	-7.91237e-05	0.004125	-0.000116921	0.004125	-0.000259665
0.00416667	-7.9902e-05	0.00416667	-1.04048e-05	0.00416667	-2.53656e-05	0.00416667	-8.02163e-05	0.00416667	-0.000120805	0.00416667	-0.000263659
0.00425	-7.96749e-05	0.00425	-1.1124e-05	0.00425	-2.55789e-05	0.00425	-8.26039e-05	0.00425	-0.00012582	0.00425	-0.000268734
0.00429167	-7.93753e-05	0.00429167	-1.12994e-05	0.00429167	-2.66371e-05	0.00429167	-8.44914e-05	0.00429167	-0.000129703	0.00429167	-0.00027369
0.00433333	-7.90331e-05	0.00433333	-1.181e-05	0.00433333	-2.78287e-05	0.00433333	-8.51405e-05	0.00433333	-0.00013164	0.00433333	-0.000278394
0.00441667	-7.8845e-05	0.00441667	-1.23047e-05	0.00441667	-2.83377e-05	0.00441667	-8.69057e-05	0.00441667	-0.000137199	0.00441667	-0.000281223
0.00445833	-7.83179e-05	0.00445833	-1.29913e-05	0.00445833	-2.85708e-05	0.00445833	-8.96673e-05	0.00445833	-0.000142732	0.00445833	-0.000285468
0.0045	-7.78741e-05	0.0045	-1.33734e-05	0.0045	-2.93944e-05	0.0045	-9.09236e-05	0.0045	-0.000144491	0.0045	-0.000289234
0.00458333	-7.75204e-05	0.00458333	-1.35668e-05	0.00458333	-3.01631e-05	0.00458333	-9.21711e-05	0.00458333	-0.000144001	0.00458333	-0.000294191
0.004625	-7.71462e-05	0.004625	-1.37972e-05	0.004625	-3.05369e-05	0.004625	-9.30006e-05	0.004625	-0.000146502	0.004625	-0.000302962
0.00466667	-7.67317e-05	0.00466667	-1.40821e-05	0.00466667	-3.04427e-05	0.00466667	-9.41575e-05	0.00466667	-0.000148626	0.00466667	-0.00030749
0.00475	-7.61654e-05	0.00475	-1.39552e-05	0.00475	-3.00233e-05	0.00475	-9.50501e-05	0.00475	-0.000151154	0.00475	-0.000308256
0.00479167	-7.56665e-05	0.00479167	-1.41242e-05	0.00479167	-2.99967e-05	0.00479167	-9.53058e-05	0.00479167	-0.000152701	0.00479167	-0.000310058
0.00483333	-7.51705e-05	0.00483333	-1.41489e-05	0.00483333	-3.04939e-05	0.00483333	-9.60536e-05	0.00483333	-0.000152589	0.00483333	-0.000312311
0.00491667	-7.45336e-05	0.00491667	-1.44139e-05	0.00491667	-3.08137e-05	0.00491667	-9.57928e-05	0.00491667	-0.00015342	0.00491667	-0.000313131
0.00495833	-7.3741e-05	0.00495833	-1.42452e-05	0.00495833	-3.13758e-05	0.00495833	-9.62335e-05	0.00495833	-0.000153007	0.00495833	-0.000311543
0.005	-7.30993e-05	0.005	-1.45065e-05	0.005	-3.22695e-05	0.005	-9.61135e-05	0.005	-0.000155568	0.005	-0.000313862
0.00508333	-7.23648e-05	0.00508333	-1.44864e-05	0.00508333	-3.28087e-05	0.00508333	-9.60586e-05	0.00508333	-0.000156765	0.00508333	-0.000314064
0.005125	-7.16483e-05	0.005125	-1.48288e-05	0.005125	-3.28347e-05	0.005125	-9.66738e-05	0.005125	-0.000155887	0.005125	-0.000314879
0.00516667	-7.10529e-05	0.00516667	-1.5524e-05	0.00516667	-3.37414e-05	0.00516667	-9.4571e-05	0.00516667	-0.000154629	0.00516667	-0.000318312
0.00525	-7.04841e-05	0.00525	-1.5897e-05	0.00525	-3.40853e-05	0.00525	-9.43142e-05	0.00525	-0.000150704	0.00525	-0.000323057
0.00529167	-6.98748e-05	0.00529167	-1.60608e-05	0.00529167	-3.37551e-05	0.00529167	-9.34307e-05	0.00529167	-0.000151624	0.00529167	-0.0003229
0.00533333	-6.91459e-05	0.00533333	-1.64379e-05	0.00533333	-3.3535e-05	0.00533333	-9.29394e-05	0.00533333	-0.000152176	0.00533333	-0.000319373
0.00541667	-6.8398e-05	0.00541667	-1.6648e-05	0.00541667	-3.28671e-05	0.00541667	-9.24701e-05	0.00541667	-0.000152681	0.00541667	-0.000318148
0.00545833	-6.77773e-05	0.00545833	-1.65729e-05	0.00545833	-3.215e-05	0.00545833	-9.10847e-05	0.00545833	-0.000153537	0.00545833	-0.000318991
0.0055	-6.71702e-05	0.0055	-1.61977e-05	0.0055	-3.14778e-05	0.0055	-9.09248e-05	0.0055	-0.000151944	0.0055	-0.000316136
0.00558333	-6.64443e-05	0.00558333	-1.64541e-05	0.00558333	-3.12576e-05	0.00558333	-9.13145e-05	0.00558333	-0.000150429	0.00558333	-0.000318999
0.005625	-6.55599e-05	0.005625	-1.64951e-05	0.005625	-3.10951e-05	0.005625	-9.06119e-05	0.005625	-0.000149099	0.005625	-0.000316472
0.00566667	-6.47992e-05	0.00566667	-1.65696e-05	0.00566667	-3.15534e-05	0.00566667	-9.04002e-05	0.00566667	-0.000148844	0.00566667	-0.000311142
0.00575	-6.39061e-05	0.00575	-1.65936e-05	0.00575	-3.20549e-05	0.00575	-8.9265e-05	0.00575	-0.000150039	0.00575	-0.000314221
0.00579167	-6.29916e-05	0.00579167	-1.62563e-05	0.00579167	-3.21908e-05	0.00579167	-8.90302e-05	0.00579167	-0.000149532	0.00579167	-0.000315859
0.00583333	-6.21052e-05	0.00583333	-1.64685e-05	0.00583333	-3.16696e-05	0.00583333	-8.72553e-05	0.00583333	-0.000148694	0.00583333	-0.000316825
0.00591667	-6.11246e-05	0.00591667	-1.67358e-05	0.00591667	-3.12646e-05	0.00591667	-8.56043e-05	0.00591667	-0.000149257	0.00591667	-0.000315023
0.00595833	-6.02351e-05	0.00595833	-1.63782e-05	0.00595833	-3.08189e-05	0.00595833	-8.43279e-05	0.00595833	-0.000150004	0.00595833	-0.000314002
0.006	-5.94221e-05	0.006	-1.65789e-05	0.006	-2.9928e-05	0.006	-8.33887e-05	0.006	-0.000150387	0.006	-0.000312811
0.00608333	-5.86287e-05	0.00608333	-1.65913e-05	0.00608333	-2.87931e-05	0.00608333	-8.20607e-05	0.00608333	-0.000150428	0.00608333	-0.000312205
0.006125	-5.77908e-05	0.006125	-1.63315e-05	0.006125	-2.7947e-05	0.006125	-8.04761e-05	0.006125	-0.000148283	0.006125	-0.000310235
0.00616667	-5.69082e-05	0.00616667	-1.60947e-05	0.00616667	-2.7568e-05	0.00616667	-7.98223e-05	0.00616667	-0.000146962	0.00616667	-0.000307332
0.00625	-5.5995e-05	0.00625	-1.61841e-05	0.00625	-2.70577e-05	0.00625	-7.84362e-05	0.00625	-0.000145673	0.00625	-0.000304777
0.00629167	-5.50902e-05	0.00629167	-1.60168e-05	0.00629167	-2.66446e-05	0.00629167	-7.77527e-05	0.00629167	-0.000144341	0.00629167	-0.000300129
0.00633333	-5.41777e-05	0.00633333	-1.56786e-05	0.00633333	-2.63912e-05	0.00633333	-7.70436e-05	0.00633333	-0.000140466	0.00633333	-0.000293539
0.00641667	-5.32736e-05	0.00641667	-1.5272e-05	0.00641667	-2.60647e-05	0.00641667	-7.56437e-05	0.00641667	-0.000139237	0.00641667	-0.000287138
0.00645833	-5.23954e-05	0.00645833	-1.4903e-05	0.00645833	-2.57804e-05	0.00645833	-7.45364e-05	0.00645833	-0.000136921	0.00645833	-0.000283735
0.0065	-5.17497e-05	0.0065	-1.44547e-05	0.0065	-2.5261e-05	0.0065	-7.32818e-05	0.0065	-0.000134721	0.0065	-0.000283171
0.00658333	-5.10275e-05	0.00658333	-1.40232e-05	0.00658333	-2.44443e-05	0.00658333	-7.2808e-05	0.00658333	-0.000135632	0.00658333	-0.000282569
0.006625	-5.02071e-05	0.006625	-1.38855e-05	0.006625	-2.36333e-05	0.006625	-7.13247e-05	0.006625	-0.000133432	0.006625	-0.000279352
0.00666667	-4.94129e-05	0.00666667	-1.34141e-05	0.00666667	-2.2544e-05	0.00666667	-7.06015e-05	0.00666667	-0.000128216	0.00666667	-0.000275487
0.00675	-4.8624e-05	0.00675	-1.31262e-05	0.00675	-2.16289e-05	0.00675	-6.95306e-05	0.00675	-0.000124291	0.00675	-0.000273826
0.00679167	-4.80071e-05	0.00679167	-1.29082e-05	0.00679167	-2.09008e-05	0.00679167	-6.82669e-05	0.00679167	-0.000122155	0.00679167	-0.000272866
0.00683333	-4.73681e-05	0.00683333	-1.27314e-05	0.00683333	-2.01969e-05	0.00683333	-6.73151e-05	0.00683333	-0.000119696	0.00683333	-0.000273985
0.00691667	-4.69365e-05	0.00691667	-1.22758e-05	0.00691667	-1.93075e-05	0.00691667	-6.68322e-05	0.00691667	-0.00011993	0.00691667	-0.000273431
0.00695833	-4.64737e-05	0.00695833	-1.18014e-05	0.00695833	-1.84523e-05	0.00695833	-6.6241e-05	0.00695833	-0.000120534	0.00695833	-0.000274302
0.007	-4.58064e-05	0.007	-1.15591e-05	0.007	-1.78558e-05	0.007	-6.52235e-05	0.007	-0.000119221	0.007	-0.000272684
0.00708333	-4.53142e-05	0.00708333	-1.16604e-05	0.00708333	-1.69423e-05	0.00708333	-6.36866e-05	0.00708333	-0.000117992	0.00708333	-0.000269202
0.007125	-4.4897e-05	0.007125	-1.11981e-05	0.007125	-1.54706e-05	0.007125	-6.20124e-05	0.007125	-0.000115216	0.007125	-0.000265764
0.00716667	-4.42372e-05	0.00716667	-1.08798e-05	0.00716667	-1.44995e-05	0.00716667	-6.04555e-05	0.00716667	-0.000109903	0.00716667	-0.000263368
0.00720833	-4.37878e-05	0.00720833	-1.03671e-05	0.00720833	-1.38752e-05	0.00720833	-5.78403e-05	0.00720833	-0.00010391	0.00720833	-0.000258886
0.00729167	-4.33873e-05	0.00729167	-9.99005e-06	0.00729167	-1.30374e-05	0.00729167	-5.55729e-05	0.00729167	-9.98102e-05	0.00729167	-0.000251822
0.00733333	-4.28506e-05	0.00733333	-9.40922e-06	0.00733333	-1.22311e-05	0.00733333	-5.37041e-05	0.00733333	-9.87937e-05	0.00733333	-0.000246064
0.007375	-4.21898e-05	0.007375	-8.64066e-06	0.007375	-1.15917e-05	0.007375	-5.26451e-05	0.007375	-9.46835e-05	0.007375	-0.000238216
0.00745833	-4.15757e-05	0.00745833	-7.81285e-06	0.00745833	-1.06821e-05	0.00745833	-5.20525e-05	0.00745833	-8.91171e-05	0.00745833	-0.000231476
0.0075	-4.10228e-05	0.0075	-7.4893e-06	0.0075	-9.75926e-06	0.0075	-5.05361e-05	0.0075	-8.46871e-05	0.0075	-0.000225235
0.00754167	-4.0533e-05	0.00754167	-7.44682e-06	0.00754167	-9.31587e-06	0.00754167	-4.82393e-05	0.00754167	-7.96251e-05	0.00754167	-0.000219556
0.007625	-4.00231e-05	0.007625	-7.14489e-06	0.007625	-8.51065e-06	0.007625	-4.56947e-05	0.007625	-7.47182e-05	0.007625	-0.00021539
0.00766667	-3.93825e-05	0.00766667	-6.60974e-06	0.00766667	-7.66754e-06	0.00766667	-4.51466e-05	0.00766667	-7.40041e-05	0.00766667	-0.00021111
0.00770833	-3.87973e-05	0.00770833	-6.46792e-06	0.00770833	-6.91993e-06	0.00770833	-4.41443e-05	0.00770833	-7.34801e-05	0.00770833	-0.000206342
0.00779167	-3.82713e-05	0.00779167	-5.80464e-06	0.00779167	-5.71316e-06	0.00779167	-4.21723e-05	0.00779167	-7.02955e-05	0.00779167	-0.000200079
0.00783333	-3.77818e-05	0.00783333	-5.28708e-06	0.00783333	-4.27999e-06	0.00783333	-3.96029e-05	0.00783333	-6.40953e-05	0.00783333	-0.00019771
0.007875	-3.72647e-05	0.007875	-4.83783e-06	0.007875	-3.02561e-06	0.007875	-3.65142e-05	0.007875	-5.81398e-05	0.007875	-0.000194581
0.00795833	-3.67299e-05	0.00795833	-4.09051e-06	0.00795833	-1.41043e-06	0.00795833	-3.46198e-05	0.00795833	-5.53436e-05	0.00795833	-0.000187258
0.008	-3.61253e-05	0.008	-3.29279e-06	0.008	-3.18211e-07	0.008	-3.23572e-05	0.008	-5.5108e-05	0.008	-0.000179224
0.00804167	-3.54168e-05	0.00804167	-2.60896e-06	0.00804167	-2.39105e-08	0.00804167	-3.05135e-05	0.00804167	-5.1603e-05	0.00804167	-0.000169231
0.008125	-3.46958e-05	0.008125	-2.11459e-06	0.008125	5.37677e-07	0.008125	-2.92116e-05	0.008125	-4.7411e-05	0.008125	-0.000159837
0.00816667	-3.40363e-05	0.00816667	-2.06111e-06	0.00816667	1.67867e-06	0.00816667	-2.74678e-05	0.00816667	-4.3241e-05	0.00816667	-0.000152598
0.00820833	-3.32758e-05	0.00820833	-1.91158e-06	0.00820833	2.5309e-06	0.00820833	-2.57547e-05	0.00820833	-3.67317e-05	0.00820833	-0.000147466
0.00829167	-3.25186e-05	0.00829167	-1.85159e-06	0.00829167	3.15141e-06	0.00829167	-2.37757e-05	0.00829167	-3.02888e-05	0.00829167	-0.000142225
0.00833333	-3.17948e-05	0.00833333	-1.28674e-06	0.00833333	3.7384e-06	0.00833333	-2.08578e-05	0.00833333	-2.43129e-05	0.00833333	-0.000133476
0.008375	-3.11879e-05	0.008375	-8.26875e-07	0.008375	4.32671e-06	0.008375	-1.85948e-05	0.008375	-1.92018e-05	0.008375	-0.000125649
0.00845833	-3.06713e-05	0.00845833	-7.1193e-07	0.00845833	5.54473e-06	0.00845833	-1.6727e-05	0.00845833	-1.61288e-05	0.00845833	-0.000122163
0.0085	-3.01454e-05	0.0085	-3.72034e-07	0.0085	7.07836e-06	0.0085	-1.43725e-05	0.0085	-1.26461e-05	0.0085	-0.000114893
0.00854167	-2.95782e-05	0.00854167	-2.22544e-07	0.00854167	7.99681e-06	0.00854167	-1.04978e-05	0.00854167	-8.20768e-06	0.00854167	-0.000107547
0.008625	-2.90443e-05	0.008625	7.65003e-09	0.008625	8.23745e-06	0.008625	-8.78096e-06	0.008625	-5.2693e-06	0.008625	-0.000103009
0.00866667	-2.8538e-05	0.00866667	5.37734e-07	0.00866667	8.77013e-06	0.00866667	-8.07161e-06	0.00866667	-3.28244e-06	0.00866667	-9.5992e-05
0.00870833	-2.79815e-05	0.00870833	7.52976e-07	0.00870833	9.49226e-06	0.00870833	-7.25647e-06	0.00870833	2.32684e-07	0.00870833	-8.88786e-05
0.00879167	-2.73932e-05	0.00879167	8.43129e-07	0.00879167	1.01038e-05	0.00879167	-5.22646e-06	0.00879167	6.6767e-06	0.00879167	-8.33151e-05
0.00883333	-2.66832e-05	0.00883333	1.23413e-06	0.00883333	1.07144e-05	0.00883333	-3.60182e-06	0.00883333	1.20621e-05	0.00883333	-7.62755e-05
0.008875	-2.60391e-05	0.008875	1.24539e-06	0.008875	1.1198e-05	0.008875	-2.38934e-06	0.008875	1.47554e-05	0.008875	-6.58587e-05
0.00895833	-2.54275e-05	0.00895833	1.21102e-06	0.00895833	1.18115e-05	0.00895833	-8.17042e-07	0.00895833	1.74823e-05	0.00895833	-5.7701e-05
0.009	-2.49374e-05	0.009	1.53883e-06	0.009	1.23961e-05	0.009	9.55272e-07	0.009	2.22907e-05	0.009	-5.04159e-05
0.00904167	-2.44367e-05	0.00904167	1.71285e-06	0.00904167	1.28657e-05	0.00904167	2.93846e-06	0.00904167	2.5762e-05	0.00904167	-4.59446e-05
0.009125	-2.39582e-05	0.009125	1.59842e-06	0.009125	1.35308e-05	0.009125	5.08512e-06	0.009125	2.67947e-05	0.009125	-4.45338e-05
0.00916667	-2.35623e-05	0.00916667	1.6367e-06	0.00916667	1.39076e-05	0.00916667	7.12656e-06	0.00916667	3.0261e-05	0.00916667	-4.41812e-05
0.00920833	-2.30111e-05	0.00920833	1.7854e-06	0.00920833	1.46338e-05	0.00920833	9.46802e-06	0.00920833	3.29229e-05	0.00920833	-4.27665e-05
0.00929167	-2.24415e-05	0.00929167	2.03614e-06	0.00929167	1.52136e-05	0.00929167	1.15018e-05	0.00929167	3.65915e-05	0.00929167	-3.72403e-05
0.00933333	-2.18034e-05	0.00933333	2.57988e-06	0.00933333	1.56952e-05	0.00933333	1.32444e-05	0.00933333	4.26295e-05	0.00933333	-2.84977e-05
0.009375	-2.11321e-05	0.009375	3.34605e-06	0.009375	1.66703e-05	0.009375	1.51101e-05	0.009375	4.67371e-05	0.009375	-2.2819e-05
0.00945833	-2.0519e-05	0.00945833	3.54881e-06	0.00945833	1.77285e-05	0.00945833	1.74796e-05	0.00945833	4.96516e-05	0.00945833	-1.59538e-05
0.0095	-1.99698e-05	0.0095	3.66497e-06	0.0095	1.86768e-05	0.0095	1.95524e-05	0.0095	5.19163e-05	0.0095	-9.75731e-06
0.00954167	-1.94473e-05	0.00954167	4.07214e-06	0.00954167	1.94791e-05	0.00954167	2.21222e-05	0.00954167	5.47881e-05	0.00954167	-3.75697e-06
0.009625	-1.89746e-05	0.009625	4.41129e-06	0.009625	1.99484e-05	0.009625	2.44457e-05	0.009625	5.84183e-05	0.009625	5.7546e-06
0.00966667	-1.82169e-05	0.00966667	4.50015e-06	0.00966667	2.02241e-05	0.00966667	2.69359e-05	0.00966667	6.294e-05	0.00966667	1.45047e-05
0.00970833	-1.73887e-05	0.00970833	4.66494e-06	0.00970833	2.04407e-05	0.00970833	2.99249e-05	0.00970833	6.67094e-05	0.00970833	2.11915e-05
0.00979167	-1.66826e-05	0.00979167	5.18631e-06	0.00979167	2.07703e-05	0.00979167	3.281e-05	0.00979167	7.0532e-05	0.00979167	2.807e-05
0.00983333	-1.5839e-05	0.00983333	5.91937e-06	0.00983333	2.09638e-05	0.00983333	3.54258e-05	0.00983333	7.34998e-05	0.00983333	3.13714e-05
0.009875	-1.4984e-05	0.009875	6.55452e-06	0.009875	2.10369e-05	0.009875	3.73634e-05	0.009875	7.53471e-05	0.009875	3.4752e-05
0.00995833	-1.42734e-05	0.00995833	6.9977e-06	0.00995833	2.12985e-05	0.00995833	3.91117e-05	0.00995833	7.86411e-05	0.00995833	3.88512e-05
0.01	-1.35645e-05	0.01	7.09513e-06	0.01	2.17117e-05	0.01	4.02671e-05	0.01	8.04482e-05	0.01	4.35232e-05
0.0100417	-1.29072e-05	0.0100417	7.19725e-06	0.0100417	2.18984e-05	0.0100417	4.10034e-05	0.0100417	8.13978e-05	0.0100417	4.77977e-05
0.010125	-1.22833e-05	0.010125	7.11941e-06	0.010125	2.20803e-05	0.010125	4.22964e-05	0.010125	8.37191e-05	0.010125	5.14215e-05
0.0101667	-1.17144e-05	0.0101667	6.72238e-06	0.0101667	2.23964e-05	0.0101667	4.38044e-05	0.0101667	8.54426e-05	0.0101667	5.27749e-05
0.0102083	-1.12346e-05	0.0102083	6.59942e-06	0.0102083	2.24265e-05	0.0102083	4.60309e-05	0.0102083	8.6091e-05	0.0102083	5.22095e-05
0.0102917	-1.07977e-05	0.0102917	6.74531e-06	0.0102917	2.23464e-05	0.0102917	4.77825e-05	0.0102917	8.49391e-05	0.0102917	5.14286e-05
0.0103333	-1.02105e-05	0.0103333	7.20093e-06	0.0103333	2.25678e-05	0.0103333	4.8259e-05	0.0103333	8.32144e-05	0.0103333	5.24532e-05
0.010375	-9.59142e-06	0.010375	7.42692e-06	0.010375	2.2997e-05	0.010375	4.91611e-05	0.010375	8.31507e-05	0.010375	5.55189e-05
0.0104583	-9.09742e-06	0.0104583	7.5531e-06	0.0104583	2.36513e-05	0.0104583	5.07287e-05	0.0104583	8.69043e-05	0.0104583	5.64924e-05
0.0105	-8.61024e-06	0.0105	7.86321e-06	0.0105	2.41454e-05	0.0105	5.1807e-05	0.0105	9.1439e-05	0.0105	5.62496e-05
0.0105417	-8.16724e-06	0.0105417	8.1296e-06	0.0105417	2.4207e-05	0.0105417	5.24236e-05	0.0105417	9.35523e-05	0.0105417	5.87679e-05
0.010625	-7.66994e-06	0.010625	8.24208e-06	0.010625	2.42379e-05	0.010625	5.28241e-05	0.010625	9.31808e-05	0.010625	6.36621e-05
0.0106667	-7.2378e-06	0.0106667	8.59025e-06	0.0106667	2.45277e-05	0.0106667	5.21023e-05	0.0106667	9.31823e-05	0.0106667	6.46811e-05
0.0107083	-6.76486e-06	0.0107083	9.08618e-06	0.0107083	2.46664e-05	0.0107083	5.23397e-05	0.0107083	9.52363e-05	0.0107083	6.2187e-05
0.0107917	-6.30863e-06	0.0107917	9.19038e-06	0.0107917	2.49201e-05	0.0107917	5.30886e-05	0.0107917	9.82847e-05	0.0107917	6.32923e-05
0.0108333	-5.93688e-06	0.0108333	9.18869e-06	0.0108333	2.5725e-05	0.0108333	5.34514e-05	0.0108333	9.95426e-05	0.0108333	6.28037e-05
0.010875	-5.65462e-06	0.010875	9.28434e-06	0.010875	2.6428e-05	0.010875	5.47128e-05	0.010875	9.90097e-05	0.010875	5.8818e-05
0.0109583	-5.34921e-06	0.0109583	9.79211e-06	0.0109583	2.63377e-05	0.0109583	5.51622e-05	0.0109583	9.91837e-05	0.0109583	5.67693e-05
0.011	-5.10638e-06	0.011	1.02559e-05	0.011	2.58675e-05	0.011	5.4485e-05	0.011	9.90982e-05	0.011	5.69741e-05
0.0110417	-4.86229e-06	0.0110417	1.05669e-05	0.0110417	2.56072e-05	0.0110417	5.45906e-05	0.0110417	9.71549e-05	0.0110417	5.74758e-05
0.011125	-4.54942e-06	0.011125	1.09655e-05	0.011125	2.5948e-05	0.011125	5.50848e-05	0.011125	9.53986e-05	0.011125	5.56739e-05
0.0111667	-4.14446e-06	0.0111667	1.13223e-05	0.0111667	2.61844e-05	0.0111667	5.48786e-05	0.0111667	9.45293e-05	0.0111667	5.16113e-05
0.0112083	-3.84623e-06	0.0112083	1.18093e-05	0.0112083	2.60843e-05	0.0112083	5.43415e-05	0.0112083	9.45026e-05	0.0112083	5.0052e-05
0.0112917	-3.57501e-06	0.0112917	1.20879e-05	0.0112917	2.57388e-05	0.0112917	5.38392e-05	0.0112917	9.45349e-05	0.0112917	5.15093e-05
0.0113333	-3.24025e-06	0.0113333	1.23751e-05	0.0113333	2.54085e-05	0.0113333	5.28472e-05	0.0113333	9.29756e-05	0.0113333	5.15973e-05
0.011375	-2.94635e-06	0.011375	1.26253e-05	0.011375	2.56626e-05	0.011375	5.20076e-05	0.011375	9.25782e-05	0.011375	5.44944e-05
0.0114583	-2.78506e-06	0.0114583	1.2819e-05	0.0114583	2.59017e-05	0.0114583	5.24681e-05	0.0114583	9.37161e-05	0.0114583	5.74957e-05
0.0115	-2.53038e-06	0.0115	1.31187e-05	0.0115	2.59239e-05	0.0115	5.30812e-05	0.0115	9.39452e-05	0.0115	5.52205e-05
0.0115417	-2.24273e-06	0.0115417	1.36115e-05	0.0115417	2.57058e-05	0.0115417	5.24581e-05	0.0115417	9.14344e-05	0.0115417	5.4335e-05
0.011625	-2.10556e-06	0.011625	1.40699e-05	0.011625	2.52476e-05	0.011625	5.16523e-05	0.011625	8.85103e-05	0.011625	5.50032e-05
0.0116667	-1.92292e-06	0.0116667	1.45574e-05	0.0116667	2.49579e-05	0.0116667	5.14467e-05	0.0116667	8.73291e-05	0.0116667	5.06352e-05
0.0117083	-1.79071e-06	0.0117083	1.48982e-05	0.0117083	2.47065e-05	0.0117083	5.11668e-05	0.0117083	8.74036e-05	0.0117083	4.53608e-05
0.0117917	-1.47805e-06	0.0117917	1.51627e-05	0.0117917	2.44935e-05	0.0117917	5.09865e-05	0.0117917	8.66338e-05	0.0117917	4.40294e-05
0.0118333	-1.19674e-06	0.0118333	1.5732e-05	0.0118333	2.47231e-05	0.0118333	5.04424e-05	0.0118333	8.68034e-05	0.0118333	4.45621e-05
0.011875	-9.27284e-07	0.011875	1.59455e-05	0.011875	2.51147e-05	0.011875	5.02805e-05	0.011875	8.76155e-05	0.011875	4.65104e-05
0.0119583	-5.66058e-07	0.0119583	1.60663e-05	0.0119583	2.5134e-05	0.0119583	5.0105e-05	0.0119583	8.66798e-05	0.0119583	4.88591e-05
0.012	-2.92807e-07	0.012	1.60938e-05	0.012	2.53516e-05	0.012	4.97281e-05	0.012	8.55577e-05	0.012	4.82651e-05
0.0120417	-1.18477e-07	0.0120417	1.60058e-05	0.0120417	2.55456e-05	0.0120417	4.96513e-05	0.0120417	8.41568e-05	0.0120417	4.64344e-05
0.012125	4.34449e-08	0.012125	1.58042e-05	0.012125	2.58935e-05	0.012125	4.97952e-05	0.012125	8.23368e-05	0.012125	4.42876e-05
0.0121667	2.22493e-07	0.0121667	1.5557e-05	0.0121667	2.5557e-05	0.0121667	4.95945e-05	0.0121667	8.17505e-05	0.0121667	4.46333e-05
0.0122083	3.4351e-07	0.0122083	1.55787e-05	0.0122083	2.50117e-05	0.0122083	4.90961e-05	0.0122083	8.00178e-05	0.0122083	4.42046e-05
0.0122917	4.63693e-07	0.0122917	1.5835e-05	0.0122917	2.46696e-05	0.0122917	4.84886e-05	0.0122917	7.7931e-05	0.0122917	4.47054e-05
0.0123333	6.2648e-07	0.0123333	1.5885e-05	0.0123333	2.41514e-05	0.0123333	4.83427e-05	0.0123333	7.75402e-05	0.0123333	4.57877e-05
0.012375	8.46527e-07	0.012375	1.59693e-05	0.012375	2.39716e-05	0.012375	4.85457e-05	0.012375	7.80956e-05	0.012375	4.50143e-05
0.0124583	9.91323e-07	0.0124583	1.61891e-05	0.0124583	2.34985e-05	0.0124583	4.84332e-05	0.0124583	7.69991e-05	0.0124583	4.35977e-05
0.0125	1.04001e-06	0.0125	1.63676e-05	0.0125	2.31428e-05	0.0125	4.7322e-05	0.0125	7.67993e-05	0.0125	4.14407e-05
0.0125417	1.13093e-06	0.0125417	1.64311e-05	0.0125417	2.31048e-05	0.0125417	4.58889e-05	0.0125417	7.71941e-05	0.0125417	3.64559e-05
0.012625	1.1049e-06	0.012625	1.6537e-05	0.012625	2.30891e-05	0.012625	4.4386e-05	0.012625	7.59502e-05	0.012625	3.16334e-05
0.0126667	1.04336e-06	0.0126667	1.6407e-05	0.0126667	2.29913e-05	0.0126667	4.2441e-05	0.0126667	7.50334e-05	0.0126667	3.22451e-05
0.0127083	1.19764e-06	0.0127083	1.62387e-05	0.0127083	2.28115e-05	0.0127083	4.03263e-05	0.0127083	7.18431e-05	0.0127083	3.15616e-05
0.0127917	1.42543e-06	0.0127917	1.61889e-05	0.0127917	2.30758e-05	0.0127917	3.98417e-05	0.0127917	6.93357e-05	0.0127917	3.16612e-05
0.0128333	1.59726e-06	0.0128333	1.63452e-05	0.0128333	2.32879e-05	0.0128333	3.93172e-05	0.0128333	6.76294e-05	0.0128333	2.99122e-05
0.012875	1.7218e-06	0.012875	1.65046e-05	0.012875	2.37361e-05	0.012875	3.79915e-05	0.012875	6.62188e-05	0.012875	2.85206e-05
0.0129583	1.80629e-06	0.0129583	1.65096e-05	0.0129583	2.41977e-05	0.0129583	3.6457e-05	0.0129583	6.58653e-05	0.0129583	2.87517e-05
0.013	1.91868e-06	0.013	1.64415e-05	0.013	2.40119e-05	0.013	3.50253e-05	0.013	6.36555e-05	0.013	2.99552e-05
0.0130417	2.10592e-06	0.0130417	1.60314e-05	0.0130417	2.40295e-05	0.0130417	3.39102e-05	0.0130417	6.39122e-05	0.0130417	3.07592e-05
0.0130833	2.2608e-06	0.0130833	1.57621e-05	0.0130833	2.39629e-05	0.0130833	3.31823e-05	0.0130833	6.47751e-05	0.0130833	3.06502e-05
0.0131667	2.43481e-06	0.0131667	1.54431e-05	0.0131667	2.34978e-05	0.0131667	3.25066e-05	0.0131667	6.28466e-05	0.0131667	2.90548e-05
0.0132083	2.59639e-06	0.0132083	1.53713e-05	0.0132083	2.27435e-05	0.0132083	3.23446e-05	0.0132083	6.00666e-05	0.0132083	3.18477e-05
0.01325	2.61351e-06	0.01325	1.53326e-05	0.01325	2.21525e-05	0.01325	3.27808e-05	0.01325	5.88988e-05	0.01325	3.4906e-05
0.0133333	2.68913e-06	0.0133333	1.50584e-05	0.0133333	2.18041e-05	0.0133333	3.26686e-05	0.0133333	5.90535e-05	0.0133333	3.6833e-05
0.013375	2.86192e-06	0.013375	1.47616e-05	0.013375	2.14059e-05	0.013375	3.2065e-05	0.013375	6.04306e-05	0.013375	3.7737e-05
0.0134167	2.96914e-06	0.0134167	1.46337e-05	0.0134167	2.06782e-05	0.0134167	3.19427e-05	0.0134167	6.12251e-05	0.0134167	3.77762e-05
0.0135	2.9887e-06	0.0135	1.4394e-05	0.0135	2.04755e-05	0.0135	3.25157e-05	0.0135	6.23086e-05	0.0135	3.82561e-05
0.0135417	3.08335e-06	0.0135417	1.42195e-05	0.0135417	2.04487e-05	0.0135417	3.19824e-05	0.0135417	6.07075e-05	0.0135417	3.75215e-05
0.0135833	3.187e-06	0.0135833	1.41193e-05	0.0135833	2.01152e-05	0.0135833	3.15284e-05	0.0135833	5.90517e-05	0.0135833	3.94198e-05
0.0136667	3.28179e-06	0.0136667	1.39802e-05	0.0136667	1.9754e-05	0.0136667	3.07861e-05	0.0136667	5.888e-05	0.0136667	4.23279e-05
0.0137083	3.46964e-06	0.0137083	1.38754e-05	0.0137083	1.96707e-05	0.0137083	3.04511e-05	0.0137083	5.83244e-05	0.0137083	4.29963e-05
0.01375	3.64018e-06	0.01375	1.40597e-05	0.01375	1.95489e-05	0.01375	3.05989e-05	0.01375	5.73204e-05	0.01375	4.57087e-05
0.0138333	3.83504e-06	0.0138333	1.43447e-05	0.0138333	1.94578e-05	0.0138333	3.06206e-05	0.0138333	5.7165e-05	0.0138333	4.84653e-05
0.013875	3.95703e-06	0.013875	1.4352e-05	0.013875	1.89262e-05	0.013875	3.03321e-05	0.013875	5.75274e-05	0.013875	4.81134e-05
0.0139167	4.00136e-06	0.0139167	1.42927e-05	0.0139167	1.84978e-05	0.0139167	2.98923e-05	0.0139167	5.65122e-05	0.0139167	5.12228e-05
0.014	4.14386e-06	0.014	1.45156e-05	0.014	1.84056e-05	0.014	2.96411e-05	0.014	5.71117e-05	0.014	5.52395e-05
0.0140417	4.26453e-06	0.0140417	1.47669e-05	0.0140417	1.82322e-05	0.0140417	2.93785e-05	0.0140417	5.98767e-05	0.0140417	5.48546e-05
0.0140833	4.40462e-06	0.0140833	1.46175e-05	0.0140833	1.88339e-05	0.0140833	2.9904e-05	0.0140833	6.09955e-05	0.0140833	5.42964e-05
0.0141667	4.576e-06	0.0141667	1.4665e-05	0.0141667	1.9586e-05	0.0141667	3.15067e-05	0.0141667	5.97361e-05	0.0141667	5.36499e-05
0.0142083	4.74992e-06	0.0142083	1.46124e-05	0.0142083	1.95856e-05	0.0142083	3.21658e-05	0.0142083	5.83331e-05	0.0142083	5.16608e-05
0.01425	4.87395e-06	0.01425	1.44562e-05	0.01425	1.9691e-05	0.01425	3.2616e-05	0.01425	5.70447e-05	0.01425	5.54777e-05
0.0143333	4.98119e-06	0.0143333	1.4585e-05	0.0143333	1.97107e-05	0.0143333	3.30189e-05	0.0143333	5.71986e-05	0.0143333	5.79537e-05
0.014375	5.2172e-06	0.014375	1.46259e-05	0.014375	1.99707e-05	0.014375	3.28612e-05	0.014375	5.65833e-05	0.014375	5.75755e-05
0.0144167	5.37842e-06	0.0144167	1.43875e-05	0.0144167	1.98108e-05	0.0144167	3.28713e-05	0.0144167	5.81761e-05	0.0144167	5.91627e-05
0.0145	5.45472e-06	0.0145	1.41362e-05	0.0145	1.97271e-05	0.0145	3.33945e-05	0.0145	5.86273e-05	0.0145	6.30234e-05
0.0145417	5.53282e-06	0.0145417	1.39137e-05	0.0145417	2.00305e-05	0.0145417	3.43555e-05	0.0145417	5.83661e-05	0.0145417	6.4062e-05
0.0145833	5.58848e-06	0.0145833	1.36525e-05	0.0145833	1.97162e-05	0.0145833	3.54086e-05	0.0145833	5.97332e-05	0.0145833	6.27853e-05
0.0146667	5.63826e-06	0.0146667	1.36226e-05	0.0146667	1.9553e-05	0.0146667	3.53464e-05	0.0146667	6.03903e-05	0.0146667	6.31755e-05
0.0147083	5.72375e-06	0.0147083	1.36818e-05	0.0147083	2.02901e-05	0.0147083	3.52873e-05	0.0147083	6.11233e-05	0.0147083	6.34614e-05
0.01475	5.86834e-06	0.01475	1.38422e-05	0.01475	2.10067e-05	0.01475	3.50233e-05	0.01475	6.00702e-05	0.01475	6.33759e-05
0.0148333	6.03782e-06	0.0148333	1.4295e-05	0.0148333	2.03449e-05	0.0148333	3.48211e-05	0.0148333	5.86879e-05	0.0148333	6.37991e-05
0.014875	6.18059e-06	0.014875	1.45652e-05	0.014875	1.97959e-05	0.014875	3.53081e-05	0.014875	5.837e-05	0.014875	6.27504e-05
0.0149167	6.31743e-06	0.0149167	1.46079e-05	0.0149167	1.98312e-05	0.0149167	3.55259e-05	0.0149167	5.84549e-05	0.0149167	6.10281e-05
0.015	6.37804e-06	0.015	1.45701e-05	0.015	2.01073e-05	0.015	3.56571e-05	0.015	5.79838e-05	0.015	6.0045e-05
0.0150417	6.45733e-06	0.0150417	1.45041e-05	0.0150417	2.01801e-05	0.0150417	3.58974e-05	0.0150417	5.76181e-05	0.0150417	6.18993e-05
0.0150833	6.64162e-06	0.0150833	1.44202e-05	0.0150833	2.01825e-05	0.0150833	3.45008e-05	0.0150833	5.71824e-05	0.0150833	6.06976e-05
0.0151667	6.72402e-06	0.0151667	1.46105e-05	0.0151667	1.99493e-05	0.0151667	3.32929e-05	0.0151667	5.45963e-05	0.0151667	5.72044e-05
0.0152083	6.76417e-06	0.0152083	1.44718e-05	0.0152083	2.07009e-05	0.0152083	3.29741e-05	0.0152083	5.31747e-05	0.0152083	5.60796e-05
0.01525	6.84226e-06	0.01525	1.46619e-05	0.01525	2.09572e-05	0.01525	3.20244e-05	0.01525	5.16497e-05	0.01525	5.91552e-05
0.0153333	6.89372e-06	0.0153333	1.48938e-05	0.0153333	2.05946e-05	0.0153333	3.10522e-05	0.0153333	5.14957e-05	0.0153333	6.36535e-05
0.015375	6.96878e-06	0.015375	1.50464e-05	0.015375	2.01184e-05	0.015375	3.12908e-05	0.015375	5.39722e-05	0.015375	6.71281e-05
0.0154167	7.13057e-06	0.0154167	1.49147e-05	0.0154167	2.037e-05	0.0154167	3.19423e-05	0.0154167	5.5056e-05	0.0154167	6.6016e-05
0.0155	7.20992e-06	0.0155	1.49538e-05	0.0155	2.03858e-05	0.0155	3.2295e-05	0.0155	5.61763e-05	0.0155	6.45538e-05
0.0155417	7.1125e-06	0.0155417	1.51219e-05	0.0155417	1.99569e-05	0.0155417	3.26568e-05	0.0155417	5.784e-05	0.0155417	6.41328e-05
0.0155833	7.05947e-06	0.0155833	1.54115e-05	0.0155833	1.93636e-05	0.0155833	3.26012e-05	0.0155833	5.87103e-05	0.0155833	6.56368e-05
0.0156667	7.14806e-06	0.0156667	1.51777e-05	0.0156667	1.89968e-05	0.0156667	3.41616e-05	0.0156667	5.8034e-05	0.0156667	6.57641e-05
0.0157083	7.24271e-06	0.0157083	1.51937e-05	0.0157083	1.89503e-05	0.0157083	3.46588e-05	0.0157083	5.74318e-05	0.0157083	6.7276e-05
0.01575	7.35345e-06	0.01575	1.53283e-05	0.01575	1.89217e-05	0.01575	3.46155e-05	0.01575	5.91159e-05	0.01575	6.98206e-05
0.0158333	7.47511e-06	0.0158333	1.57108e-05	0.0158333	1.85063e-05	0.0158333	3.36677e-05	0.0158333	6.00383e-05	0.0158333	6.99136e-05
0.015875	7.62348e-06	0.015875	1.5918e-05	0.015875	1.79046e-05	0.015875	3.46931e-05	0.015875	6.09024e-05	0.015875	6.89349e-05
0.0159167	7.69916e-06	0.0159167	1.59929e-05	0.0159167	1.73986e-05	0.0159167	3.54072e-05	0.0159167	6.20259e-05	0.0159167	6.73792e-05
0.016	7.75714e-06	0.016	1.60487e-05	0.016	1.74227e-05	0.016	3.60044e-05	0.016	6.30861e-05	0.016	6.21284e-05
0.0160417	7.88965e-06	0.0160417	1.59101e-05	0.0160417	1.75627e-05	0.0160417	3.48194e-05	0.0160417	6.3088e-05	0.0160417	5.87015e-05
0.0160833	7.95412e-06	0.0160833	1.59095e-05	0.0160833	1.77622e-05	0.0160833	3.5165e-05	0.0160833	6.10031e-05	0.0160833	5.49968e-05
0.0161667	7.90686e-06	0.0161667	1.61397e-05	0.0161667	1.77386e-05	0.0161667	3.57762e-05	0.0161667	5.87282e-05	0.0161667	5.14527e-05
0.0162083	7.87523e-06	0.0162083	1.62807e-05	0.0162083	1.76506e-05	0.0162083	3.56593e-05	0.0162083	5.62146e-05	0.0162083	5.28136e-05
0.01625	7.94273e-06	0.01625	1.65577e-05	0.01625	1.70911e-05	0.01625	3.54061e-05	0.01625	5.3414e-05	0.01625	5.57541e-05
0.0163333	8.02684e-06	0.0163333	1.69779e-05	0.0163333	1.67379e-05	0.0163333	3.5197e-05	0.0163333	5.379e-05	0.0163333	5.74467e-05
0.016375	8.10811e-06	0.016375	1.74007e-05	0.016375	1.64264e-05	0.016375	3.50634e-05	0.016375	5.39958e-05	0.016375	5.42233e-05
0.0164167	8.23179e-06	0.0164167	1.77155e-05	0.0164167	1.62294e-05	0.0164167	3.58773e-05	0.0164167	5.66359e-05	0.0164167	5.35412e-05
0.0165	8.28214e-06	0.0165	1.78925e-05	0.0165	1.54524e-05	0.0165	3.69117e-05	0.0165	5.92964e-05	0.0165	5.54996e-05
0.0165417	8.29211e-06	0.0165417	1.78215e-05	0.0165417	1.47224e-05	0.0165417	3.78908e-05	0.0165417	6.06236e-05	0.0165417	5.24933e-05
0.0165833	8.31604e-06	0.0165833	1.76976e-05	0.0165833	1.47078e-05	0.0165833	3.82539e-05	0.0165833	6.00066e-05	0.0165833	4.94255e-05
0.0166667	8.30091e-06	0.0166667	1.76498e-05	0.0166667	1.47446e-05	0.0166667	3.80237e-05	0.0166667	5.92802e-05	0.0166667	5.0324e-05
0.0167083	8.26363e-06	0.0167083	1.76451e-05	0.0167083	1.45109e-05	0.0167083	3.91654e-05	0.0167083	5.90904e-05	0.0167083	5.13263e-05
0.01675	8.23254e-06	0.01675	1.73251e-05	0.01675	1.47977e-05	0.01675	3.98824e-05	0.01675	5.88169e-05	0.01675	4.78009e-05
0.0168333	8.29194e-06	0.0168333	1.72008e-05	0.0168333	1.47404e-05	0.0168333	3.94538e-05	0.0168333	5.65582e-05	0.0168333	4.76826e-05
0.016875	8.33234e-06	0.016875	1.72858e-05	0.016875	1.42729e-05	0.016875	3.93245e-05	0.016875	5.39363e-05	0.016875	4.80805e-05
0.0169167	8.23443e-06	0.0169167	1.73177e-05	0.0169167	1.39434e-05	0.0169167	3.94909e-05	0.0169167	5.41845e-05	0.0169167	4.73222e-05
0.017	8.27555e-06	0.017	1.75821e-05	0.017	1.3982e-05	0.017	3.91861e-05	0.017	5.47057e-05	0.017	4.9307e-05
0.0170417	8.36304e-06	0.0170417	1.79367e-05	0.0170417	1.33657e-05	0.0170417	3.8534e-05	0.0170417	5.76588e-05	0.0170417	4.74068e-05
0.0170833	8.36694e-06	0.0170833	1.80219e-05	0.0170833	1.34723e-05	0.0170833	3.75741e-05	0.0170833	5.62523e-05	0.0170833	4.58597e-05
0.0171667	8.28026e-06	0.0171667	1.78697e-05	0.0171667	1.32042e-05	0.0171667	3.74643e-05	0.0171667	5.60206e-05	0.0171667	4.39069e-05
0.0172083	8.18838e-06	0.0172083	1.80336e-05	0.0172083	1.30626e-05	0.0172083	3.81177e-05	0.0172083	5.45214e-05	0.0172083	4.36508e-05
0.01725	8.18322e-06	0.01725	1.82005e-05	0.01725	1.29725e-05	0.01725	3.77979e-05	0.01725	5.35368e-05	0.01725	4.31573e-05
0.0173333	8.35453e-06	0.0173333	1.83232e-05	0.0173333	1.29193e-05	0.0173333	3.6959e-05	0.0173333	5.37892e-05	0.0173333	4.10019e-05
0.017375	8.53755e-06	0.017375	1.83968e-05	0.017375	1.35055e-05	0.017375	3.63952e-05	0.017375	5.11323e-05	0.017375	4.32843e-05
0.0174167	8.69028e-06	0.0174167	1.85751e-05	0.0174167	1.33347e-05	0.0174167	3.63585e-05	0.0174167	4.96363e-05	0.0174167	4.3196e-05
0.0175	8.73152e-06	0.0175	1.85546e-05	0.0175	1.30171e-05	0.0175	3.67981e-05	0.0175	4.8676e-05	0.0175	4.09864e-05
0.0175417	8.69694e-06	0.0175417	1.84683e-05	0.0175417	1.23933e-05	0.0175417	3.64565e-05	0.0175417	5.08837e-05	0.0175417	4.18021e-05
0.0175833	8.71549e-06	0.0175833	1.82684e-05	0.0175833	1.31285e-05	0.0175833	3.55012e-05	0.0175833	5.32147e-05	0.0175833	4.39038e-05
0.0176667	8.81995e-06	0.0176667	1.81037e-05	0.0176667	1.31413e-05	0.0176667	3.35672e-05	0.0176667	5.3008e-05	0.0176667	4.53488e-05
0.0177083	8.80811e-06	0.0177083	1.83939e-05	0.0177083	1.27957e-05	0.0177083	3.21309e-05	0.0177083	5.07214e-05	0.0177083	4.80698e-05
0.01775	8.74912e-06	0.01775	1.8567e-05	0.01775	1.20933e-05	0.01775	3.18272e-05	0.01775	5.02794e-05	0.01775	5.04764e-05
0.0178333	8.76417e-06	0.0178333	1.885e-05	0.0178333	1.11529e-05	0.0178333	3.14663e-05	0.0178333	4.94314e-05	0.0178333	5.3048e-05
0.017875	8.74297e-06	0.017875	1.88329e-05	0.017875	1.08964e-05	0.017875	3.11409e-05	0.017875	4.88021e-05	0.017875	5.3711e-05
0.0179167	8.86535e-06	0.0179167	1.87208e-05	0.0179167	1.06857e-05	0.0179167	3.19027e-05	0.0179167	5.01519e-05	0.0179167	5.7204e-05
0.018	9.00853e-06	0.018	1.94323e-05	0.018	1.01397e-05	0.018	3.23198e-05	0.018	5.01865e-05	0.018	5.72005e-05
0.0180417	9.05156e-06	0.0180417	1.96207e-05	0.0180417	9.60426e-06	0.0180417	3.30094e-05	0.0180417	5.05719e-05	0.0180417	5.64369e-05
0.0180833	9.02572e-06	0.0180833	1.94681e-05	0.0180833	9.00339e-06	0.0180833	3.43994e-05	0.0180833	4.80795e-05	0.0180833	5.59016e-05
0.0181667	9.04344e-06	0.0181667	1.9416e-05	0.0181667	8.98704e-06	0.0181667	3.42069e-05	0.0181667	4.38728e-05	0.0181667	5.61391e-05
0.0182083	9.05753e-06	0.0182083	1.95102e-05	0.0182083	8.64587e-06	0.0182083	3.31517e-05	0.0182083	4.18297e-05	0.0182083	5.22221e-05
0.01825	9.01748e-06	0.01825	1.93993e-05	0.01825	8.81525e-06	0.01825	3.42288e-05	0.01825	3.91038e-05	0.01825	5.23437e-05
0.0183333	8.97742e-06	0.0183333	1.9243e-05	0.0183333	9.08509e-06	0.0183333	3.42854e-05	0.0183333	3.7073e-05	0.0183333	5.1748e-05
0.018375	9.01664e-06	0.018375	1.91113e-05	0.018375	8.81021e-06	0.018375	3.47868e-05	0.018375	3.72582e-05	0.018375	5.25308e-05
0.0184167	9.01304e-06	0.0184167	1.94145e-05	0.0184167	8.40085e-06	0.0184167	3.33288e-05	0.0184167	3.7562e-05	0.0184167	5.22679e-05
0.0185	9.02529e-06	0.0185	1.946e-05	0.0185	7.48524e-06	0.0185	3.37412e-05	0.0185	3.96569e-05	0.0185	5.27471e-05
0.0185417	9.04731e-06	0.0185417	1.95005e-05	0.0185417	6.94475e-06	0.0185417	3.42547e-05	0.0185417	3.91518e-05	0.0185417	5.01669e-05
0.0185833	8.98945e-06	0.0185833	1.93283e-05	0.0185833	7.38799e-06	0.0185833	3.45007e-05	0.0185833	3.77488e-05	0.0185833	4.65909e-05
0.0186667	8.84068e-06	0.0186667	1.91806e-05	0.0186667	7.63177e-06	0.0186667	3.40743e-05	0.0186667	3.56263e-05	0.0186667	4.48241e-05
0.0187083	8.77691e-06	0.0187083	1.94839e-05	0.0187083	8.66675e-06	0.0187083	3.33491e-05	0.0187083	3.54812e-05	0.0187083	4.42976e-05
0.01875	8.80161e-06	0.01875	1.95293e-05	0.01875	8.88242e-06	0.01875	3.28677e-05	0.01875	3.59796e-05	0.01875	4.58066e-05
0.0188333	8.84981e-06	0.0188333	1.97437e-05	0.0188333	8.16211e-06	0.0188333	3.38514e-05	0.0188333	3.45504e-05	0.0188333	4.55128e-05
0.018875	8.96638e-06	0.018875	1.97616e-05	0.018875	7.84934e-06	0.018875	3.39337e-05	0.018875	3.6496e-05	0.018875	4.61474e-05
0.0189167	9.1055e-06	0.0189167	1.96346e-05	0.0189167	8.10487e-06	0.0189167	3.38595e-05	0.0189167	3.65436e-05	0.0189167	4.87836e-05
0.0189583	9.19972e-06	0.0189583	1.94123e-05	0.0189583	8.154e-06	0.0189583	3.28991e-05	0.0189583	3.83127e-05	0.0189583	4.69977e-05
0.0190417	9.29884e-06	0.0190417	1.8934e-05	0.0190417	8.06391e-06	0.0190417	3.16283e-05	0.0190417	3.78701e-05	0.0190417	4.76767e-05
0.0190833	9.28875e-06	0.0190833	1.86042e-05	0.0190833	8.23351e-06	0.0190833	3.03581e-05	0.0190833	3.39512e-05	0.0190833	4.60555e-05
0.019125	9.26615e-06	0.019125	1.8091e-05	0.019125	8.53205e-06	0.019125	3.10226e-05	0.019125	3.19084e-05	0.019125	4.3741e-05
0.0192083	9.2524e-06	0.0192083	1.76713e-05	0.0192083	8.2844e-06	0.0192083	2.9978e-05	0.0192083	2.84388e-05	0.0192083	4.21973e-05
0.01925	9.25308e-06	0.01925	1.77559e-05	0.01925	8.63156e-06	0.01925	2.82372e-05	0.01925	2.48365e-05	0.01925	3.8856e-05
0.0192917	9.35738e-06	0.0192917	1.7608e-05	0.0192917	8.87176e-06	0.0192917	2.705e-05	0.0192917	2.19057e-05	0.0192917	3.79646e-05
0.019375	9.31507e-06	0.019375	1.76723e-05	0.019375	8.15174e-06	0.019375	2.64891e-05	0.019375	2.35307e-05	0.019375	3.64352e-05
0.0194167	9.2876e-06	0.0194167	1.75339e-05	0.0194167	7.64506e-06	0.0194167	2.57042e-05	0.0194167	2.38444e-05	0.0194167	3.97278e-05
0.0194583	9.32445e-06	0.0194583	1.74054e-05	0.0194583	7.91015e-06	0.0194583	2.44265e-05	0.0194583	2.31239e-05	0.0194583	3.48062e-05
0.0195417	9.45254e-06	0.0195417	1.7785e-05	0.0195417	7.65696e-06	0.0195417	2.37237e-05	0.0195417	2.29627e-05	0.0195417	3.53601e-05
0.0195833	9.5207e-06	0.0195833	1.77675e-05	0.0195833	7.9119e-06	0.0195833	2.37038e-05	0.0195833	2.46128e-05	0.0195833	3.14854e-05
0.019625	9.46984e-06	0.019625	1.76158e-05	0.019625	8.06749e-06	0.019625	2.46108e-05	0.019625	2.45727e-05	0.019625	3.02665e-05
0.0197083	9.55935e-06	0.0197083	1.7912e-05	0.0197083	7.50926e-06	0.0197083	2.38831e-05	0.0197083	2.43434e-05	0.0197083	2.68275e-05
0.01975	9.53613e-06	0.01975	1.74209e-05	0.01975	7.57453e-06	0.01975	2.326e-05	0.01975	2.23305e-05	0.01975	2.47284e-05
0.0197917	9.52351e-06	0.0197917	1.71599e-05	0.0197917	7.85729e-06	0.0197917	2.27187e-05	0.0197917	1.98226e-05	0.0197917	2.40181e-05
0.019875	9.70511e-06	0.019875	1.6998e-05	0.019875	7.6506e-06	0.019875	2.44213e-05	0.019875	2.02278e-05	0.019875	2.28709e-05
0.0199167	9.88625e-06	0.0199167	1.67301e-05	0.0199167	6.83531e-06	0.0199167	2.47841e-05	0.0199167	1.90816e-05	0.0199167	2.40607e-05
0.0199583	9.95391e-06	0.0199583	1.65755e-05	0.0199583	6.834e-06	0.0199583	2.3789e-05	0.0199583	2.05375e-05	0.0199583	2.27237e-05
0.0200417	1.00287e-05	0.0200417	1.66825e-05	0.0200417	6.36411e-06	0.0200417	2.45078e-05	0.0200417	1.9663e-05	0.0200417	2.10946e-05
0.0200833	9.96309e-06	0.0200833	1.65294e-05	0.0200833	5.74441e-06	0.0200833	2.60472e-05	0.0200833	1.64834e-05	0.0200833	2.0667e-05
0.020125	9.78664e-06	0.020125	1.6555e-05	0.020125	5.31044e-06	0.020125	2.51744e-05	0.020125	1.83653e-05	0.020125	1.82291e-05
0.0202083	9.73751e-06	0.0202083	1.65762e-05	0.0202083	5.13018e-06	0.0202083	2.595e-05	0.0202083	1.85508e-05	0.0202083	1.33084e-05
0.02025	9.79417e-06	0.02025	1.69356e-05	0.02025	4.56056e-06	0.02025	2.4694e-05	0.02025	1.73259e-05	0.02025	1.36914e-05
0.0202917	9.79569e-06	0.0202917	1.69339e-05	0.0202917	4.31007e-06	0.0202917	2.47118e-05	0.0202917	1.76714e-05	0.0202917	1.35532e-05
0.020375	9.75243e-06	0.020375	1.64598e-05	0.020375	4.15025e-06	0.020375	2.58406e-05	0.020375	1.89605e-05	0.020375	1.1057e-05
0.0204167	9.71549e-06	0.0204167	1.6295e-05	0.0204167	4.23384e-06	0.0204167	2.78568e-05	0.0204167	1.58007e-05	0.0204167	9.74325e-06
0.0204583	9.67943e-06	0.0204583	1.622e-05	0.0204583	4.20486e-06	0.0204583	2.77573e-05	0.0204583	1.81496e-05	0.0204583	1.00847e-05
0.0205417	9.75204e-06	0.0205417	1.62529e-05	0.0205417	4.71403e-06	0.0205417	2.74033e-05	0.0205417	1.67573e-05	0.0205417	9.60103e-06
0.0205833	9.77591e-06	0.0205833	1.62567e-05	0.0205833	5.86545e-06	0.0205833	2.67081e-05	0.0205833	1.71995e-05	0.0205833	7.58665e-06
0.020625	9.74578e-06	0.020625	1.62989e-05	0.020625	6.40412e-06	0.020625	2.75994e-05	0.020625	1.90824e-05	0.020625	6.20844e-06
0.0207083	9.62772e-06	0.0207083	1.6217e-05	0.0207083	7.16538e-06	0.0207083	2.76802e-05	0.0207083	1.67724e-05	0.0207083	7.1424e-06
0.02075	9.54707e-06	0.02075	1.55162e-05	0.02075	7.35141e-06	0.02075	2.58127e-05	0.02075	1.92002e-05	0.02075	8.50213e-06
0.0207917	9.56564e-06	0.0207917	1.51888e-05	0.0207917	7.89606e-06	0.0207917	2.48576e-05	0.0207917	2.04866e-05	0.0207917	8.96687e-06
0.020875	9.68001e-06	0.020875	1.4967e-05	0.020875	8.28031e-06	0.020875	2.42484e-05	0.020875	2.32962e-05	0.020875	6.23918e-06
0.0209167	9.87279e-06	0.0209167	1.46992e-05	0.0209167	8.02689e-06	0.0209167	2.51569e-05	0.0209167	2.36333e-05	0.0209167	4.14994e-06
0.0209583	9.92645e-06	0.0209583	1.43796e-05	0.0209583	7.22554e-06	0.0209583	2.58179e-05	0.0209583	2.4665e-05	0.0209583	6.47355e-06
0.0210417	9.86749e-06	0.0210417	1.42046e-05	0.0210417	6.57722e-06	0.0210417	2.48748e-05	0.0210417	2.64435e-05	0.0210417	7.42566e-06
0.0210833	9.85854e-06	0.0210833	1.43402e-05	0.0210833	6.75588e-06	0.0210833	2.33067e-05	0.0210833	2.47105e-05	0.0210833	8.59344e-06
0.021125	9.84468e-06	0.021125	1.4269e-05	0.021125	7.68163e-06	0.021125	2.23501e-05	0.021125	2.17631e-05	0.021125	3.44576e-06
0.0212083	9.93635e-06	0.0212083	1.38956e-05	0.0212083	7.70456e-06	0.0212083	2.29967e-05	0.0212083	2.34104e-05	0.0212083	2.30686e-06
0.02125	9.9846e-06	0.02125	1.39148e-05	0.02125	7.29257e-06	0.02125	2.19196e-05	0.02125	2.18148e-05	0.02125	1.99102e-06
0.0212917	9.92571e-06	0.0212917	1.37953e-05	0.0212917	7.54606e-06	0.0212917	2.16787e-05	0.0212917	2.05316e-05	0.0212917	-5.68947e-07
0.021375	9.97018e-06	0.021375	1.37313e-05	0.021375	6.79048e-06	0.021375	2.20944e-05	0.021375	1.8482e-05	0.021375	-8.45253e-07
0.0214167	1.01007e-05	0.0214167	1.37344e-05	0.0214167	6.58102e-06	0.0214167	2.28466e-05	0.0214167	1.92115e-05	0.0214167	-1.49726e-06
0.0214583	1.00512e-05	0.0214583	1.34861e-05	0.0214583	6.22926e-06	0.0214583	2.20811e-05	0.0214583	1.71903e-05	0.0214583	-5.26047e-07
0.0215417	1.00155e-05	0.0215417	1.32914e-05	0.0215417	5.98256e-06	0.0215417	2.12975e-05	0.0215417	1.75809e-05	0.0215417	1.7345e-06
0.0215833	9.83879e-06	0.0215833	1.27739e-05	0.0215833	6.69155e-06	0.0215833	2.19332e-05	0.0215833	1.81034e-05	0.0215833	2.18464e-06
0.021625	9.74734e-06	0.021625	1.28149e-05	0.021625	6.49618e-06	0.021625	2.12817e-05	0.021625	1.56913e-05	0.021625	3.51447e-06
0.0217083	9.76888e-06	0.0217083	1.27769e-05	0.0217083	5.83472e-06	0.0217083	2.01446e-05	0.0217083	1.74269e-05	0.0217083	1.65253e-06
0.02175	9.72297e-06	0.02175	1.27211e-05	0.02175	5.22823e-06	0.02175	2.16938e-05	0.02175	1.56957e-05	0.02175	4.48114e-06
0.0217917	9.73002e-06	0.0217917	1.25992e-05	0.0217917	5.58795e-06	0.0217917	2.29238e-05	0.0217917	1.54479e-05	0.0217917	-6.38329e-07
0.021875	9.6933e-06	0.021875	1.26543e-05	0.021875	4.98051e-06	0.021875	2.30715e-05	0.021875	1.87976e-05	0.021875	-7.9949e-08
0.0219167	9.63288e-06	0.0219167	1.25272e-05	0.0219167	4.35592e-06	0.0219167	2.21914e-05	0.0219167	1.91548e-05	0.0219167	6.93055e-06
0.0219583	9.54229e-06	0.0219583	1.27114e-05	0.0219583	4.41461e-06	0.0219583	2.26238e-05	0.0219583	1.97995e-05	0.0219583	9.43204e-06
0.0220417	9.45789e-06	0.0220417	1.22892e-05	0.0220417	4.20771e-06	0.0220417	2.31973e-05	0.0220417	2.09209e-05	0.0220417	7.62576e-06
0.0220833	9.34473e-06	0.0220833	1.2018e-05	0.0220833	4.54289e-06	0.0220833	2.36293e-05	0.0220833	2.07017e-05	0.0220833	1.18864e-05
0.022125	9.3172e-06	0.022125	1.15934e-05	0.022125	5.38403e-06	0.022125	2.34547e-05	0.022125	1.86415e-05	0.022125	1.32314e-05
0.0222083	9.30856e-06	0.0222083	1.18001e-05	0.0222083	5.51384e-06	0.0222083	2.37176e-05	0.0222083	1.73806e-05	0.0222083	1.24564e-05
0.02225	9.19445e-06	0.02225	1.20178e-05	0.02225	5.22305e-06	0.02225	2.43478e-05	0.02225	1.36971e-05	0.02225	1.211e-05
0.0222917	9.05939e-06	0.0222917	1.1543e-05	0.0222917	5.57897e-06	0.0222917	2.45519e-05	0.0222917	1.33798e-05	0.0222917	1.23143e-05
0.022375	8.97538e-06	0.022375	1.1092e-05	0.022375	5.8483e-06	0.022375	2.51442e-05	0.022375	1.117e-05	0.022375	1.66979e-05
0.0224167	8.94189e-06	0.0224167	1.10724e-05	0.0224167	5.26342e-06	0.0224167	2.37887e-05	0.0224167	1.13714e-05	0.0224167	1.27439e-05
0.0224583	8.95782e-06	0.0224583	1.06627e-05	0.0224583	5.12521e-06	0.0224583	2.35186e-05	0.0224583	1.10682e-05	0.0224583	1.56177e-05
0.0225417	9.06766e-06	0.0225417	1.07249e-05	0.0225417	4.58108e-06	0.0225417	2.39924e-05	0.0225417	1.33377e-05	0.0225417	1.54788e-05
0.0225833	9.08207e-06	0.0225833	1.04973e-05	0.0225833	4.33912e-06	0.0225833	2.46019e-05	0.0225833	1.48929e-05	0.0225833	1.34171e-05
0.022625	8.94496e-06	0.022625	1.0219e-05	0.022625	4.67424e-06	0.022625	2.40344e-05	0.022625	1.75583e-05	0.022625	1.45199e-05
0.0227083	8.90803e-06	0.0227083	1.04499e-05	0.0227083	5.25583e-06	0.0227083	2.48333e-05	0.0227083	2.06359e-05	0.0227083	1.41236e-05
0.02275	8.95361e-06	0.02275	1.01565e-05	0.02275	4.92531e-06	0.02275	2.43968e-05	0.02275	1.80582e-05	0.02275	1.54724e-05
0.0227917	8.83052e-06	0.0227917	9.65878e-06	0.0227917	5.2816e-06	0.0227917	2.2294e-05	0.0227917	1.96417e-05	0.0227917	1.44932e-05
0.022875	8.7358e-06	0.022875	9.74556e-06	0.022875	5.60058e-06	0.022875	2.05421e-05	0.022875	2.15966e-05	0.022875	1.53729e-05
0.0229167	8.75739e-06	0.0229167	9.23935e-06	0.0229167	5.55538e-06	0.0229167	2.11462e-05	0.0229167	2.0028e-05	0.0229167	1.55264e-05
0.0229583	8.74547e-06	0.0229583	8.62774e-06	0.0229583	5.33913e-06	0.0229583	2.09922e-05	0.0229583	1.90197e-05	0.0229583	2.10766e-05
0.0230417	8.69327e-06	0.0230417	8.04894e-06	0.0230417	5.51771e-06	0.0230417	2.04847e-05	0.0230417	2.10414e-05	0.0230417	2.05563e-05
0.0230833	8.55104e-06	0.0230833	7.80622e-06	0.0230833	5.43959e-06	0.0230833	2.01393e-05	0.0230833	1.92455e-05	0.0230833	2.00087e-05
0.023125	8.5445e-06	0.023125	8.25742e-06	0.023125	4.42498e-06	0.023125	1.94292e-05	0.023125	1.71332e-05	0.023125	2.21272e-05
0.0232083	8.48131e-06	0.0232083	8.18001e-06	0.0232083	4.50391e-06	0.0232083	1.79334e-05	0.0232083	1.84904e-05	0.0232083	2.21353e-05
0.02325	8.37836e-06	0.02325	7.584e-06	0.02325	4.39702e-06	0.02325	1.74312e-05	0.02325	1.72643e-05	0.02325	2.16259e-05
0.0232917	8.34901e-06	0.0232917	7.2539e-06	0.0232917	4.40724e-06	0.0232917	1.80929e-05	0.0232917	1.98054e-05	0.0232917	1.86266e-05
0.023375	8.29578e-06	0.023375	6.88887e-06	0.023375	3.07489e-06	0.023375	1.79581e-05	0.023375	2.00252e-05	0.023375	1.77395e-05
0.0234167	8.23673e-06	0.0234167	6.85714e-06	0.0234167	2.92216e-06	0.0234167	1.66124e-05	0.0234167	1.72222e-05	0.0234167	1.90972e-05
0.0234583	8.17173e-06	0.0234583	6.80452e-06	0.0234583	2.79432e-06	0.0234583	1.57167e-05	0.0234583	1.90143e-05	0.0234583	1.68674e-05
0.0235417	8.18727e-06	0.0235417	6.72421e-06	0.0235417	1.69203e-06	0.0235417	1.79858e-05	0.0235417	1.65762e-05	0.0235417	1.77152e-05
0.0235833	8.21781e-06	0.0235833	6.43467e-06	0.0235833	1.18527e-06	0.0235833	1.82726e-05	0.0235833	1.48305e-05	0.0235833	1.57088e-05
0.023625	8.18448e-06	0.023625	6.61294e-06	0.023625	1.07167e-06	0.023625	1.85956e-05	0.023625	1.45365e-05	0.023625	1.73882e-05
0.0237083	8.09899e-06	0.0237083	6.31652e-06	0.0237083	1.41912e-06	0.0237083	1.82619e-05	0.0237083	1.68369e-05	0.0237083	1.85166e-05
0.02375	8.0403e-06	0.02375	6.68169e-06	0.02375	1.7316e-06	0.02375	1.80125e-05	0.02375	1.59679e-05	0.02375	2.05144e-05
0.0237917	7.92392e-06	0.0237917	6.98197e-06	0.0237917	1.89835e-06	0.0237917	1.8322e-05	0.0237917	1.62851e-05	0.0237917	1.89321e-05
0.023875	7.87559e-06	0.023875	6.9687e-06	0.023875	1.6986e-06	0.023875	1.96827e-05	0.023875	1.90104e-05	0.023875	1.63182e-05
0.0239167	7.95432e-06	0.0239167	6.6152e-06	0.0239167	8.64831e-07	0.0239167	1.93787e-05	0.0239167	2.13628e-05	0.0239167	1.71629e-05
0.0239583	7.79989e-06	0.0239583	6.79646e-06	0.0239583	8.16207e-07	0.0239583	1.89355e-05	0.0239583	2.06591e-05	0.0239583	1.70218e-05
0.0240417	7.67171e-06	0.0240417	6.39003e-06	0.0240417	7.61304e-07	0.0240417	1.90309e-05	0.0240417	1.73365e-05	0.0240417	1.71759e-05
0.0240833	7.62381e-06	0.0240833	6.4335e-06	0.0240833	1.18629e-06	0.0240833	1.94212e-05	0.0240833	1.64727e-05	0.0240833	1.91766e-05
0.024125	7.54244e-06	0.024125	6.31392e-06	0.024125	2.08759e-06	0.024125	1.99992e-05	0.024125	1.84286e-05	0.024125	2.45246e-05
0.0242083	7.61183e-06	0.0242083	6.6458e-06	0.0242083	2.42475e-06	0.0242083	1.86588e-05	0.0242083	1.74286e-05	0.0242083	2.75426e-05
0.02425	7.61982e-06	0.02425	6.48777e-06	0.02425	2.30326e-06	0.02425	1.89972e-05	0.02425	1.8257e-05	0.02425	2.80064e-05
0.0242917	7.661e-06	0.0242917	6.1855e-06	0.0242917	2.18243e-06	0.0242917	1.9079e-05	0.0242917	1.62534e-05	0.0242917	2.67067e-05
0.024375	7.74327e-06	0.024375	6.42904e-06	0.024375	1.95741e-06	0.024375	1.75026e-05	0.024375	1.72328e-05	0.024375	2.82501e-05
0.0244167	7.76244e-06	0.0244167	6.43329e-06	0.0244167	2.22711e-06	0.0244167	1.73716e-05	0.0244167	1.67972e-05	0.0244167	2.82579e-05
0.0244583	7.51498e-06	0.0244583	6.21493e-06	0.0244583	2.66845e-06	0.0244583	1.83632e-05	0.0244583	1.55042e-05	0.0244583	2.70866e-05
0.0245417	7.5663e-06	0.0245417	6.1441e-06	0.0245417	3.17638e-06	0.0245417	1.87629e-05	0.0245417	1.27942e-05	0.0245417	2.51494e-05
0.0245833	7.5044e-06	0.0245833	6.49496e-06	0.0245833	3.46674e-06	0.0245833	1.82735e-05	0.0245833	1.25733e-05	0.0245833	2.73212e-05
0.024625	7.4973e-06	0.024625	6.30842e-06	0.024625	3.72563e-06	0.024625	1.88615e-05	0.024625	1.20303e-05	0.024625	2.33818e-05
0.0247083	7.56084e-06	0.0247083	6.41326e-06	0.0247083	3.66488e-06	0.0247083	1.91638e-05	0.0247083	1.25658e-05	0.0247083	1.68782e-05
0.02475	7.54634e-06	0.02475	6.46948e-06	0.02475	3.00773e-06	0.02475	2.04173e-05	0.02475	1.23674e-05	0.02475	1.37995e-05
0.0247917	7.5715e-06	0.0247917	6.36381e-06	0.0247917	2.93333e-06	0.0247917	1.90047e-05	0.0247917	1.05743e-05	0.0247917	1.31286e-05
0.024875	7.54088e-06	0.024875	6.456e-06	0.024875	2.56127e-06	0.024875	1.97166e-05	0.024875	1.09678e-05	0.024875	1.18609e-05
0.0249167	7.56803e-06	0.0249167	6.22888e-06	0.0249167	1.90273e-06	0.0249167	2.0124e-05	0.0249167	1.33556e-05	0.0249167	1.2592e-05
0.0249583	7.46665e-06	0.0249583	5.93502e-06	0.0249583	1.89003e-06	0.0249583	1.92333e-05	0.0249583	1.35081e-05	0.0249583	7.92421e-06
0.025	7.53857e-06	0.025	5.78808e-06	0.025	1.83432e-06	0.025	1.91851e-05	0.025	1.58702e-05	0.025	1.06008e-05
0.0250833	7.58448e-06	0.0250833	5.9771e-06	0.0250833	1.67319e-06	0.0250833	2.07166e-05	0.0250833	1.63878e-05	0.0250833	1.13912e-05
0.025125	7.66118e-06	0.025125	5.96978e-06	0.025125	9.06739e-07	0.025125	2.19078e-05	0.025125	1.60524e-05	0.025125	7.82447e-06
0.0251667	7.61381e-06	0.0251667	5.89883e-06	0.0251667	9.50106e-07	0.0251667	2.1612e-05	0.0251667	1.5058e-05	0.0251667	1.25e-05
0.02525	7.46631e-06	0.02525	5.89549e-06	0.02525	8.55997e-07	0.02525	2.0461e-05	0.02525	1.57863e-05	0.02525	1.30442e-05
0.0252917	7.35477e-06	0.0252917	5.86172e-06	0.0252917	1.04319e-06	0.0252917	1.85953e-05	0.0252917	1.91032e-05	0.0252917	1.51728e-05
0.0253333	7.3237e-06	0.0253333	5.94789e-06	0.0253333	8.75929e-07	0.0253333	1.79743e-05	0.0253333	1.66397e-05	0.0253333	1.9552e-05
0.0254167	7.39463e-06	0.0254167	5.66924e-06	0.0254167	1.00421e-06	0.0254167	1.757e-05	0.0254167	1.262e-05	0.0254167	1.95211e-05
0.0254583	7.32439e-06	0.0254583	5.28708e-06	0.0254583	1.14855e-06	0.0254583	1.68787e-05	0.0254583	1.09006e-05	0.0254583	2.22514e-05
0.0255	7.30264e-06	0.0255	5.3348e-06	0.0255	1.5812e-06	0.0255	1.86575e-05	0.0255	1.24135e-05	0.0255	2.45659e-05
0.0255833	7.36921e-06	0.0255833	5.92635e-06	0.0255833	1.95778e-06	0.0255833	1.9513e-05	0.0255833	1.23041e-05	0.0255833	2.41829e-05
0.025625	7.31266e-06	0.025625	5.8199e-06	0.025625	1.98961e-06	0.025625	2.0104e-05	0.025625	1.05947e-05	0.025625	2.56877e-05
0.0256667	7.23248e-06	0.0256667	6.4775e-06	0.0256667	1.73598e-06	0.0256667	2.09785e-05	0.0256667	1.14697e-05	0.0256667	2.77627e-05
0.02575	7.03497e-06	0.02575	6.7034e-06	0.02575	1.36151e-06	0.02575	2.1549e-05	0.02575	1.26441e-05	0.02575	2.38027e-05
0.0257917	6.85847e-06	0.0257917	6.41569e-06	0.0257917	1.17731e-06	0.0257917	2.25631e-05	0.0257917	1.22555e-05	0.0257917	2.38727e-05
0.0258333	6.95116e-06	0.0258333	6.57398e-06	0.0258333	7.7503e-07	0.0258333	2.25799e-05	0.0258333	1.32953e-05	0.0258333	2.3438e-05
0.0259167	7.02291e-06	0.0259167	6.23257e-06	0.0259167	1.46139e-06	0.0259167	2.20933e-05	0.0259167	1.41558e-05	0.0259167	2.23724e-05
0.0259583	6.95181e-06	0.0259583	5.71128e-06	0.0259583	9.52807e-07	0.0259583	2.19525e-05	0.0259583	1.77301e-05	0.0259583	2.25378e-05
0.026	7.10459e-06	0.026	5.47944e-06	0.026	1.46825e-06	0.026	2.3629e-05	0.026	1.82482e-05	0.026	2.22846e-05
0.0260833	7.10895e-06	0.0260833	5.15138e-06	0.0260833	1.63953e-06	0.0260833	2.23546e-05	0.0260833	1.74174e-05	0.0260833	2.1301e-05
0.026125	7.14312e-06	0.026125	5.15909e-06	0.026125	2.46308e-06	0.026125	2.24102e-05	0.026125	1.54261e-05	0.026125	1.83515e-05
0.0261667	7.12449e-06	0.0261667	4.87181e-06	0.0261667	1.95617e-06	0.0261667	2.29619e-05	0.0261667	1.54368e-05	0.0261667	1.81501e-05
0.02625	7.17985e-06	0.02625	4.67521e-06	0.02625	1.83439e-06	0.02625	2.34735e-05	0.02625	1.24172e-05	0.02625	1.99639e-05
0.0262917	7.20455e-06	0.0262917	4.98052e-06	0.0262917	2.3716e-06	0.0262917	2.2293e-05	0.0262917	1.43163e-05	0.0262917	1.97071e-05
0.0263333	7.18834e-06	0.0263333	4.97419e-06	0.0263333	3.03583e-06	0.0263333	2.29163e-05	0.0263333	1.53793e-05	0.0263333	2.24348e-05
0.0264167	7.06616e-06	0.0264167	4.5558e-06	0.0264167	3.36248e-06	0.0264167	2.28892e-05	0.0264167	1.24866e-05	0.0264167	2.06934e-05
0.0264583	6.84308e-06	0.0264583	4.99508e-06	0.0264583	3.06299e-06	0.0264583	2.27449e-05	0.0264583	1.18214e-05	0.0264583	1.84218e-05
0.0265	6.68735e-06	0.0265	4.65605e-06	0.0265	3.22946e-06	0.0265	2.20706e-05	0.0265	1.10631e-05	0.0265	1.53116e-05
0.0265833	6.81107e-06	0.0265833	4.44887e-06	0.0265833	3.14812e-06	0.0265833	2.25744e-05	0.0265833	7.89541e-06	0.0265833	1.8186e-05
0.026625	6.83883e-06	0.026625	4.35569e-06	0.026625	3.28012e-06	0.026625	2.18792e-05	0.026625	7.82477e-06	0.026625	2.11792e-05
0.0266667	6.90067e-06	0.0266667	4.54535e-06	0.0266667	3.61458e-06	0.0266667	2.32421e-05	0.0266667	8.1992e-06	0.0266667	2.24407e-05
0.02675	6.92602e-06	0.02675	3.94388e-06	0.02675	4.26283e-06	0.02675	2.40003e-05	0.02675	7.77408e-06	0.02675	2.18843e-05
0.0267917	7.09005e-06	0.0267917	4.07907e-06	0.0267917	4.67205e-06	0.0267917	2.38781e-05	0.0267917	7.08531e-06	0.0267917	1.899e-05
0.0268333	7.05414e-06	0.0268333	3.67988e-06	0.0268333	4.81317e-06	0.0268333	2.35402e-05	0.0268333	7.94872e-06	0.0268333	1.7942e-05
0.0269167	6.97469e-06	0.0269167	3.2963e-06	0.0269167	4.80054e-06	0.0269167	2.38515e-05	0.0269167	8.35431e-06	0.0269167	1.66851e-05
0.0269583	6.77911e-06	0.0269583	2.82949e-06	0.0269583	4.12981e-06	0.0269583	2.3713e-05	0.0269583	1.12213e-05	0.0269583	1.50976e-05
0.027	6.73047e-06	0.027	2.48713e-06	0.027	4.00167e-06	0.027	2.3787e-05	0.027	1.28165e-05	0.027	1.93178e-05
0.0270833	6.51753e-06	0.0270833	2.72044e-06	0.0270833	4.09732e-06	0.0270833	2.43906e-05	0.0270833	1.32448e-05	0.0270833	2.06212e-05
0.027125	6.37019e-06	0.027125	3.01214e-06	0.027125	4.11119e-06	0.027125	2.48694e-05	0.027125	1.0313e-05	0.027125	1.86111e-05
0.0271667	6.33424e-06	0.0271667	2.95688e-06	0.0271667	4.31094e-06	0.0271667	2.52004e-05	0.0271667	1.22845e-05	0.0271667	2.10248e-05
0.02725	6.50958e-06	0.02725	2.46234e-06	0.02725	4.59546e-06	0.02725	2.5051e-05	0.02725	1.2121e-05	0.02725	2.22883e-05
0.0272917	6.55312e-06	0.0272917	2.42073e-06	0.0272917	4.63685e-06	0.0272917	2.34424e-05	0.0272917	1.18954e-05	0.0272917	2.26186e-05
0.0273333	6.56405e-06	0.0273333	2.06484e-06	0.0273333	4.1428e-06	0.0273333	2.34548e-05	0.0273333	1.10457e-05	0.0273333	2.4467e-05
0.0274167	6.61549e-06	0.0274167	2.14667e-06	0.0274167	4.22026e-06	0.0274167	2.29754e-05	0.0274167	1.0194e-05	0.0274167	2.70149e-05
0.0274583	6.67795e-06	0.0274583	1.78428e-06	0.0274583	4.16646e-06	0.0274583	2.24219e-05	0.0274583	1.22236e-05	0.0274583	2.86136e-05
0.0275	6.79398e-06	0.0275	1.59197e-06	0.0275	4.52106e-06	0.0275	2.03614e-05	0.0275	1.24202e-05	0.0275	2.79389e-05
0.0275833	6.79678e-06	0.0275833	1.34287e-06	0.0275833	4.68059e-06	0.0275833	2.12667e-05	0.0275833	1.23609e-05	0.0275833	2.95857e-05
0.027625	6.86711e-06	0.027625	1.27825e-06	0.027625	4.71249e-06	0.027625	2.10701e-05	0.027625	1.06924e-05	0.027625	2.61229e-05
0.0276667	6.84839e-06	0.0276667	1.11147e-06	0.0276667	4.94846e-06	0.0276667	2.04874e-05	0.0276667	9.93711e-06	0.0276667	2.52175e-05
0.02775	7.00234e-06	0.02775	1.39835e-06	0.02775	5.34979e-06	0.02775	2.1188e-05	0.02775	9.53726e-06	0.02775	2.75882e-05
0.0277917	6.95615e-06	0.0277917	1.30417e-06	0.0277917	5.8886e-06	0.0277917	1.99152e-05	0.0277917	8.43557e-06	0.0277917	2.84843e-05
0.0278333	6.9205e-06	0.0278333	1.25653e-06	0.0278333	5.08185e-06	0.0278333	1.91334e-05	0.0278333	6.20309e-06	0.0278333	2.7272e-05
0.0279167	6.67957e-06	0.0279167	1.16976e-06	0.0279167	4.81157e-06	0.0279167	1.90505e-05	0.0279167	3.52999e-06	0.0279167	3.12861e-05
0.0279583	6.66484e-06	0.0279583	1.22736e-06	0.0279583	4.59838e-06	0.0279583	1.98968e-05	0.0279583	3.20631e-06	0.0279583	3.02261e-05
0.028	6.59741e-06	0.028	1.19806e-06	0.028	5.19362e-06	0.028	1.9546e-05	0.028	3.42648e-06	0.028	3.17482e-05
0.0280833	6.56169e-06	0.0280833	1.23742e-06	0.0280833	5.34023e-06	0.0280833	2.07056e-05	0.0280833	5.96556e-07	0.0280833	3.22111e-05
0.028125	6.576e-06	0.028125	1.275e-06	0.028125	5.82267e-06	0.028125	2.08523e-05	0.028125	1.48817e-06	0.028125	3.13215e-05
0.0281667	6.40737e-06	0.0281667	1.04641e-06	0.0281667	5.81668e-06	0.0281667	2.02841e-05	0.0281667	2.88836e-06	0.0281667	2.7652e-05
0.02825	6.3372e-06	0.02825	1.24245e-06	0.02825	5.69082e-06	0.02825	2.04074e-05	0.02825	5.14346e-06	0.02825	2.63337e-05
0.0282917	6.12993e-06	0.0282917	1.12156e-06	0.0282917	5.356e-06	0.0282917	1.95244e-05	0.0282917	6.15808e-06	0.0282917	2.56348e-05
0.0283333	6.09741e-06	0.0283333	1.08962e-06	0.0283333	4.84544e-06	0.0283333	1.91404e-05	0.0283333	5.16961e-06	0.0283333	2.70542e-05
0.0284167	6.23203e-06	0.0284167	1.28016e-06	0.0284167	4.74892e-06	0.0284167	1.90722e-05	0.0284167	7.59593e-06	0.0284167	2.46594e-05
0.0284583	6.24244e-06	0.0284583	9.78836e-07	0.0284583	4.54662e-06	0.0284583	1.76468e-05	0.0284583	4.861e-06	0.0284583	2.17569e-05
0.0285	6.39586e-06	0.0285	8.79667e-07	0.0285	5.17939e-06	0.0285	1.75002e-05	0.0285	3.12123e-06	0.0285	2.2429e-05
0.0285833	6.42374e-06	0.0285833	1.3284e-06	0.0285833	5.36556e-06	0.0285833	1.80181e-05	0.0285833	5.40772e-06	0.0285833	2.24204e-05
0.028625	6.38342e-06	0.028625	1.2131e-06	0.028625	5.85319e-06	0.028625	1.81781e-05	0.028625	3.11598e-06	0.028625	2.24471e-05
0.0286667	6.39389e-06	0.0286667	1.05157e-06	0.0286667	5.41798e-06	0.0286667	1.99315e-05	0.0286667	1.75512e-06	0.0286667	2.38953e-05
0.02875	6.48759e-06	0.02875	1.28531e-06	0.02875	5.58116e-06	0.02875	2.04534e-05	0.02875	1.30095e-06	0.02875	2.25994e-05
0.0287917	6.43442e-06	0.0287917	1.60826e-06	0.0287917	4.85588e-06	0.0287917	2.00747e-05	0.0287917	2.83566e-06	0.0287917	2.13004e-05
0.0288333	6.45305e-06	0.0288333	1.79026e-06	0.0288333	4.68037e-06	0.0288333	2.03655e-05	0.0288333	1.66962e-06	0.0288333	2.18614e-05
0.0289167	6.49146e-06	0.0289167	2.05266e-06	0.0289167	4.62707e-06	0.0289167	2.01949e-05	0.0289167	4.69652e-06	0.0289167	2.19784e-05
0.0289583	6.55787e-06	0.0289583	2.46407e-06	0.0289583	4.88691e-06	0.0289583	1.97886e-05	0.0289583	5.41514e-06	0.0289583	1.63826e-05
0.029	6.66646e-06	0.029	2.74667e-06	0.029	4.23837e-06	0.029	1.95469e-05	0.029	8.71382e-06	0.029	1.42674e-05
0.0290833	6.57391e-06	0.0290833	2.96303e-06	0.0290833	3.95269e-06	0.0290833	1.92744e-05	0.0290833	6.21887e-06	0.0290833	1.26834e-05
0.029125	6.51829e-06	0.029125	3.06875e-06	0.029125	3.16221e-06	0.029125	1.90896e-05	0.029125	5.91456e-06	0.029125	1.08856e-05
0.0291667	6.74414e-06	0.0291667	2.95467e-06	0.0291667	2.951e-06	0.0291667	1.88571e-05	0.0291667	5.68881e-06	0.0291667	1.30117e-05
0.02925	6.87557e-06	0.02925	2.33447e-06	0.02925	2.76022e-06	0.02925	1.83816e-05	0.02925	4.26472e-06	0.02925	1.46013e-05
0.0292917	6.85808e-06	0.0292917	1.74917e-06	0.0292917	2.32852e-06	0.0292917	1.94115e-05	0.0292917	3.7418e-06	0.0292917	1.6336e-05
0.0293333	6.94934e-06	0.0293333	1.705e-06	0.0293333	2.10183e-06	0.0293333	1.95682e-05	0.0293333	5.08096e-06	0.0293333	1.49876e-05
0.0294167	6.98304e-06	0.0294167	1.41976e-06	0.0294167	1.52703e-06	0.0294167	1.93512e-05	0.0294167	6.50764e-06	0.0294167	1.10693e-05
0.0294583	6.79094e-06	0.0294583	1.43251e-06	0.0294583	1.08693e-06	0.0294583	1.79661e-05	0.0294583	4.20525e-06	0.0294583	1.16596e-05
0.0295	6.89796e-06	0.0295	1.86568e-06	0.0295	5.10225e-07	0.0295	1.65059e-05	0.0295	4.13079e-06	0.0295	1.18014e-05
0.0295833	6.7183e-06	0.0295833	1.44837e-06	0.0295833	1.82049e-07	0.0295833	1.57919e-05	0.0295833	6.75799e-06	0.0295833	1.21786e-05
0.029625	6.77896e-06	0.029625	1.50129e-06	0.029625	-3.53474e-07	0.029625	1.60715e-05	0.029625	7.73816e-06	0.029625	8.67406e-06
0.0296667	6.76883e-06	0.0296667	1.71094e-06	0.0296667	-1.29172e-06	0.0296667	1.49838e-05	0.0296667	4.89835e-06	0.0296667	8.06015e-06
0.02975	6.8564e-06	0.02975	1.69859e-06	0.02975	-1.50162e-06	0.02975	1.4359e-05	0.02975	3.04274e-06	0.02975	8.8993e-06
0.0297917	6.90512e-06	0.0297917	1.91552e-06	0.0297917	-1.5923e-06	0.0297917	1.398e-05	0.0297917	9.76021e-07	0.0297917	7.05286e-06
0.0298333	6.98029e-06	0.0298333	1.75988e-06	0.0298333	-1.8252e-06	0.0298333	1.37736e-05	0.0298333	-1.8694e-07	0.0298333	7.28445e-06
0.0299167	7.10952e-06	0.0299167	1.54576e-06	0.0299167	-2.34473e-06	0.0299167	1.39612e-05	0.0299167	1.45103e-06	0.0299167	1.07601e-05
0.0299583	7.07979e-06	0.0299583	1.35471e-06	0.0299583	-2.32794e-06	0.0299583	1.27228e-05	0.0299583	8.20268e-07	0.0299583	6.68856e-06
0.03	6.9737e-06	0.03	1.7389e-06	0.03	-2.443e-06	0.03	1.20127e-05	0.03	4.42542e-07	0.03	4.89987e-06
0.0300833	6.80955e-06	0.0300833	1.77886e-06	0.0300833	-2.58931e-06	0.0300833	1.21051e-05	0.0300833	1.85149e-06	0.0300833	6.14319e-06
0.030125	6.74027e-06	0.030125	1.97429e-06	0.030125	-2.89186e-06	0.030125	1.12951e-05	0.030125	2.71723e-06	0.030125	5.65112e-06
0.0301667	6.71648e-06	0.0301667	1.51104e-06	0.0301667	-3.63393e-06	0.0301667	1.23634e-05	0.0301667	2.4374e-06	0.0301667	6.35933e-06
0.03025	6.56429e-06	0.03025	1.43931e-06	0.03025	-3.33116e-06	0.03025	1.17986e-05	0.03025	-8.7245e-08	0.03025	4.19233e-06
0.0302917	6.35695e-06	0.0302917	9.62105e-07	0.0302917	-3.31495e-06	0.0302917	1.2391e-05	0.0302917	-1.45033e-06	0.0302917	2.46676e-06
0.0303333	6.30618e-06	0.0303333	1.15229e-06	0.0303333	-3.39453e-06	0.0303333	1.30875e-05	0.0303333	-3.48962e-06	0.0303333	3.85342e-06
0.0304167	6.24475e-06	0.0304167	1.3606e-06	0.0304167	-3.47331e-06	0.0304167	1.24003e-05	0.0304167	-3.03578e-06	0.0304167	8.31234e-06
0.0304583	6.12577e-06	0.0304583	1.39315e-06	0.0304583	-3.5369e-06	0.0304583	1.22812e-05	0.0304583	-3.01174e-06	0.0304583	8.14911e-06
0.0305	6.00994e-06	0.0305	9.81956e-07	0.0305	-3.68642e-06	0.0305	1.27121e-05	0.0305	-3.2096e-06	0.0305	7.53407e-06
0.0305833	6.08824e-06	0.0305833	9.91145e-07	0.0305833	-4.39614e-06	0.0305833	1.41924e-05	0.0305833	-1.63214e-06	0.0305833	4.72145e-06
0.030625	6.162e-06	0.030625	7.94845e-07	0.030625	-3.95677e-06	0.030625	1.37852e-05	0.030625	1.54447e-06	0.030625	3.17224e-06
0.0306667	6.1682e-06	0.0306667	6.49386e-07	0.0306667	-3.44242e-06	0.0306667	1.36692e-05	0.0306667	4.4047e-06	0.0306667	1.67783e-06
0.03075	6.13063e-06	0.03075	3.48976e-07	0.03075	-2.77432e-06	0.03075	1.30118e-05	0.03075	7.9865e-06	0.03075	2.43417e-06
0.0307917	6.34141e-06	0.0307917	-4.56618e-08	0.0307917	-2.86631e-06	0.0307917	1.42676e-05	0.0307917	9.41108e-06	0.0307917	2.82486e-06
0.0308333	6.37184e-06	0.0308333	-3.16815e-07	0.0308333	-2.79498e-06	0.0308333	1.33448e-05	0.0308333	9.55395e-06	0.0308333	2.36386e-06
0.030875	6.2903e-06	0.030875	-4.77228e-07	0.030875	-3.11724e-06	0.030875	1.39377e-05	0.030875	8.19096e-06	0.030875	4.58008e-06
0.0309583	6.4506e-06	0.0309583	-3.23013e-07	0.0309583	-3.96269e-06	0.0309583	1.40347e-05	0.0309583	7.60307e-06	0.0309583	8.61921e-06
0.031	6.60112e-06	0.031	-3.93099e-07	0.031	-4.50171e-06	0.031	1.32966e-05	0.031	5.5492e-06	0.031	9.63122e-06
0.0310417	6.67985e-06	0.0310417	-1.98099e-07	0.0310417	-4.3554e-06	0.0310417	1.25325e-05	0.0310417	4.21843e-06	0.0310417	1.10919e-05
0.031125	6.74724e-06	0.031125	-3.57861e-07	0.031125	-3.7065e-06	0.031125	1.25909e-05	0.031125	6.05961e-06	0.031125	1.08866e-05
0.0311667	6.83507e-06	0.0311667	-7.1193e-07	0.0311667	-3.31356e-06	0.0311667	1.28324e-05	0.0311667	5.97004e-06	0.0311667	1.04629e-05
0.0312083	6.98043e-06	0.0312083	-9.29858e-07	0.0312083	-3.23895e-06	0.0312083	1.31206e-05	0.0312083	8.58959e-06	0.0312083	1.12308e-05
0.0312917	7.0063e-06	0.0312917	-1.07839e-06	0.0312917	-3.41096e-06	0.0312917	1.32667e-05	0.0312917	9.86708e-06	0.0312917	1.17869e-05
0.0313333	7.09615e-06	0.0313333	-1.40741e-06	0.0313333	-3.22595e-06	0.0313333	1.25803e-05	0.0313333	8.29267e-06	0.0313333	1.21614e-05
0.031375	7.12211e-06	0.031375	-1.39168e-06	0.031375	-3.281e-06	0.031375	1.26061e-05	0.031375	8.80646e-06	0.031375	1.4549e-05
0.0314583	7.09673e-06	0.0314583	-1.4495e-06	0.0314583	-2.92479e-06	0.0314583	1.22465e-05	0.0314583	5.82839e-06	0.0314583	1.47062e-05
0.0315	6.93593e-06	0.0315	-1.65486e-06	0.0315	-2.79797e-06	0.0315	1.14955e-05	0.0315	3.90045e-06	0.0315	1.63989e-05
0.0315417	6.91874e-06	0.0315417	-1.71918e-06	0.0315417	-2.49476e-06	0.0315417	1.15959e-05	0.0315417	1.36461e-06	0.0315417	1.61449e-05
0.031625	6.8993e-06	0.031625	-1.70765e-06	0.031625	-2.34042e-06	0.031625	1.13804e-05	0.031625	3.62291e-06	0.031625	1.54135e-05
0.0316667	6.87116e-06	0.0316667	-2.08928e-06	0.0316667	-2.46162e-06	0.0316667	1.12147e-05	0.0316667	5.82143e-06	0.0316667	1.45365e-05
0.0317083	6.75692e-06	0.0317083	-2.42138e-06	0.0317083	-2.169e-06	0.0317083	1.22298e-05	0.0317083	4.55917e-06	0.0317083	1.69659e-05
0.0317917	6.7203e-06	0.0317917	-2.5306e-06	0.0317917	-1.33771e-06	0.0317917	1.32781e-05	0.0317917	2.97622e-06	0.0317917	1.71041e-05
0.0318333	6.75406e-06	0.0318333	-2.81788e-06	0.0318333	-7.05817e-07	0.0318333	1.41525e-05	0.0318333	3.69947e-06	0.0318333	1.51027e-05
0.031875	6.63514e-06	0.031875	-2.82035e-06	0.031875	-5.35705e-07	0.031875	1.45893e-05	0.031875	3.3869e-06	0.031875	1.40734e-05
0.0319583	6.41176e-06	0.0319583	-2.81692e-06	0.0319583	-5.414e-07	0.0319583	1.4779e-05	0.0319583	2.97841e-06	0.0319583	1.49244e-05
0.032	6.29047e-06	0.032	-2.80882e-06	0.032	-3.837e-07	0.032	1.46474e-05	0.032	3.14772e-06	0.032	1.45459e-05
0.0320417	6.34408e-06	0.0320417	-2.47503e-06	0.0320417	3.58804e-07	0.0320417	1.34822e-05	0.0320417	2.92049e-06	0.0320417	1.30432e-05
0.032125	6.20594e-06	0.032125	-2.44058e-06	0.032125	7.65904e-07	0.032125	1.28548e-05	0.032125	3.45388e-06	0.032125	1.74462e-05
0.0321667	6.14657e-06	0.0321667	-2.50143e-06	0.0321667	8.58333e-07	0.0321667	1.30283e-05	0.0321667	2.23715e-06	0.0321667	2.05457e-05
0.0322083	6.15234e-06	0.0322083	-2.33135e-06	0.0322083	9.04183e-07	0.0322083	1.23984e-05	0.0322083	1.77932e-06	0.0322083	1.68966e-05
0.0322917	5.95507e-06	0.0322917	-2.15222e-06	0.0322917	7.62545e-07	0.0322917	1.28803e-05	0.0322917	3.05229e-06	0.0322917	1.59129e-05
0.0323333	5.93142e-06	0.0323333	-1.71467e-06	0.0323333	8.85347e-07	0.0323333	1.32646e-05	0.0323333	2.90542e-06	0.0323333	1.76538e-05
0.032375	5.86724e-06	0.032375	-1.8274e-06	0.032375	9.82157e-07	0.032375	1.22455e-05	0.032375	1.14856e-06	0.032375	2.14143e-05
0.0324583	5.88299e-06	0.0324583	-1.78064e-06	0.0324583	1.22068e-06	0.0324583	1.28045e-05	0.0324583	2.0189e-06	0.0324583	2.43079e-05
0.0325	5.84635e-06	0.0325	-1.80057e-06	0.0325	1.22265e-06	0.0325	1.39086e-05	0.0325	2.64301e-06	0.0325	2.36018e-05
0.0325417	5.79206e-06	0.0325417	-1.72277e-06	0.0325417	1.03553e-06	0.0325417	1.46569e-05	0.0325417	1.9124e-06	0.0325417	2.30547e-05
0.032625	5.81661e-06	0.032625	-1.3502e-06	0.032625	1.03998e-06	0.032625	1.43256e-05	0.032625	2.1958e-06	0.032625	2.05119e-05
0.0326667	5.69386e-06	0.0326667	-1.02751e-06	0.0326667	1.37108e-06	0.0326667	1.3899e-05	0.0326667	1.04349e-06	0.0326667	1.63066e-05
0.0327083	5.61489e-06	0.0327083	-7.10066e-07	0.0327083	1.31756e-06	0.0327083	1.51764e-05	0.0327083	1.33516e-06	0.0327083	1.73398e-05
0.0327917	5.56629e-06	0.0327917	-6.98103e-07	0.0327917	1.39962e-06	0.0327917	1.61372e-05	0.0327917	2.26965e-06	0.0327917	1.96759e-05
0.0328333	5.54088e-06	0.0328333	-8.55872e-07	0.0328333	1.45139e-06	0.0328333	1.7743e-05	0.0328333	2.78955e-06	0.0328333	1.89758e-05
0.032875	5.60647e-06	0.032875	-1.10678e-06	0.032875	1.60953e-06	0.032875	1.84271e-05	0.032875	2.8067e-06	0.032875	1.96514e-05
0.0329583	5.59623e-06	0.0329583	-9.36923e-07	0.0329583	2.25821e-06	0.0329583	1.82859e-05	0.0329583	3.88739e-06	0.0329583	1.88647e-05
0.033	5.51609e-06	0.033	-4.04021e-07	0.033	2.43752e-06	0.033	1.86807e-05	0.033	5.97669e-06	0.033	2.19004e-05
0.0330417	5.46095e-06	0.0330417	3.15992e-07	0.0330417	2.7503e-06	0.0330417	1.92672e-05	0.0330417	7.48522e-06	0.0330417	2.56852e-05
0.033125	5.39783e-06	0.033125	7.55099e-07	0.033125	3.33751e-06	0.033125	1.89254e-05	0.033125	9.03164e-06	0.033125	2.28687e-05
0.0331667	5.40649e-06	0.0331667	7.00401e-07	0.0331667	3.67087e-06	0.0331667	1.86601e-05	0.0331667	9.7387e-06	0.0331667	1.94795e-05
0.0332083	5.61864e-06	0.0332083	6.75088e-07	0.0332083	3.70701e-06	0.0332083	1.86622e-05	0.0332083	9.5892e-06	0.0332083	1.97413e-05
0.0332917	5.72632e-06	0.0332917	7.85483e-07	0.0332917	3.61232e-06	0.0332917	1.85046e-05	0.0332917	8.14506e-06	0.0332917	1.88488e-05
0.0333333	5.60018e-06	0.0333333	7.15007e-07	0.0333333	3.77629e-06	0.0333333	1.83434e-05	0.0333333	6.84093e-06	0.0333333	1.98881e-05
0.033375	5.50179e-06	0.033375	7.81625e-07	0.033375	3.69153e-06	0.033375	1.8156e-05	0.033375	3.63921e-06	0.033375	2.23152e-05
0.0334583	5.60149e-06	0.0334583	1.06244e-06	0.0334583	3.50543e-06	0.0334583	1.76516e-05	0.0334583	1.67453e-06	0.0334583	2.21337e-05
0.0335	5.75289e-06	0.0335	1.23933e-06	0.0335	3.2277e-06	0.0335	1.75626e-05	0.0335	1.46965e-07	0.0335	1.96376e-05
0.0335417	5.75819e-06	0.0335417	1.61013e-06	0.0335417	2.96509e-06	0.0335417	1.74156e-05	0.0335417	-9.0974e-07	0.0335417	1.71865e-05
0.033625	5.70954e-06	0.033625	1.90065e-06	0.033625	2.98341e-06	0.033625	1.83142e-05	0.033625	-1.55964e-06	0.033625	1.70374e-05
0.0336667	5.59913e-06	0.0336667	2.12985e-06	0.0336667	2.97414e-06	0.0336667	1.91552e-05	0.0336667	-2.41106e-06	0.0336667	1.46983e-05
0.0337083	5.41085e-06	0.0337083	2.3014e-06	0.0337083	3.2196e-06	0.0337083	1.94546e-05	0.0337083	-3.64397e-06	0.0337083	1.20126e-05
0.0337917	5.40695e-06	0.0337917	2.3431e-06	0.0337917	3.48024e-06	0.0337917	1.96741e-05	0.0337917	-4.40338e-06	0.0337917	9.42893e-06
0.0338333	5.33591e-06	0.0338333	1.74289e-06	0.0338333	3.39051e-06	0.0338333	2.04645e-05	0.0338333	-4.96912e-06	0.0338333	5.23196e-06
0.033875	5.29801e-06	0.033875	1.36051e-06	0.033875	2.77556e-06	0.033875	2.07819e-05	0.033875	-5.17211e-06	0.033875	7.83323e-07
0.0339583	5.23622e-06	0.0339583	1.35709e-06	0.0339583	2.40927e-06	0.0339583	2.033e-05	0.0339583	-6.52671e-06	0.0339583	-6.45023e-07
0.034	5.10613e-06	0.034	1.52977e-06	0.034	2.61683e-06	0.034	2.00937e-05	0.034	-1.0758e-05	0.034	-2.21899e-06
0.0340417	5.13458e-06	0.0340417	1.69373e-06	0.0340417	2.41949e-06	0.0340417	1.9055e-05	0.0340417	-1.31963e-05	0.0340417	-4.8872e-06
0.034125	5.03369e-06	0.034125	2.01118e-06	0.034125	2.176e-06	0.034125	1.89247e-05	0.034125	-1.38228e-05	0.034125	-6.89258e-06
0.0341667	4.92656e-06	0.0341667	1.96849e-06	0.0341667	1.88988e-06	0.0341667	1.88559e-05	0.0341667	-1.30559e-05	0.0341667	-7.78195e-06
0.0342083	4.83679e-06	0.0342083	1.9153e-06	0.0342083	1.64413e-06	0.0342083	1.86392e-05	0.0342083	-1.09561e-05	0.0342083	-7.15979e-06
0.0342917	4.82429e-06	0.0342917	1.94248e-06	0.0342917	1.39838e-06	0.0342917	1.89076e-05	0.0342917	-1.04126e-05	0.0342917	-7.80102e-06
0.0343333	4.84142e-06	0.0343333	2.07043e-06	0.0343333	1.06196e-06	0.0343333	1.81744e-05	0.0343333	-1.00391e-05	0.0343333	-8.11126e-06
0.034375	4.80274e-06	0.034375	2.29252e-06	0.034375	6.33684e-07	0.034375	1.77923e-05	0.034375	-9.43976e-06	0.034375	-8.52865e-06
0.0344583	4.78e-06	0.0344583	2.55149e-06	0.0344583	-1.201e-08	0.0344583	1.90042e-05	0.0344583	-1.08081e-05	0.0344583	-7.81218e-06
0.0345	4.84834e-06	0.0345	2.46342e-06	0.0345	-6.9012e-07	0.0345	1.95229e-05	0.0345	-8.54604e-06	0.0345	-7.53402e-06
0.0345417	4.76956e-06	0.0345417	2.31935e-06	0.0345417	-1.19673e-06	0.0345417	1.89879e-05	0.0345417	-5.00873e-06	0.0345417	-8.94473e-06
0.034625	4.82715e-06	0.034625	2.02813e-06	0.034625	-1.24477e-06	0.034625	1.83218e-05	0.034625	-4.73006e-06	0.034625	-8.20519e-06
0.0346667	4.99305e-06	0.0346667	1.58668e-06	0.0346667	-1.45971e-06	0.0346667	1.77252e-05	0.0346667	-4.74281e-06	0.0346667	-6.37289e-06
0.0347083	5.04756e-06	0.0347083	1.61706e-06	0.0347083	-1.82154e-06	0.0347083	1.7396e-05	0.0347083	-4.05395e-06	0.0347083	-8.31545e-06
0.0347917	5.07186e-06	0.0347917	1.80872e-06	0.0347917	-2.11519e-06	0.0347917	1.75582e-05	0.0347917	-5.23546e-06	0.0347917	-1.03493e-05
0.0348333	5.06205e-06	0.0348333	1.76014e-06	0.0348333	-2.7492e-06	0.0348333	1.85231e-05	0.0348333	-6.33602e-06	0.0348333	-9.02114e-06
0.034875	4.95592e-06	0.034875	1.79524e-06	0.034875	-3.0032e-06	0.034875	1.87795e-05	0.034875	-5.71447e-06	0.034875	-1.11933e-05
0.0349583	4.93559e-06	0.0349583	2.15209e-06	0.0349583	-3.01999e-06	0.0349583	1.82864e-05	0.0349583	-5.55383e-06	0.0349583	-1.50223e-05
0.035	4.92791e-06	0.035	2.13657e-06	0.035	-3.45148e-06	0.035	1.81416e-05	0.035	-4.49243e-06	0.035	-1.52619e-05
0.0350417	4.90094e-06	0.0350417	1.62517e-06	0.0350417	-3.42322e-06	0.0350417	1.80723e-05	0.0350417	-4.76945e-06	0.0350417	-1.27721e-05
0.035125	4.83286e-06	0.035125	1.19876e-06	0.035125	-3.49988e-06	0.035125	1.8441e-05	0.035125	-7.93603e-06	0.035125	-1.27905e-05
0.0351667	4.8397e-06	0.0351667	1.19815e-06	0.0351667	-3.72198e-06	0.0351667	1.93731e-05	0.0351667	-9.92161e-06	0.0351667	-1.48739e-05
0.0352083	4.85956e-06	0.0352083	1.13002e-06	0.0352083	-3.8761e-06	0.0352083	1.98979e-05	0.0352083	-1.19625e-05	0.0352083	-1.89488e-05
0.0352917	4.86703e-06	0.0352917	1.29715e-06	0.0352917	-3.79769e-06	0.0352917	1.90395e-05	0.0352917	-1.30812e-05	0.0352917	-2.02916e-05
0.0353333	4.9479e-06	0.0353333	1.53696e-06	0.0353333	-3.64254e-06	0.0353333	1.83736e-05	0.0353333	-1.24892e-05	0.0353333	-1.7962e-05
0.035375	4.90306e-06	0.035375	1.32896e-06	0.035375	-3.94641e-06	0.035375	1.82201e-05	0.035375	-1.23849e-05	0.035375	-1.50904e-05
0.0354583	5.00142e-06	0.0354583	1.10414e-06	0.0354583	-4.0146e-06	0.0354583	1.84196e-05	0.0354583	-1.22661e-05	0.0354583	-1.17754e-05
0.0355	5.02732e-06	0.0355	9.09357e-07	0.0355	-3.94166e-06	0.0355	1.85588e-05	0.0355	-1.35976e-05	0.0355	-1.3077e-05
0.0355417	5.01012e-06	0.0355417	8.83308e-07	0.0355417	-4.20939e-06	0.0355417	1.79026e-05	0.0355417	-1.49525e-05	0.0355417	-1.52696e-05
0.035625	4.98662e-06	0.035625	1.0823e-06	0.035625	-4.21282e-06	0.035625	1.63504e-05	0.035625	-1.50474e-05	0.035625	-1.48225e-05
0.0356667	4.85889e-06	0.0356667	1.36428e-06	0.0356667	-3.96553e-06	0.0356667	1.54576e-05	0.0356667	-1.48905e-05	0.0356667	-1.52574e-05
0.0357083	4.84209e-06	0.0357083	1.39978e-06	0.0357083	-4.27152e-06	0.0357083	1.47847e-05	0.0357083	-1.54795e-05	0.0357083	-1.68036e-05
0.0357917	4.93263e-06	0.0357917	1.24665e-06	0.0357917	-5.00949e-06	0.0357917	1.36918e-05	0.0357917	-1.59696e-05	0.0357917	-2.05912e-05
0.0358333	5.05046e-06	0.0358333	1.03197e-06	0.0358333	-5.45164e-06	0.0358333	1.3735e-05	0.0358333	-1.74282e-05	0.0358333	-2.44962e-05
0.035875	5.14524e-06	0.035875	7.14444e-07	0.035875	-6.10639e-06	0.035875	1.45373e-05	0.035875	-1.97541e-05	0.035875	-2.33988e-05
0.0359583	5.1581e-06	0.0359583	6.19783e-07	0.0359583	-6.79296e-06	0.0359583	1.52971e-05	0.0359583	-2.04121e-05	0.0359583	-2.21641e-05
0.036	4.96814e-06	0.036	6.74785e-07	0.036	-6.80698e-06	0.036	1.5439e-05	0.036	-2.06745e-05	0.036	-2.15199e-05
0.0360417	4.88462e-06	0.0360417	6.18916e-07	0.0360417	-6.54488e-06	0.0360417	1.57452e-05	0.0360417	-1.99348e-05	0.0360417	-1.8059e-05
0.036125	4.99017e-06	0.036125	5.62787e-07	0.036125	-6.65162e-06	0.036125	1.58241e-05	0.036125	-1.84844e-05	0.036125	-1.63181e-05
0.0361667	5.04371e-06	0.0361667	4.2877e-07	0.0361667	-6.6871e-06	0.0361667	1.51013e-05	0.0361667	-1.59107e-05	0.0361667	-1.66873e-05
0.0362083	5.0509e-06	0.0362083	2.94017e-07	0.0362083	-6.37966e-06	0.0362083	1.44274e-05	0.0362083	-1.5106e-05	0.0362083	-1.65968e-05
0.0362917	5.01307e-06	0.0362917	4.50485e-07	0.0362917	-6.13252e-06	0.0362917	1.47232e-05	0.0362917	-1.49024e-05	0.0362917	-1.56434e-05
0.0363333	4.95267e-06	0.0363333	4.94045e-07	0.0363333	-6.12106e-06	0.0363333	1.52487e-05	0.0363333	-1.46574e-05	0.0363333	-1.48757e-05
0.036375	5.05854e-06	0.036375	5.27202e-07	0.036375	-6.26978e-06	0.036375	1.49857e-05	0.036375	-1.43858e-05	0.036375	-1.79704e-05
0.0364583	5.28554e-06	0.0364583	2.98395e-07	0.0364583	-6.53261e-06	0.0364583	1.4669e-05	0.0364583	-1.29979e-05	0.0364583	-1.99902e-05
0.0365	5.47592e-06	0.0365	-2.62442e-08	0.0365	-6.61154e-06	0.0365	1.39268e-05	0.0365	-1.18459e-05	0.0365	-1.92612e-05
0.0365417	5.39751e-06	0.0365417	6.15687e-08	0.0365417	-7.15159e-06	0.0365417	1.3508e-05	0.0365417	-1.0455e-05	0.0365417	-1.91127e-05
0.036625	5.34141e-06	0.036625	6.2299e-07	0.036625	-7.40894e-06	0.036625	1.37338e-05	0.036625	-8.62602e-06	0.036625	-1.95814e-05
0.0366667	5.36164e-06	0.0366667	1.16889e-06	0.0366667	-7.0309e-06	0.0366667	1.35007e-05	0.0366667	-8.28434e-06	0.0366667	-1.85809e-05
0.0367083	5.33975e-06	0.0367083	1.36229e-06	0.0367083	-6.69834e-06	0.0367083	1.35553e-05	0.0367083	-6.74136e-06	0.0367083	-1.60364e-05
0.03675	5.33105e-06	0.03675	1.30503e-06	0.03675	-6.99491e-06	0.03675	1.39111e-05	0.03675	-3.77442e-06	0.03675	-1.41259e-05
0.0368333	5.24809e-06	0.0368333	1.16842e-06	0.0368333	-7.04163e-06	0.0368333	1.44958e-05	0.0368333	-2.1099e-06	0.0368333	-1.22995e-05
0.036875	5.25644e-06	0.036875	9.53567e-07	0.036875	-7.42136e-06	0.036875	1.39238e-05	0.036875	-1.84475e-06	0.036875	-1.19406e-05
0.0369167	5.32006e-06	0.0369167	8.09235e-07	0.0369167	-7.36755e-06	0.0369167	1.29172e-05	0.0369167	-2.06547e-06	0.0369167	-1.34636e-05
0.037	5.24573e-06	0.037	9.63146e-07	0.037	-7.5005e-06	0.037	1.34729e-05	0.037	-1.59412e-06	0.037	-1.41339e-05
0.0370417	5.08913e-06	0.0370417	1.34877e-06	0.0370417	-7.98039e-06	0.0370417	1.45862e-05	0.0370417	-8.8191e-08	0.0370417	-1.20115e-05
0.0370833	4.86196e-06	0.0370833	1.40654e-06	0.0370833	-7.96783e-06	0.0370833	1.56441e-05	0.0370833	1.62201e-06	0.0370833	-9.62074e-06
0.0371667	4.68456e-06	0.0371667	1.03414e-06	0.0371667	-7.70857e-06	0.0371667	1.5798e-05	0.0371667	1.56431e-06	0.0371667	-7.62774e-06
0.0372083	4.62434e-06	0.0372083	6.34086e-07	0.0372083	-6.80231e-06	0.0372083	1.42742e-05	0.0372083	4.51635e-09	0.0372083	-5.47914e-06
0.03725	4.5458e-06	0.03725	6.43231e-07	0.03725	-6.54159e-06	0.03725	1.31009e-05	0.03725	-3.62166e-06	0.03725	-4.92724e-06
0.0373333	4.50136e-06	0.0373333	8.01476e-07	0.0373333	-6.72492e-06	0.0373333	1.34402e-05	0.0373333	-7.5764e-06	0.0373333	-4.70444e-06
0.037375	4.44512e-06	0.037375	8.4729e-07	0.037375	-7.0339e-06	0.037375	1.42972e-05	0.037375	-7.27835e-06	0.037375	-5.09876e-06
0.0374167	4.30152e-06	0.0374167	8.84868e-07	0.0374167	-6.84312e-06	0.0374167	1.43469e-05	0.0374167	-5.01172e-06	0.0374167	-7.05037e-06
0.0375	4.27971e-06	0.0375	7.70356e-07	0.0375	-6.33359e-06	0.0375	1.38128e-05	0.0375	-3.88889e-06	0.0375	-8.20527e-06
0.0375417	4.34824e-06	0.0375417	8.12355e-07	0.0375417	-6.06054e-06	0.0375417	1.39461e-05	0.0375417	-1.78069e-06	0.0375417	-7.36697e-06
0.0375833	4.42434e-06	0.0375833	1.00319e-06	0.0375833	-5.83165e-06	0.0375833	1.42398e-05	0.0375833	1.76452e-06	0.0375833	-7.11449e-06
0.0376667	4.47624e-06	0.0376667	9.57901e-07	0.0376667	-5.82428e-06	0.0376667	1.456e-05	0.0376667	2.8172e-06	0.0376667	-6.08585e-06
0.0377083	4.44188e-06	0.0377083	5.56762e-07	0.0377083	-5.85604e-06	0.0377083	1.51589e-05	0.0377083	1.84341e-06	0.0377083	-5.08394e-06
0.03775	4.50402e-06	0.03775	2.41485e-07	0.03775	-5.63124e-06	0.03775	1.58551e-05	0.03775	1.17718e-06	0.03775	-6.24301e-06
0.0378333	4.63587e-06	0.0378333	3.28778e-07	0.0378333	-5.79551e-06	0.0378333	1.62499e-05	0.0378333	2.56273e-07	0.0378333	-7.97427e-06
0.037875	4.79383e-06	0.037875	5.55288e-07	0.037875	-6.08806e-06	0.037875	1.63709e-05	0.037875	1.63718e-06	0.037875	-7.50952e-06
0.0379167	4.77263e-06	0.0379167	6.28538e-07	0.0379167	-6.26007e-06	0.0379167	1.69555e-05	0.0379167	3.51195e-06	0.0379167	-6.266e-06
0.038	4.78483e-06	0.038	6.8432e-07	0.038	-6.25605e-06	0.038	1.71139e-05	0.038	4.44791e-06	0.038	-4.89891e-06
0.0380417	4.878e-06	0.0380417	3.81396e-07	0.0380417	-6.40872e-06	0.0380417	1.71304e-05	0.0380417	5.11782e-06	0.0380417	-3.65867e-06
0.0380833	4.86082e-06	0.0380833	-2.07396e-08	0.0380833	-6.32563e-06	0.0380833	1.78668e-05	0.0380833	4.31995e-06	0.0380833	-4.8025e-06
0.0381667	4.85897e-06	0.0381667	-1.74954e-07	0.0381667	-6.0728e-06	0.0381667	1.80166e-05	0.0381667	3.57756e-06	0.0381667	-7.46287e-06
0.0382083	4.83772e-06	0.0382083	-3.41304e-07	0.0382083	-5.74316e-06	0.0382083	1.80617e-05	0.0382083	3.46182e-06	0.0382083	-1.12342e-05
0.03825	4.8886e-06	0.03825	-3.90802e-07	0.03825	-5.15683e-06	0.03825	1.71085e-05	0.03825	4.88227e-06	0.03825	-1.38558e-05
0.0383333	5.01005e-06	0.0383333	-2.1587e-07	0.0383333	-4.74922e-06	0.0383333	1.66989e-05	0.0383333	5.28279e-06	0.0383333	-1.59561e-05
0.038375	5.02737e-06	0.038375	-2.76116e-07	0.038375	-5.24787e-06	0.038375	1.74453e-05	0.038375	4.79417e-06	0.038375	-1.72079e-05
0.0384167	5.06661e-06	0.0384167	-6.74612e-07	0.0384167	-5.48763e-06	0.0384167	1.79425e-05	0.0384167	4.27006e-06	0.0384167	-1.81036e-05
0.0385	5.04756e-06	0.0385	-8.3225e-07	0.0385	-5.87721e-06	0.0385	1.86457e-05	0.0385	4.33802e-06	0.0385	-1.84082e-05
0.0385417	5.06266e-06	0.0385417	-9.6657e-07	0.0385417	-5.74141e-06	0.0385417	1.96764e-05	0.0385417	4.4512e-06	0.0385417	-1.69598e-05
0.0385833	5.14955e-06	0.0385833	-1.01468e-06	0.0385833	-5.43952e-06	0.0385833	2.0018e-05	0.0385833	6.34612e-06	0.0385833	-1.38009e-05
0.0386667	5.21014e-06	0.0386667	-9.38787e-07	0.0386667	-5.58035e-06	0.0386667	1.85362e-05	0.0386667	1.01565e-05	0.0386667	-1.32826e-05
0.0387083	5.18091e-06	0.0387083	-8.4924e-07	0.0387083	-5.58152e-06	0.0387083	1.76174e-05	0.0387083	1.26177e-05	0.0387083	-1.55215e-05
0.03875	5.19104e-06	0.03875	-6.58921e-07	0.03875	-5.93335e-06	0.03875	1.71725e-05	0.03875	1.3498e-05	0.03875	-1.59512e-05
0.0388333	5.12619e-06	0.0388333	-5.7813e-07	0.0388333	-6.54196e-06	0.0388333	1.63313e-05	0.0388333	1.35732e-05	0.0388333	-1.88642e-05
0.038875	5.0686e-06	0.038875	-7.80932e-07	0.038875	-6.72295e-06	0.038875	1.59736e-05	0.038875	1.25526e-05	0.038875	-2.34827e-05
0.0389167	5.04152e-06	0.0389167	-8.40182e-07	0.0389167	-6.55766e-06	0.0389167	1.64765e-05	0.0389167	1.08727e-05	0.0389167	-2.64316e-05
0.039	4.97155e-06	0.039	-7.79371e-07	0.039	-6.86006e-06	0.039	1.7363e-05	0.039	9.55044e-06	0.039	-2.80561e-05
0.0390417	4.92387e-06	0.0390417	-1.00679e-06	0.0390417	-7.41705e-06	0.0390417	1.69215e-05	0.0390417	9.84425e-06	0.0390417	-2.86896e-05
0.0390833	4.8773e-06	0.0390833	-1.07098e-06	0.0390833	-7.77414e-06	0.0390833	1.60668e-05	0.0390833	1.03832e-05	0.0390833	-3.12266e-05
0.0391667	4.83494e-06	0.0391667	-1.35904e-06	0.0391667	-7.63155e-06	0.0391667	1.66993e-05	0.0391667	1.04539e-05	0.0391667	-3.20013e-05
0.0392083	4.79292e-06	0.0392083	-1.62534e-06	0.0392083	-7.77406e-06	0.0392083	1.75803e-05	0.0392083	8.59786e-06	0.0392083	-3.11122e-05
0.03925	4.67517e-06	0.03925	-1.4469e-06	0.03925	-7.72617e-06	0.03925	1.83189e-05	0.03925	9.0924e-06	0.03925	-2.86653e-05
0.0393333	4.64493e-06	0.0393333	-1.38691e-06	0.0393333	-7.19955e-06	0.0393333	1.91865e-05	0.0393333	8.82111e-06	0.0393333	-2.57847e-05
0.039375	4.74665e-06	0.039375	-1.387e-06	0.039375	-7.05711e-06	0.039375	1.97648e-05	0.039375	7.49767e-06	0.039375	-2.44616e-05
0.0394167	4.78221e-06	0.0394167	-1.5478e-06	0.0394167	-7.35587e-06	0.0394167	1.9536e-05	0.0394167	7.37179e-06	0.0394167	-2.37176e-05
0.0395	4.74982e-06	0.0395	-1.75706e-06	0.0395	-7.58103e-06	0.0395	1.94234e-05	0.0395	6.1077e-06	0.0395	-2.18722e-05
0.0395417	4.67657e-06	0.0395417	-1.67289e-06	0.0395417	-7.74223e-06	0.0395417	1.94511e-05	0.0395417	6.51765e-06	0.0395417	-2.10931e-05
0.0395833	4.56191e-06	0.0395833	-1.5387e-06	0.0395833	-7.60519e-06	0.0395833	1.99006e-05	0.0395833	7.60966e-06	0.0395833	-1.78715e-05
0.0396667	4.47086e-06	0.0396667	-1.53982e-06	0.0396667	-7.39639e-06	0.0396667	2.0988e-05	0.0396667	6.87804e-06	0.0396667	-1.65283e-05
0.0397083	4.47093e-06	0.0397083	-1.7132e-06	0.0397083	-7.40193e-06	0.0397083	2.17114e-05	0.0397083	6.45949e-06	0.0397083	-1.4251e-05
0.03975	4.62747e-06	0.03975	-1.63552e-06	0.03975	-6.89496e-06	0.03975	2.02789e-05	0.03975	3.69279e-06	0.03975	-1.32395e-05
0.0398333	4.86229e-06	0.0398333	-1.8261e-06	0.0398333	-6.60095e-06	0.0398333	1.80655e-05	0.0398333	2.92754e-06	0.0398333	-1.58728e-05
0.039875	5.13384e-06	0.039875	-1.83551e-06	0.039875	-6.52188e-06	0.039875	1.68515e-05	0.039875	2.54167e-06	0.039875	-1.66674e-05
0.0399167	5.33398e-06	0.0399167	-1.65481e-06	0.0399167	-7.10581e-06	0.0399167	1.62602e-05	0.0399167	1.3001e-06	0.0399167	-1.59542e-05
0.04	5.38657e-06	0.04	-1.43576e-06	0.04	-8.08654e-06	0.04	1.66327e-05	0.04	7.10838e-07	0.04	-1.53764e-05
0.0400417	5.43511e-06	0.0400417	-1.37577e-06	0.0400417	-8.18452e-06	0.0400417	1.64824e-05	0.0400417	2.65574e-06	0.0400417	-1.40965e-05
0.0400833	5.50036e-06	0.0400833	-1.73144e-06	0.0400833	-8.5365e-06	0.0400833	1.53239e-05	0.0400833	5.78972e-06	0.0400833	-1.19215e-05
0.0401667	5.48374e-06	0.0401667	-1.96151e-06	0.0401667	-8.59717e-06	0.0401667	1.49353e-05	0.0401667	5.35933e-06	0.0401667	-1.11234e-05
0.0402083	5.48231e-06	0.0402083	-1.90538e-06	0.0402083	-8.5822e-06	0.0402083	1.43387e-05	0.0402083	2.40877e-06	0.0402083	-1.077e-05
0.04025	5.52807e-06	0.04025	-2.04009e-06	0.04025	-8.76443e-06	0.04025	1.47065e-05	0.04025	1.08997e-06	0.04025	-1.0878e-05
0.0403333	5.54663e-06	0.0403333	-2.08729e-06	0.0403333	-9.13196e-06	0.0403333	1.39461e-05	0.0403333	1.94225e-06	0.0403333	-1.00818e-05
0.040375	5.5282e-06	0.040375	-2.03632e-06	0.040375	-9.1424e-06	0.040375	1.29743e-05	0.040375	1.4629e-06	0.040375	-1.09234e-05
0.0404167	5.46823e-06	0.0404167	-2.1367e-06	0.0404167	-9.06238e-06	0.0404167	1.18408e-05	0.0404167	-8.5768e-07	0.0404167	-1.1255e-05
0.0405	5.44477e-06	0.0405	-2.02526e-06	0.0405	-8.94418e-06	0.0405	1.12075e-05	0.0405	-3.37109e-07	0.0405	-1.1215e-05
0.0405417	5.36395e-06	0.0405417	-1.82519e-06	0.0405417	-9.18993e-06	0.0405417	1.04998e-05	0.0405417	-4.83647e-07	0.0405417	-8.49707e-06
0.0405833	5.31385e-06	0.0405833	-1.88046e-06	0.0405833	-8.63513e-06	0.0405833	9.5937e-06	0.0405833	-1.13257e-06	0.0405833	-4.56779e-06
0.0406667	5.31083e-06	0.0406667	-1.90572e-06	0.0406667	-8.64098e-06	0.0406667	9.64631e-06	0.0406667	-8.37418e-07	0.0406667	-4.82064e-06
0.0407083	5.23891e-06	0.0407083	-2.11507e-06	0.0407083	-8.64572e-06	0.0407083	9.59581e-06	0.0407083	3.07204e-07	0.0407083	-5.60215e-06
0.04075	5.16818e-06	0.04075	-2.13744e-06	0.04075	-9.07166e-06	0.04075	8.91721e-06	0.04075	1.30645e-06	0.04075	-6.12399e-06
0.0408333	5.04393e-06	0.0408333	-1.75532e-06	0.0408333	-8.81839e-06	0.0408333	8.48376e-06	0.0408333	2.55418e-06	0.0408333	-5.62236e-06
0.040875	4.96553e-06	0.040875	-1.75463e-06	0.040875	-8.6923e-06	0.040875	8.4705e-06	0.040875	4.2519e-06	0.040875	-6.54706e-06
0.0409167	4.919e-06	0.0409167	-1.89194e-06	0.0409167	-8.88621e-06	0.0409167	7.19258e-06	0.0409167	5.84895e-06	0.0409167	-8.69103e-06
0.041	4.86128e-06	0.041	-1.99172e-06	0.041	-8.63032e-06	0.041	6.49917e-06	0.041	4.71791e-06	0.041	-7.92055e-06
0.0410417	4.8472e-06	0.0410417	-2.02539e-06	0.0410417	-9.25834e-06	0.0410417	6.70397e-06	0.0410417	3.89295e-06	0.0410417	-6.79777e-06
0.0410833	4.7544e-06	0.0410833	-2.12777e-06	0.0410833	-9.84285e-06	0.0410833	6.57449e-06	0.0410833	3.53576e-06	0.0410833	-2.77308e-06
0.0411667	4.79293e-06	0.0411667	-2.08014e-06	0.0411667	-9.37822e-06	0.0411667	5.29952e-06	0.0411667	3.37247e-06	0.0411667	-7.69009e-07
0.0412083	4.83121e-06	0.0412083	-1.80985e-06	0.0412083	-9.23688e-06	0.0412083	5.26849e-06	0.0412083	3.50863e-06	0.0412083	1.39147e-06
0.04125	4.78796e-06	0.04125	-1.76313e-06	0.04125	-9.18774e-06	0.04125	4.67466e-06	0.04125	4.64522e-06	0.04125	4.41092e-06
0.0413333	4.79814e-06	0.0413333	-1.45643e-06	0.0413333	-9.17358e-06	0.0413333	4.37761e-06	0.0413333	4.18013e-06	0.0413333	7.9701e-06
0.041375	4.71751e-06	0.041375	-1.27842e-06	0.041375	-9.23162e-06	0.041375	4.54461e-06	0.041375	6.71381e-06	0.041375	7.6647e-06
0.0414167	4.60199e-06	0.0414167	-1.04918e-06	0.0414167	-8.98478e-06	0.0414167	4.62685e-06	0.0414167	6.41747e-06	0.0414167	6.8778e-06
0.0415	4.62228e-06	0.0415	-1.07302e-06	0.0415	-8.2146e-06	0.0415	4.44813e-06	0.0415	6.82415e-06	0.0415	9.09318e-06
0.0415417	4.65889e-06	0.0415417	-1.50424e-06	0.0415417	-7.24007e-06	0.0415417	4.76183e-06	0.0415417	4.81364e-06	0.0415417	1.06314e-05
0.0415833	4.66624e-06	0.0415833	-1.76893e-06	0.0415833	-6.94015e-06	0.0415833	5.4812e-06	0.0415833	3.77045e-06	0.0415833	9.44855e-06
0.0416667	4.69942e-06	0.0416667	-1.63253e-06	0.0416667	-6.70287e-06	0.0416667	5.14084e-06	0.0416667	2.96462e-06	0.0416667	1.31223e-05
0.0417083	4.67537e-06	0.0417083	-1.59951e-06	0.0417083	-7.12968e-06	0.0417083	4.18056e-06	0.0417083	4.61282e-06	0.0417083	1.49153e-05
0.04175	4.65631e-06	0.04175	-1.80521e-06	0.04175	-7.1356e-06	0.04175	3.8261e-06	0.04175	4.84333e-06	0.04175	1.85725e-05
0.0418333	4.6877e-06	0.0418333	-1.53462e-06	0.0418333	-6.91569e-06	0.0418333	4.68129e-06	0.0418333	4.56152e-06	0.0418333	1.94575e-05
0.041875	4.67308e-06	0.041875	-1.93238e-06	0.041875	-6.77975e-06	0.041875	4.8672e-06	0.041875	2.03077e-06	0.041875	2.31668e-05
0.0419167	4.70393e-06	0.0419167	-1.96016e-06	0.0419167	-7.09588e-06	0.0419167	3.77884e-06	0.0419167	-2.38543e-07	0.0419167	2.5337e-05
0.042	4.61989e-06	0.042	-1.90824e-06	0.042	-6.67973e-06	0.042	2.39583e-06	0.042	4.69091e-07	0.042	2.36337e-05
0.0420417	4.54086e-06	0.0420417	-1.9791e-06	0.0420417	-6.35849e-06	0.0420417	1.97113e-06	0.0420417	-4.29084e-07	0.0420417	1.92981e-05
0.0420833	4.58257e-06	0.0420833	-2.15724e-06	0.0420833	-6.39433e-06	0.0420833	2.01922e-06	0.0420833	-2.71973e-06	0.0420833	1.62757e-05
0.0421667	4.5249e-06	0.0421667	-2.29694e-06	0.0421667	-6.01563e-06	0.0421667	1.15091e-06	0.0421667	-2.89068e-06	0.0421667	1.63767e-05
0.0422083	4.44186e-06	0.0422083	-2.34626e-06	0.0422083	-5.83348e-06	0.0422083	4.97983e-07	0.0422083	-4.05706e-06	0.0422083	1.84198e-05
0.04225	4.43689e-06	0.04225	-2.29794e-06	0.04225	-6.43478e-06	0.04225	3.94451e-07	0.04225	-4.85084e-06	0.04225	1.8015e-05
0.0423333	4.46962e-06	0.0423333	-2.35762e-06	0.0423333	-6.3138e-06	0.0423333	3.38877e-07	0.0423333	-6.35341e-06	0.0423333	1.73213e-05
0.042375	4.60265e-06	0.042375	-2.4121e-06	0.042375	-6.07696e-06	0.042375	8.59921e-07	0.042375	-6.9901e-06	0.042375	1.67196e-05
0.0424167	4.60748e-06	0.0424167	-2.4362e-06	0.0424167	-5.78069e-06	0.0424167	5.99822e-07	0.0424167	-6.30523e-06	0.0424167	1.49625e-05
0.0425	4.57265e-06	0.0425	-2.25104e-06	0.0425	-5.38257e-06	0.0425	7.2691e-07	0.0425	-5.97639e-06	0.0425	1.51524e-05
0.0425417	4.59789e-06	0.0425417	-2.08642e-06	0.0425417	-5.4658e-06	0.0425417	1.44402e-06	0.0425417	-4.85426e-06	0.0425417	1.22478e-05
0.0425833	4.49743e-06	0.0425833	-2.03133e-06	0.0425833	-5.46923e-06	0.0425833	2.36339e-06	0.0425833	-4.37226e-06	0.0425833	1.41031e-05
0.0426667	4.42472e-06	0.0426667	-2.14004e-06	0.0426667	-5.43054e-06	0.0426667	2.32672e-06	0.0426667	-5.61685e-06	0.0426667	1.31062e-05
0.0427083	4.34225e-06	0.0427083	-2.38549e-06	0.0427083	-5.33745e-06	0.0427083	1.53725e-06	0.0427083	-6.18295e-06	0.0427083	1.39067e-05
0.04275	4.34854e-06	0.04275	-2.32528e-06	0.04275	-3.88333e-06	0.04275	2.42489e-06	0.04275	-4.47177e-06	0.04275	1.54975e-05
0.0427917	4.28065e-06	0.0427917	-2.33733e-06	0.0427917	-3.80207e-06	0.0427917	3.0111e-06	0.0427917	-4.37211e-06	0.0427917	1.35341e-05
0.042875	4.2028e-06	0.042875	-1.92215e-06	0.042875	-3.11746e-06	0.042875	3.75345e-06	0.042875	-5.05914e-06	0.042875	9.63535e-06
0.0429167	4.23081e-06	0.0429167	-1.77084e-06	0.0429167	-2.88646e-06	0.0429167	3.56275e-06	0.0429167	-5.52002e-06	0.0429167	1.12365e-05
0.0429583	4.21906e-06	0.0429583	-1.71476e-06	0.0429583	-2.99247e-06	0.0429583	4.05361e-06	0.0429583	-6.2048e-06	0.0429583	1.27327e-05
0.0430417	4.14034e-06	0.0430417	-1.42878e-06	0.0430417	-3.0562e-06	0.0430417	5.17088e-06	0.0430417	-7.39703e-06	0.0430417	1.40038e-05
0.0430833	4.11226e-06	0.0430833	-1.58594e-06	0.0430833	-2.84112e-06	0.0430833	4.73108e-06	0.0430833	-7.09742e-06	0.0430833	1.27923e-05
0.043125	4.06126e-06	0.043125	-1.91808e-06	0.043125	-2.79658e-06	0.043125	4.05263e-06	0.043125	-7.43047e-06	0.043125	1.21248e-05
0.0432083	4.12486e-06	0.0432083	-1.91478e-06	0.0432083	-2.79155e-06	0.0432083	5.20459e-06	0.0432083	-6.80538e-06	0.0432083	1.14494e-05
0.04325	4.16814e-06	0.04325	-1.76889e-06	0.04325	-2.54061e-06	0.04325	6.57632e-06	0.04325	-4.42478e-06	0.04325	1.04217e-05
0.0432917	4.20941e-06	0.0432917	-1.96233e-06	0.0432917	-2.3337e-06	0.0432917	7.71404e-06	0.0432917	-1.88927e-06	0.0432917	7.47062e-06
0.043375	4.21446e-06	0.043375	-1.83061e-06	0.043375	-2.93019e-06	0.043375	8.53369e-06	0.043375	-2.05976e-06	0.043375	4.45908e-06
0.0434167	4.15029e-06	0.0434167	-1.73266e-06	0.0434167	-2.29158e-06	0.0434167	8.54103e-06	0.0434167	-3.58684e-06	0.0434167	2.18969e-06
0.0434583	4.24583e-06	0.0434583	-1.41716e-06	0.0434583	-1.67363e-06	0.0434583	8.09093e-06	0.0434583	-6.03123e-06	0.0434583	1.28659e-07
0.0435417	4.42206e-06	0.0435417	-1.28406e-06	0.0435417	-6.63618e-07	0.0435417	8.34737e-06	0.0435417	-4.74965e-06	0.0435417	2.2086e-06
0.0435833	4.47535e-06	0.0435833	-1.52877e-06	0.0435833	-8.71402e-07	0.0435833	8.99733e-06	0.0435833	-6.07672e-06	0.0435833	3.20954e-06
0.043625	4.54176e-06	0.043625	-1.66339e-06	0.043625	-1.2512e-06	0.043625	8.24256e-06	0.043625	-7.39959e-06	0.043625	1.30343e-07
0.0437083	4.59751e-06	0.0437083	-1.4586e-06	0.0437083	-1.58441e-06	0.0437083	8.46599e-06	0.0437083	-6.28457e-06	0.0437083	-8.63904e-08
0.04375	4.7084e-06	0.04375	-1.5475e-06	0.04375	-1.41459e-06	0.04375	9.21667e-06	0.04375	-3.3367e-06	0.04375	-1.55486e-06
0.0437917	4.65211e-06	0.0437917	-1.62573e-06	0.0437917	-1.79095e-06	0.0437917	9.04134e-06	0.0437917	-2.65116e-06	0.0437917	2.33911e-07
0.043875	4.62926e-06	0.043875	-1.77903e-06	0.043875	-1.87973e-06	0.043875	9.25094e-06	0.043875	-3.16828e-06	0.043875	-1.5064e-06
0.0439167	4.5536e-06	0.0439167	-1.93646e-06	0.0439167	-1.67224e-06	0.0439167	9.54489e-06	0.0439167	-5.28151e-06	0.0439167	-2.41038e-06
0.0439583	4.49304e-06	0.0439583	-2.06206e-06	0.0439583	-2.08496e-06	0.0439583	8.7038e-06	0.0439583	-7.00029e-06	0.0439583	-5.29175e-06
0.0440417	4.59201e-06	0.0440417	-2.08612e-06	0.0440417	-1.74583e-06	0.0440417	8.83935e-06	0.0440417	-5.43153e-06	0.0440417	-3.69656e-06
0.0440833	4.69414e-06	0.0440833	-2.47785e-06	0.0440833	-1.28171e-06	0.0440833	8.34426e-06	0.0440833	-2.25732e-06	0.0440833	-5.30198e-06
0.044125	4.85415e-06	0.044125	-2.52622e-06	0.044125	-1.38473e-06	0.044125	7.25958e-06	0.044125	-7.23526e-06	0.044125	-5.2896e-06
0.0442083	4.95166e-06	0.0442083	-2.95163e-06	0.0442083	-1.6664e-06	0.0442083	7.0377e-06	0.0442083	-1.18972e-05	0.0442083	-3.00173e-06
0.04425	4.95948e-06	0.04425	-3.3568e-06	0.04425	-1.64369e-06	0.04425	7.29977e-06	0.04425	-1.42588e-05	0.04425	-3.21362e-06
0.0442917	5.03412e-06	0.0442917	-3.24251e-06	0.0442917	-1.96647e-06	0.0442917	7.74451e-06	0.0442917	-1.79168e-05	0.0442917	-3.14921e-06
0.044375	5.04379e-06	0.044375	-2.97244e-06	0.044375	-1.77146e-06	0.044375	8.27754e-06	0.044375	-1.70132e-05	0.044375	-8.48326e-07
0.0444167	5.05552e-06	0.0444167	-3.1088e-06	0.0444167	-1.71707e-06	0.0444167	9.08267e-06	0.0444167	-1.55762e-05	0.0444167	3.45869e-06
0.0444583	5.13247e-06	0.0444583	-3.12019e-06	0.0444583	-1.36911e-06	0.0444583	9.69737e-06	0.0444583	-1.91756e-05	0.0444583	3.18183e-06
0.0445417	5.22106e-06	0.0445417	-2.7647e-06	0.0445417	-1.51987e-06	0.0445417	1.03579e-05	0.0445417	-1.84261e-05	0.0445417	2.63183e-06
0.0445833	5.24731e-06	0.0445833	-3.22318e-06	0.0445833	-1.88908e-06	0.0445833	7.99502e-06	0.0445833	-1.72482e-05	0.0445833	2.60177e-06
0.044625	5.26896e-06	0.044625	-2.9437e-06	0.044625	-1.49687e-06	0.044625	8.53158e-06	0.044625	-1.91402e-05	0.044625	3.05292e-06
0.0447083	5.25031e-06	0.0447083	-2.91653e-06	0.0447083	-1.47431e-06	0.0447083	9.04021e-06	0.0447083	-1.80892e-05	0.0447083	4.59886e-06
0.04475	5.29414e-06	0.04475	-2.80054e-06	0.04475	-1.65406e-06	0.04475	9.28479e-06	0.04475	-1.70117e-05	0.04475	5.47442e-06
0.0447917	5.40649e-06	0.0447917	-2.51547e-06	0.0447917	-2.1744e-06	0.0447917	8.68335e-06	0.0447917	-1.67318e-05	0.0447917	5.69124e-06
0.044875	5.29653e-06	0.044875	-2.28108e-06	0.044875	-1.73663e-06	0.044875	8.51804e-06	0.044875	-1.48762e-05	0.044875	5.9201e-06
0.0449167	5.23779e-06	0.0449167	-2.31891e-06	0.0449167	-1.43241e-06	0.0449167	8.07514e-06	0.0449167	-1.34575e-05	0.0449167	4.65178e-06
0.0449583	5.29406e-06	0.0449583	-2.46988e-06	0.0449583	-1.34129e-06	0.0449583	8.83004e-06	0.0449583	-1.3225e-05	0.0449583	5.05304e-06
0.0450417	5.21472e-06	0.0450417	-2.33907e-06	0.0450417	-1.16986e-06	0.0450417	8.73441e-06	0.0450417	-1.00626e-05	0.0450417	5.02689e-06
0.0450833	5.2195e-06	0.0450833	-2.45982e-06	0.0450833	-1.19892e-06	0.0450833	7.86807e-06	0.0450833	-8.51144e-06	0.0450833	7.28159e-06
0.045125	5.13332e-06	0.045125	-2.69552e-06	0.045125	-1.33808e-06	0.045125	6.02156e-06	0.045125	-8.50295e-06	0.045125	3.86908e-06
0.0452083	5.20709e-06	0.0452083	-2.43169e-06	0.0452083	-1.00004e-06	0.0452083	5.70519e-06	0.0452083	-7.79395e-06	0.0452083	3.14298e-06
0.04525	5.30049e-06	0.04525	-2.37842e-06	0.04525	-8.01897e-07	0.04525	4.73658e-06	0.04525	-7.24417e-06	0.04525	1.05218e-06
0.0452917	5.25578e-06	0.0452917	-2.62734e-06	0.0452917	-9.03745e-07	0.0452917	4.56394e-06	0.0452917	-5.53845e-06	0.0452917	3.22655e-06
0.045375	5.29862e-06	0.045375	-2.37548e-06	0.045375	-5.31252e-07	0.045375	4.39312e-06	0.045375	-7.96996e-06	0.045375	5.19142e-07
0.0454167	5.30721e-06	0.0454167	-2.27271e-06	0.0454167	-3.42596e-07	0.0454167	5.67232e-06	0.0454167	-9.78917e-06	0.0454167	1.68508e-06
0.0454583	5.28609e-06	0.0454583	-2.05881e-06	0.0454583	-4.77079e-07	0.0454583	7.77343e-06	0.0454583	-9.45563e-06	0.0454583	1.48068e-07
0.0455417	5.25668e-06	0.0455417	-1.67124e-06	0.0455417	-1.31771e-06	0.0455417	6.84728e-06	0.0455417	-8.90299e-06	0.0455417	-4.42797e-06
0.0455833	5.30932e-06	0.0455833	-1.72364e-06	0.0455833	-1.99794e-06	0.0455833	6.94376e-06	0.0455833	-1.14947e-05	0.0455833	-4.5712e-06
0.045625	5.31888e-06	0.045625	-2.12643e-06	0.045625	-2.18615e-06	0.045625	7.3868e-06	0.045625	-1.37706e-05	0.045625	-1.62108e-06
0.0457083	5.27189e-06	0.0457083	-2.25611e-06	0.0457083	-2.01407e-06	0.0457083	7.97527e-06	0.0457083	-1.26635e-05	0.0457083	-4.46759e-06
0.04575	5.25682e-06	0.04575	-2.61083e-06	0.04575	-1.9066e-06	0.04575	7.13559e-06	0.04575	-1.20635e-05	0.04575	-6.9977e-06
0.0457917	5.29913e-06	0.0457917	-2.86668e-06	0.0457917	-1.90463e-06	0.0457917	5.79306e-06	0.0457917	-1.03824e-05	0.0457917	-9.25164e-06
0.045875	5.27876e-06	0.045875	-2.64442e-06	0.045875	-1.84425e-06	0.045875	5.72888e-06	0.045875	-1.35319e-05	0.045875	-9.02102e-06
0.0459167	5.22261e-06	0.0459167	-2.40248e-06	0.0459167	-1.49804e-06	0.0459167	5.15212e-06	0.0459167	-1.5857e-05	0.0459167	-8.36601e-06
0.0459583	5.11899e-06	0.0459583	-2.15651e-06	0.0459583	-9.20975e-07	0.0459583	4.66888e-06	0.0459583	-1.3383e-05	0.0459583	-3.22183e-06
0.0460417	5.06928e-06	0.0460417	-2.34102e-06	0.0460417	-1.42386e-06	0.0460417	3.80099e-06	0.0460417	-1.1759e-05	0.0460417	-4.18901e-06
0.0460833	5.08705e-06	0.0460833	-2.28706e-06	0.0460833	-1.46526e-06	0.0460833	3.27867e-06	0.0460833	-1.38991e-05	0.0460833	-3.36396e-06
0.046125	5.15255e-06	0.046125	-2.37734e-06	0.046125	-7.94669e-07	0.046125	2.73252e-06	0.046125	-1.26238e-05	0.046125	-7.83492e-07
0.0462083	5.21618e-06	0.0462083	-2.07654e-06	0.0462083	-1.62143e-06	0.0462083	2.53195e-06	0.0462083	-6.89382e-06	0.0462083	-3.13367e-06
0.04625	5.10271e-06	0.04625	-2.45185e-06	0.04625	-1.64603e-06	0.04625	2.79882e-06	0.04625	-4.5599e-06	0.04625	-3.42446e-07
0.0462917	5.06588e-06	0.0462917	-2.62817e-06	0.0462917	-1.91427e-06	0.0462917	2.68668e-06	0.0462917	-6.17413e-06	0.0462917	-1.49798e-06
0.046375	4.84214e-06	0.046375	-2.75884e-06	0.046375	-1.69517e-06	0.046375	2.51883e-06	0.046375	-3.96374e-06	0.046375	-4.71366e-06
0.0464167	4.77194e-06	0.0464167	-2.7064e-06	0.0464167	-1.92025e-06	0.0464167	2.53703e-06	0.0464167	-3.98513e-06	0.0464167	-1.0643e-06
0.0464583	4.66499e-06	0.0464583	-3.11525e-06	0.0464583	-1.66976e-06	0.0464583	3.63892e-06	0.0464583	-6.95546e-06	0.0464583	-4.4273e-07
0.0465417	4.5293e-06	0.0465417	-2.73878e-06	0.0465417	-2.42066e-06	0.0465417	2.96695e-06	0.0465417	-8.51723e-06	0.0465417	3.37276e-06
0.0465833	4.52418e-06	0.0465833	-2.71238e-06	0.0465833	-2.07277e-06	0.0465833	2.9228e-06	0.0465833	-9.85203e-06	0.0465833	4.29792e-06
0.046625	4.58892e-06	0.046625	-2.54352e-06	0.046625	-1.8982e-06	0.046625	3.04763e-06	0.046625	-9.83403e-06	0.046625	6.09338e-06
0.0467083	4.76014e-06	0.0467083	-2.78164e-06	0.0467083	-2.51367e-06	0.0467083	4.45801e-06	0.0467083	-7.12214e-06	0.0467083	6.17897e-06
0.04675	4.78187e-06	0.04675	-2.77549e-06	0.04675	-2.73036e-06	0.04675	5.1012e-06	0.04675	-2.87429e-06	0.04675	7.26323e-06
0.0467917	4.71927e-06	0.0467917	-2.68455e-06	0.0467917	-3.29261e-06	0.0467917	5.19669e-06	0.0467917	-4.83735e-06	0.0467917	2.39401e-06
0.046875	4.57793e-06	0.046875	-2.52908e-06	0.046875	-3.7276e-06	0.046875	5.57655e-06	0.046875	-9.07143e-06	0.046875	1.3284e-06
0.0469167	4.34337e-06	0.0469167	-2.57061e-06	0.0469167	-3.93414e-06	0.0469167	6.33851e-06	0.0469167	-4.82185e-06	0.0469167	2.56199e-06
0.0469583	4.3546e-06	0.0469583	-2.46554e-06	0.0469583	-3.41176e-06	0.0469583	5.80618e-06	0.0469583	-2.77045e-06	0.0469583	-5.77999e-07
0.0470417	4.25673e-06	0.0470417	-2.25815e-06	0.0470417	-3.42052e-06	0.0470417	5.95315e-06	0.0470417	-2.60014e-06	0.0470417	8.16035e-07
0.0470833	4.19157e-06	0.0470833	-2.04871e-06	0.0470833	-3.3781e-06	0.0470833	4.93053e-06	0.0470833	2.18375e-06	0.0470833	1.08918e-06
0.047125	4.2597e-06	0.047125	-1.91366e-06	0.047125	-3.73001e-06	0.047125	5.19387e-06	0.047125	1.24157e-06	0.047125	-2.70989e-06
0.0472083	4.33554e-06	0.0472083	-1.94941e-06	0.0472083	-4.38315e-06	0.0472083	5.07694e-06	0.0472083	3.04711e-06	0.0472083	-7.77901e-06
0.04725	4.24514e-06	0.04725	-1.90529e-06	0.04725	-4.02321e-06	0.04725	5.85541e-06	0.04725	6.34139e-06	0.04725	-5.84878e-06
0.0472917	4.16195e-06	0.0472917	-1.99211e-06	0.0472917	-4.31328e-06	0.0472917	5.75582e-06	0.0472917	7.36325e-06	0.0472917	-5.19732e-06
0.047375	4.09335e-06	0.047375	-1.56648e-06	0.047375	-4.29254e-06	0.047375	7.383e-06	0.047375	3.02599e-06	0.047375	-8.44331e-06
0.0474167	4.09852e-06	0.0474167	-1.64341e-06	0.0474167	-4.6516e-06	0.0474167	6.94954e-06	0.0474167	4.00378e-06	0.0474167	-9.2108e-06
0.0474583	4.06892e-06	0.0474583	-1.59972e-06	0.0474583	-4.05796e-06	0.0474583	5.91578e-06	0.0474583	2.95956e-06	0.0474583	-1.20189e-05
0.0475417	4.01662e-06	0.0475417	-1.64393e-06	0.0475417	-4.56699e-06	0.0475417	5.09965e-06	0.0475417	2.56782e-06	0.0475417	-1.09568e-05
0.0475833	3.91906e-06	0.0475833	-2.08365e-06	0.0475833	-4.0714e-06	0.0475833	5.00416e-06	0.0475833	1.61631e-06	0.0475833	-9.9343e-06
0.047625	3.86243e-06	0.047625	-2.41782e-06	0.047625	-4.49697e-06	0.047625	3.44399e-06	0.047625	2.53761e-06	0.047625	-7.91491e-06
0.0477083	3.91104e-06	0.0477083	-2.46151e-06	0.0477083	-4.76214e-06	0.0477083	3.66628e-06	0.0477083	2.74552e-07	0.0477083	-8.23685e-06
0.04775	3.93087e-06	0.04775	-2.54148e-06	0.04775	-4.9275e-06	0.04775	2.98148e-06	0.04775	1.70349e-06	0.04775	-1.04505e-05
0.0477917	3.96884e-06	0.0477917	-2.65603e-06	0.0477917	-5.18632e-06	0.0477917	4.12414e-06	0.0477917	-1.10245e-06	0.0477917	-9.96744e-06
0.047875	3.94493e-06	0.047875	-2.48301e-06	0.047875	-5.33227e-06	0.047875	4.17139e-06	0.047875	-1.86016e-06	0.047875	-1.26105e-05
0.0479167	4.03803e-06	0.0479167	-2.22256e-06	0.0479167	-5.80887e-06	0.0479167	4.98709e-06	0.0479167	-3.61186e-06	0.0479167	-1.12977e-05
0.0479583	3.95343e-06	0.0479583	-2.41522e-06	0.0479583	-6.13208e-06	0.0479583	4.60597e-06	0.0479583	-4.47018e-06	0.0479583	-8.59896e-06
0.0480417	3.85232e-06	0.0480417	-2.18485e-06	0.0480417	-6.35432e-06	0.0480417	5.53719e-06	0.0480417	-5.14651e-06	0.0480417	-5.57007e-06
0.0480833	3.74385e-06	0.0480833	-2.03315e-06	0.0480833	-6.2708e-06	0.0480833	5.83002e-06	0.0480833	-6.10041e-06	0.0480833	-4.21006e-06
0.048125	3.74821e-06	0.048125	-2.18273e-06	0.048125	-6.66038e-06	0.048125	5.22208e-06	0.048125	-5.55026e-06	0.048125	-2.40836e-06
0.0482083	3.7646e-06	0.0482083	-2.81792e-06	0.0482083	-7.20459e-06	0.0482083	3.89902e-06	0.0482083	-3.9299e-06	0.0482083	-4.56682e-06
0.04825	3.85325e-06	0.04825	-3.06957e-06	0.04825	-6.99819e-06	0.04825	2.64987e-06	0.04825	-2.35088e-06	0.04825	-3.08193e-06
0.0482917	3.77152e-06	0.0482917	-3.65357e-06	0.0482917	-7.20014e-06	0.0482917	3.21365e-06	0.0482917	-7.51412e-06	0.0482917	-1.56067e-07
0.048375	3.59162e-06	0.048375	-3.87272e-06	0.048375	-7.5232e-06	0.048375	2.28497e-06	0.048375	-7.87384e-06	0.048375	-4.00882e-07
0.0484167	3.63472e-06	0.0484167	-3.71785e-06	0.0484167	-6.78997e-06	0.0484167	8.84323e-07	0.0484167	-5.10498e-06	0.0484167	-1.69093e-06
0.0484583	3.678e-06	0.0484583	-3.82664e-06	0.0484583	-7.2822e-06	0.0484583	4.15327e-07	0.0484583	-5.57044e-06	0.0484583	-1.22774e-06
0.0485417	3.68173e-06	0.0485417	-3.55566e-06	0.0485417	-7.17517e-06	0.0485417	7.95884e-07	0.0485417	-6.29491e-06	0.0485417	3.11418e-07
0.0485833	3.76515e-06	0.0485833	-2.93651e-06	0.0485833	-7.19065e-06	0.0485833	1.5539e-06	0.0485833	-6.80221e-06	0.0485833	3.48559e-06
0.048625	3.67583e-06	0.048625	-2.97326e-06	0.048625	-6.8513e-06	0.048625	2.16169e-06	0.048625	-4.72728e-06	0.048625	4.35265e-06
0.0486667	3.77721e-06	0.0486667	-3.25998e-06	0.0486667	-7.05602e-06	0.0486667	4.63658e-06	0.0486667	-2.08341e-06	0.0486667	7.87015e-06
0.04875	3.86526e-06	0.04875	-3.38992e-06	0.04875	-7.58679e-06	0.04875	3.96757e-06	0.04875	-5.25103e-06	0.04875	4.56783e-06
0.0487917	4.05754e-06	0.0487917	-3.63351e-06	0.0487917	-7.59643e-06	0.0487917	3.42184e-06	0.0487917	-8.52163e-06	0.0487917	3.66477e-06
0.0488333	4.10456e-06	0.0488333	-3.76635e-06	0.0488333	-6.9092e-06	0.0488333	3.61367e-06	0.0488333	-8.60707e-06	0.0488333	7.25149e-06
0.0489167	3.92461e-06	0.0489167	-3.67221e-06	0.0489167	-7.09953e-06	0.0489167	4.11398e-06	0.0489167	-1.06943e-05	0.0489167	6.34649e-06
0.0489583	3.87224e-06	0.0489583	-4.19727e-06	0.0489583	-7.11486e-06	0.0489583	3.0214e-06	0.0489583	-1.46949e-05	0.0489583	1.04686e-05
0.049	3.99837e-06	0.049	-4.02567e-06	0.049	-7.34455e-06	0.049	2.22304e-06	0.049	-1.49503e-05	0.049	1.07198e-05
0.0490833	3.9043e-06	0.0490833	-4.04071e-06	0.0490833	-7.40033e-06	0.0490833	1.71484e-06	0.0490833	-1.56543e-05	0.0490833	8.99601e-06
0.049125	4.04077e-06	0.049125	-4.33354e-06	0.049125	-7.66616e-06	0.049125	1.7477e-06	0.049125	-1.86547e-05	0.049125	7.98585e-06
0.0491667	4.19e-06	0.0491667	-3.80337e-06	0.0491667	-7.7918e-06	0.0491667	1.54064e-06	0.0491667	-1.77187e-05	0.0491667	4.43113e-06
0.04925	4.26242e-06	0.04925	-3.56663e-06	0.04925	-7.44968e-06	0.04925	9.62043e-07	0.04925	-1.67361e-05	0.04925	3.9636e-06
0.0492917	4.3155e-06	0.0492917	-3.77662e-06	0.0492917	-6.68148e-06	0.0492917	1.16727e-06	0.0492917	-1.68051e-05	0.0492917	2.2869e-06
0.0493333	4.35049e-06	0.0493333	-3.5919e-06	0.0493333	-6.49063e-06	0.0493333	2.02614e-06	0.0493333	-1.52448e-05	0.0493333	4.24353e-06
0.0494167	4.36674e-06	0.0494167	-3.57456e-06	0.0494167	-6.31862e-06	0.0494167	8.19581e-07	0.0494167	-1.50407e-05	0.0494167	3.28279e-06
0.0494583	4.40098e-06	0.0494583	-3.07503e-06	0.0494583	-5.6668e-06	0.0494583	6.31277e-07	0.0494583	-1.49613e-05	0.0494583	1.84123e-06
0.0495	4.32591e-06	0.0495	-3.21919e-06	0.0495	-5.58379e-06	0.0495	-1.4352e-07	0.0495	-1.72326e-05	0.0495	1.34798e-06
0.0495833	4.48826e-06	0.0495833	-3.19826e-06	0.0495833	-5.73747e-06	0.0495833	2.18701e-07	0.0495833	-1.77309e-05	0.0495833	-2.06293e-08
0.049625	4.52025e-06	0.049625	-3.16917e-06	0.049625	-5.5015e-06	0.049625	1.55855e-06	0.049625	-1.69531e-05	0.049625	-1.42371e-06
0.0496667	4.53544e-06	0.0496667	-3.11573e-06	0.0496667	-5.56969e-06	0.0496667	-2.29562e-07	0.0496667	-2.168e-05	0.0496667	-2.00121e-06
0.04975	4.4097e-06	0.04975	-2.88675e-06	0.04975	-5.76112e-06	0.04975	5.28027e-07	0.04975	-2.05836e-05	0.04975	1.80847e-06
0.0497917	4.51826e-06	0.0497917	-2.60125e-06	0.0497917	-5.85735e-06	0.0497917	4.57783e-07	0.0497917	-1.95915e-05	0.0497917	-5.65958e-07
0.0498333	4.57296e-06	0.0498333	-2.81476e-06	0.0498333	-6.3111e-06	0.0498333	1.6168e-06	0.0498333	-1.97963e-05	0.0498333	-3.51077e-07
0.0499167	4.57103e-06	0.0499167	-3.11933e-06	0.0499167	-6.06535e-06	0.0499167	5.47351e-07	0.0499167	-2.0095e-05	0.0499167	3.04387e-07
0.0499583	4.54923e-06	0.0499583	-3.00811e-06	0.0499583	-6.31147e-06	0.0499583	-4.70055e-07	0.0499583	-1.98899e-05	0.0499583	1.88274e-07
0.05	4.54207e-06	0.05	-2.74966e-06	0.05	-7.02864e-06	0.05	-1.8123e-06	0.05	-1.98509e-05	0.05	1.61999e-06
0.0500833	4.47863e-06	0.0500833	-3.02688e-06	0.0500833	-6.22159e-06	0.0500833	-1.84192e-06	0.0500833	-2.13602e-05	0.0500833	-7.28382e-07
0.050125	4.43823e-06	0.050125	-3.36686e-06	0.050125	-5.59853e-06	0.050125	-1.84023e-06	0.050125	-2.09379e-05	0.050125	1.70781e-06
0.0501667	4.45261e-06	0.0501667	-3.33401e-06	0.0501667	-5.92262e-06	0.0501667	-3.33566e-06	0.0501667	-1.90517e-05	0.0501667	2.26766e-06
0.05025	4.35392e-06	0.05025	-3.47279e-06	0.05025	-6.35345e-06	0.05025	-4.05799e-06	0.05025	-1.85643e-05	0.05025	-8.44832e-07
0.0502917	4.25321e-06	0.0502917	-3.35758e-06	0.0502917	-6.15472e-06	0.0502917	-2.30641e-06	0.0502917	-1.65158e-05	0.0502917	2.65638e-06
0.0503333	4.27134e-06	0.0503333	-3.29829e-06	0.0503333	-5.65314e-06	0.0503333	-1.70637e-06	0.0503333	-1.39048e-05	0.0503333	5.5278e-06
0.0504167	4.26969e-06	0.0504167	-3.53451e-06	0.0504167	-5.68739e-06	0.0504167	-9.86163e-07	0.0504167	-1.36873e-05	0.0504167	6.38131e-06
0.0504583	4.28947e-06	0.0504583	-3.67425e-06	0.0504583	-5.67278e-06	0.0504583	-1.07968e-06	0.0504583	-1.24462e-05	0.0504583	8.68291e-06
0.0505	4.1427e-06	0.0505	-3.17151e-06	0.0505	-5.80792e-06	0.0505	-1.8037e-06	0.0505	-1.38249e-05	0.0505	1.03906e-05
0.0505833	4.02882e-06	0.0505833	-3.10086e-06	0.0505833	-5.61489e-06	0.0505833	-2.5713e-06	0.0505833	-1.63977e-05	0.0505833	7.97852e-06
0.050625	4.0966e-06	0.050625	-2.98028e-06	0.050625	-5.22429e-06	0.050625	-3.15624e-06	0.050625	-1.63678e-05	0.050625	1.02468e-05
0.0506667	3.94322e-06	0.0506667	-2.86573e-06	0.0506667	-4.6792e-06	0.0506667	-2.98458e-06	0.0506667	-1.51331e-05	0.0506667	1.03134e-05
0.05075	4.05406e-06	0.05075	-2.94843e-06	0.05075	-4.66489e-06	0.05075	-3.53609e-06	0.05075	-1.36876e-05	0.05075	1.07346e-05
0.0507917	4.05839e-06	0.0507917	-3.33162e-06	0.0507917	-5.0403e-06	0.0507917	-4.11582e-06	0.0507917	-1.16259e-05	0.0507917	1.12556e-05
0.0508333	4.07551e-06	0.0508333	-3.64941e-06	0.0508333	-5.77682e-06	0.0508333	-5.29049e-06	0.0508333	-1.16693e-05	0.0508333	7.2866e-06
0.0509167	4.03472e-06	0.0509167	-4.09069e-06	0.0509167	-5.42521e-06	0.0509167	-4.54969e-06	0.0509167	-1.00464e-05	0.0509167	6.80766e-06
0.0509583	3.94042e-06	0.0509583	-3.92161e-06	0.0509583	-5.0468e-06	0.0509583	-3.1104e-06	0.0509583	-1.11993e-05	0.0509583	1.06268e-05
0.051	3.9726e-06	0.051	-3.63602e-06	0.051	-4.99256e-06	0.051	-2.33969e-06	0.051	-9.74858e-06	0.051	8.44752e-06
0.0510833	4.11926e-06	0.0510833	-3.60061e-06	0.0510833	-4.87457e-06	0.0510833	-2.46086e-06	0.0510833	-7.52104e-06	0.0510833	6.38628e-06
0.051125	4.23432e-06	0.051125	-3.62475e-06	0.051125	-4.17252e-06	0.051125	-1.52695e-06	0.051125	-8.43487e-06	0.051125	4.86346e-06
0.0511667	4.30245e-06	0.0511667	-3.53971e-06	0.0511667	-4.52946e-06	0.0511667	-9.50335e-07	0.0511667	-1.0853e-05	0.0511667	4.86767e-06
0.05125	4.18871e-06	0.05125	-3.10745e-06	0.05125	-4.45075e-06	0.05125	-1.55559e-06	0.05125	-1.19875e-05	0.05125	6.26107e-06
0.0512917	4.10226e-06	0.0512917	-3.21733e-06	0.0512917	-4.41644e-06	0.0512917	-2.67582e-06	0.0512917	-1.02194e-05	0.0512917	5.94666e-06
0.0513333	4.00241e-06	0.0513333	-3.61938e-06	0.0513333	-3.79827e-06	0.0513333	-4.05502e-06	0.0513333	-9.63384e-06	0.0513333	5.05716e-06
0.0514167	4.0328e-06	0.0514167	-3.52753e-06	0.0514167	-4.15441e-06	0.0514167	-3.20914e-06	0.0514167	-9.71135e-06	0.0514167	2.33498e-06
0.0514583	4.00735e-06	0.0514583	-3.2956e-06	0.0514583	-4.47616e-06	0.0514583	-3.2815e-06	0.0514583	-1.33092e-05	0.0514583	-6.00017e-07
0.0515	4.09976e-06	0.0515	-3.26955e-06	0.0515	-5.0241e-06	0.0515	-4.24996e-06	0.0515	-1.18688e-05	0.0515	-1.57856e-06
0.0515833	3.99699e-06	0.0515833	-2.92771e-06	0.0515833	-5.03497e-06	0.0515833	-3.50337e-06	0.0515833	-1.24791e-05	0.0515833	1.70415e-06
0.051625	4.07399e-06	0.051625	-2.5703e-06	0.051625	-4.92415e-06	0.051625	-4.05897e-06	0.051625	-1.32463e-05	0.051625	3.65395e-06
0.0516667	4.25626e-06	0.0516667	-2.68308e-06	0.0516667	-5.10886e-06	0.0516667	-4.06828e-06	0.0516667	-1.35664e-05	0.0516667	4.03496e-06
0.05175	4.33153e-06	0.05175	-2.84921e-06	0.05175	-4.20975e-06	0.05175	-3.35329e-06	0.05175	-1.41795e-05	0.05175	3.13552e-06
0.0517917	4.26289e-06	0.0517917	-2.84185e-06	0.0517917	-3.65525e-06	0.0517917	-3.16471e-06	0.0517917	-1.28136e-05	0.0517917	2.53572e-06
0.0518333	4.34444e-06	0.0518333	-2.70228e-06	0.0518333	-3.81462e-06	0.0518333	-2.23235e-06	0.0518333	-1.27434e-05	0.0518333	1.70975e-06
0.0519167	4.21671e-06	0.0519167	-2.57711e-06	0.0519167	-3.67583e-06	0.0519167	-2.12389e-06	0.0519167	-1.09201e-05	0.0519167	7.29308e-06
0.0519583	4.19049e-06	0.0519583	-3.16003e-06	0.0519583	-3.13089e-06	0.0519583	-1.27687e-06	0.0519583	-1.15884e-05	0.0519583	9.37466e-06
0.052	4.21822e-06	0.052	-3.1234e-06	0.052	-3.15499e-06	0.052	-1.13455e-06	0.052	-1.20235e-05	0.052	1.42394e-05
0.0520833	4.22561e-06	0.0520833	-2.8444e-06	0.0520833	-3.85704e-06	0.0520833	-1.68564e-06	0.0520833	-1.2372e-05	0.0520833	1.20872e-05
0.052125	4.17105e-06	0.052125	-2.90287e-06	0.052125	-4.24523e-06	0.052125	-2.68118e-06	0.052125	-1.55875e-05	0.052125	7.26163e-06
0.0521667	4.06974e-06	0.0521667	-2.87479e-06	0.0521667	-4.20055e-06	0.0521667	-2.22234e-06	0.0521667	-1.60153e-05	0.0521667	8.32855e-06
0.05225	4.03808e-06	0.05225	-3.08435e-06	0.05225	-4.38446e-06	0.05225	-1.83022e-06	0.05225	-1.59741e-05	0.05225	9.92765e-06
0.0522917	4.20622e-06	0.0522917	-2.96429e-06	0.0522917	-4.01489e-06	0.0522917	-8.61473e-07	0.0522917	-1.71337e-05	0.0522917	8.87131e-06
0.0523333	4.03616e-06	0.0523333	-2.85762e-06	0.0523333	-2.9445e-06	0.0523333	-1.46489e-06	0.0523333	-1.71026e-05	0.0523333	1.39923e-05
0.0524167	4.07518e-06	0.0524167	-2.73925e-06	0.0524167	-2.82287e-06	0.0524167	-2.84988e-06	0.0524167	-1.67938e-05	0.0524167	1.54204e-05
0.0524583	4.0967e-06	0.0524583	-2.82095e-06	0.0524583	-2.36882e-06	0.0524583	-8.44547e-07	0.0524583	-1.44904e-05	0.0524583	1.31488e-05
0.0525	4.0632e-06	0.0525	-2.97469e-06	0.0525	-2.30216e-06	0.0525	-5.86422e-07	0.0525	-1.5217e-05	0.0525	1.1648e-05
0.0525833	3.97357e-06	0.0525833	-3.15855e-06	0.0525833	-2.32545e-06	0.0525833	-8.56536e-07	0.0525833	-1.83678e-05	0.0525833	1.33826e-05
0.052625	3.83843e-06	0.052625	-3.0163e-06	0.052625	-2.07481e-06	0.052625	-3.6885e-08	0.052625	-1.91856e-05	0.052625	1.12859e-05
0.0526667	3.95456e-06	0.0526667	-2.86391e-06	0.0526667	-2.02582e-06	0.0526667	1.34211e-07	0.0526667	-1.7488e-05	0.0526667	1.0861e-05
0.05275	4.00119e-06	0.05275	-2.8314e-06	0.05275	-1.22214e-06	0.05275	3.53405e-07	0.05275	-1.86916e-05	0.05275	7.97578e-06
0.0527917	3.91255e-06	0.0527917	-2.69175e-06	0.0527917	-8.21318e-07	0.0527917	6.77683e-07	0.0527917	-1.93345e-05	0.0527917	4.24386e-06
0.0528333	4.02366e-06	0.0528333	-2.91999e-06	0.0528333	-1.18096e-06	0.0528333	-6.22955e-07	0.0528333	-2.03327e-05	0.0528333	1.06834e-06
0.0529167	4.12522e-06	0.0529167	-2.93885e-06	0.0529167	-8.90458e-07	0.0529167	-5.86704e-07	0.0529167	-1.9395e-05	0.0529167	-2.23748e-06
0.0529583	4.10674e-06	0.0529583	-3.00711e-06	0.0529583	-1.00132e-07	0.0529583	3.10948e-07	0.0529583	-2.02482e-05	0.0529583	-3.00047e-06
0.053	4.28806e-06	0.053	-2.94769e-06	0.053	-2.7634e-08	0.053	-9.48572e-08	0.053	-2.10813e-05	0.053	1.16113e-07
0.0530833	4.50899e-06	0.0530833	-2.89993e-06	0.0530833	-2.49947e-07	0.0530833	-9.13662e-07	0.0530833	-2.44124e-05	0.0530833	-4.56644e-06
0.053125	4.51613e-06	0.053125	-2.70107e-06	0.053125	-4.84526e-07	0.053125	-1.2603e-07	0.053125	-2.6319e-05	0.053125	-7.61406e-06
0.0531667	4.62554e-06	0.0531667	-2.3587e-06	0.0531667	-2.33009e-07	0.0531667	7.50183e-07	0.0531667	-2.70685e-05	0.0531667	-1.09558e-05
0.05325	4.56213e-06	0.05325	-2.41769e-06	0.05325	-1.31964e-07	0.05325	8.16195e-07	0.05325	-2.72754e-05	0.05325	-1.31997e-05
0.0532917	4.74737e-06	0.0532917	-2.97231e-06	0.0532917	-4.16773e-07	0.0532917	1.36827e-06	0.0532917	-2.65699e-05	0.0532917	-1.6257e-05
0.0533333	4.82806e-06	0.0533333	-3.26856e-06	0.0533333	-2.73602e-07	0.0533333	1.85814e-06	0.0533333	-2.56599e-05	0.0533333	-1.54824e-05
0.0534167	4.86749e-06	0.0534167	-3.72773e-06	0.0534167	2.59e-07	0.0534167	2.04137e-06	0.0534167	-2.77636e-05	0.0534167	-1.47854e-05
0.0534583	4.94249e-06	0.0534583	-4.07361e-06	0.0534583	5.05042e-07	0.0534583	2.7242e-06	0.0534583	-2.78311e-05	0.0534583	-1.57027e-05
0.0535	5.0441e-06	0.0535	-4.14604e-06	0.0535	3.83043e-07	0.0535	3.22973e-06	0.0535	-2.93807e-05	0.0535	-1.80659e-05
0.0535833	5.13354e-06	0.0535833	-3.77359e-06	0.0535833	3.03609e-07	0.0535833	3.14623e-06	0.0535833	-3.2132e-05	0.0535833	-1.76796e-05
0.053625	5.1283e-06	0.053625	-3.45684e-06	0.053625	6.40839e-07	0.053625	3.71467e-06	0.053625	-3.21012e-05	0.053625	-1.69135e-05
0.0536667	4.99698e-06	0.0536667	-3.23462e-06	0.0536667	3.56468e-07	0.0536667	3.96193e-06	0.0536667	-3.38717e-05	0.0536667	-1.53359e-05
0.05375	5.12781e-06	0.05375	-2.70354e-06	0.05375	8.75746e-08	0.05375	3.17035e-06	0.05375	-3.34088e-05	0.05375	-1.84477e-05
0.0537917	5.08859e-06	0.0537917	-2.71203e-06	0.0537917	7.88865e-08	0.0537917	3.23029e-06	0.0537917	-3.60856e-05	0.0537917	-1.86737e-05
0.0538333	5.03108e-06	0.0538333	-2.57789e-06	0.0538333	4.75838e-07	0.0538333	3.4832e-06	0.0538333	-3.63517e-05	0.0538333	-2.07701e-05
0.0539167	5.10811e-06	0.0539167	-2.15681e-06	0.0539167	4.43495e-07	0.0539167	3.42692e-06	0.0539167	-3.2482e-05	0.0539167	-1.81887e-05
0.0539583	5.06903e-06	0.0539583	-2.26885e-06	0.0539583	2.56956e-07	0.0539583	4.1161e-06	0.0539583	-2.9309e-05	0.0539583	-2.03483e-05
0.054	5.16222e-06	0.054	-2.61538e-06	0.054	3.837e-07	0.054	3.99226e-06	0.054	-2.90337e-05	0.054	-2.00555e-05
0.0540833	5.21035e-06	0.0540833	-2.70939e-06	0.0540833	1.2386e-07	0.0540833	4.5803e-06	0.0540833	-2.93859e-05	0.0540833	-2.08828e-05
0.054125	5.34909e-06	0.054125	-2.54451e-06	0.054125	-4.93725e-07	0.054125	4.89075e-06	0.054125	-2.92531e-05	0.054125	-1.92424e-05
0.0541667	5.43302e-06	0.0541667	-2.68247e-06	0.0541667	-1.03217e-06	0.0541667	3.20505e-06	0.0541667	-3.06547e-05	0.0541667	-1.94103e-05
0.05425	5.50988e-06	0.05425	-3.04721e-06	0.05425	-1.51549e-06	0.05425	2.41177e-06	0.05425	-2.90084e-05	0.05425	-1.76603e-05
0.0542917	5.32317e-06	0.0542917	-3.26986e-06	0.0542917	-1.24915e-06	0.0542917	3.24764e-06	0.0542917	-2.85812e-05	0.0542917	-1.71722e-05
0.0543333	5.32405e-06	0.0543333	-3.5154e-06	0.0543333	-1.43993e-06	0.0543333	3.21986e-06	0.0543333	-2.71167e-05	0.0543333	-1.86448e-05
0.0544167	5.24175e-06	0.0544167	-3.50967e-06	0.0544167	-1.93172e-06	0.0544167	3.12535e-06	0.0544167	-2.6605e-05	0.0544167	-1.9941e-05
0.0544583	5.09351e-06	0.0544583	-3.27155e-06	0.0544583	-1.77051e-06	0.0544583	2.40599e-06	0.0544583	-2.87072e-05	0.0544583	-2.098e-05
0.0545	5.10661e-06	0.0545	-3.06107e-06	0.0545	-2.14797e-06	0.0545	2.68809e-06	0.0545	-2.80413e-05	0.0545	-2.62502e-05
0.0545417	5.13675e-06	0.0545417	-3.03273e-06	0.0545417	-2.58004e-06	0.0545417	2.87188e-06	0.0545417	-2.93737e-05	0.0545417	-2.55143e-05
0.054625	5.13934e-06	0.054625	-2.98449e-06	0.054625	-2.33232e-06	0.054625	2.29808e-06	0.054625	-2.91848e-05	0.054625	-2.70683e-05
0.0546667	5.31587e-06	0.0546667	-2.70926e-06	0.0546667	-2.3102e-06	0.0546667	2.32869e-06	0.0546667	-3.14466e-05	0.0546667	-2.95508e-05
0.0547083	5.18671e-06	0.0547083	-2.30383e-06	0.0547083	-2.13045e-06	0.0547083	1.9439e-06	0.0547083	-3.31177e-05	0.0547083	-3.33277e-05
0.0547917	5.06714e-06	0.0547917	-2.18962e-06	0.0547917	-2.01809e-06	0.0547917	2.62363e-06	0.0547917	-3.35839e-05	0.0547917	-3.65697e-05
0.0548333	5.03588e-06	0.0548333	-2.42506e-06	0.0548333	-1.63917e-06	0.0548333	3.04425e-06	0.0548333	-3.42083e-05	0.0548333	-3.73505e-05
0.054875	5.09869e-06	0.054875	-2.50273e-06	0.054875	-1.95026e-06	0.054875	3.40604e-06	0.054875	-3.33865e-05	0.054875	-3.49639e-05
0.0549583	5.18975e-06	0.0549583	-2.74307e-06	0.0549583	-1.8276e-06	0.0549583	3.80748e-06	0.0549583	-3.54402e-05	0.0549583	-3.3336e-05
0.055	5.05222e-06	0.055	-2.61651e-06	0.055	-1.39313e-06	0.055	3.34624e-06	0.055	-3.82376e-05	0.055	-3.3169e-05
0.0550417	5.02125e-06	0.0550417	-2.75057e-06	0.0550417	-1.67436e-06	0.0550417	3.80635e-06	0.0550417	-3.87753e-05	0.0550417	-3.16507e-05
0.055125	5.01733e-06	0.055125	-2.96524e-06	0.055125	-2.23551e-06	0.055125	3.93978e-06	0.055125	-3.76676e-05	0.055125	-3.22532e-05
0.0551667	5.0293e-06	0.0551667	-3.32265e-06	0.0551667	-2.15388e-06	0.0551667	3.68702e-06	0.0551667	-3.5862e-05	0.0551667	-3.21162e-05
0.0552083	5.09553e-06	0.0552083	-3.82825e-06	0.0552083	-1.98297e-06	0.0552083	3.41775e-06	0.0552083	-3.63813e-05	0.0552083	-3.27863e-05
0.0552917	5.14176e-06	0.0552917	-4.04115e-06	0.0552917	-1.77533e-06	0.0552917	3.87363e-06	0.0552917	-3.63151e-05	0.0552917	-3.36364e-05
0.0553333	5.16268e-06	0.0553333	-4.17529e-06	0.0553333	-1.96756e-06	0.0553333	4.33656e-06	0.0553333	-3.237e-05	0.0553333	-3.43495e-05
0.055375	5.14117e-06	0.055375	-4.47739e-06	0.055375	-1.92887e-06	0.055375	4.01525e-06	0.055375	-3.0294e-05	0.055375	-3.22778e-05
0.0554583	5.0605e-06	0.0554583	-4.28785e-06	0.0554583	-1.76168e-06	0.0554583	4.45815e-06	0.0554583	-3.20389e-05	0.0554583	-3.05827e-05
0.0555	4.87922e-06	0.0555	-4.16883e-06	0.0555	-2.07985e-06	0.0555	3.80071e-06	0.0555	-3.42309e-05	0.0555	-2.68988e-05
0.0555417	4.87424e-06	0.0555417	-4.49586e-06	0.0555417	-2.11877e-06	0.0555417	3.23326e-06	0.0555417	-3.54302e-05	0.0555417	-2.62433e-05
0.055625	4.85192e-06	0.055625	-4.37523e-06	0.055625	-2.04393e-06	0.055625	3.94966e-06	0.055625	-3.49132e-05	0.055625	-2.44292e-05
0.0556667	4.88923e-06	0.0556667	-4.16402e-06	0.0556667	-2.58376e-06	0.0556667	2.70262e-06	0.0556667	-3.33993e-05	0.0556667	-2.25996e-05
0.0557083	4.99667e-06	0.0557083	-3.99668e-06	0.0557083	-3.06935e-06	0.0557083	2.53576e-06	0.0557083	-3.30051e-05	0.0557083	-2.3648e-05
0.0557917	4.80647e-06	0.0557917	-4.16298e-06	0.0557917	-3.03854e-06	0.0557917	3.87335e-06	0.0557917	-3.25171e-05	0.0557917	-2.1099e-05
0.0558333	4.60528e-06	0.0558333	-3.93582e-06	0.0558333	-2.89544e-06	0.0558333	4.57325e-06	0.0558333	-3.14948e-05	0.0558333	-1.89186e-05
0.055875	4.70813e-06	0.055875	-3.79981e-06	0.055875	-3.40526e-06	0.055875	3.71678e-06	0.055875	-3.30408e-05	0.055875	-1.91614e-05
0.0559583	4.77651e-06	0.0559583	-3.90518e-06	0.0559583	-3.60648e-06	0.0559583	2.54408e-06	0.0559583	-3.32019e-05	0.0559583	-1.70128e-05
0.056	4.87216e-06	0.056	-3.67472e-06	0.056	-3.63575e-06	0.056	2.51488e-06	0.056	-3.30939e-05	0.056	-1.6957e-05
0.0560417	4.9176e-06	0.0560417	-3.29699e-06	0.0560417	-3.42454e-06	0.0560417	1.92232e-06	0.0560417	-3.37704e-05	0.0560417	-1.50412e-05
0.056125	4.82861e-06	0.056125	-2.86577e-06	0.056125	-3.24778e-06	0.056125	1.52272e-06	0.056125	-3.30164e-05	0.056125	-1.22716e-05
0.0561667	4.71493e-06	0.0561667	-2.78355e-06	0.0561667	-3.46513e-06	0.0561667	2.60614e-06	0.0561667	-3.11936e-05	0.0561667	-1.13918e-05
0.0562083	4.73051e-06	0.0562083	-2.74927e-06	0.0562083	-3.6313e-06	0.0562083	2.01358e-06	0.0562083	-3.26898e-05	0.0562083	-9.49705e-06
0.0562917	4.7678e-06	0.0562917	-2.5127e-06	0.0562917	-3.38759e-06	0.0562917	6.19146e-07	0.0562917	-3.31305e-05	0.0562917	-6.32569e-06
0.0563333	4.74034e-06	0.0563333	-2.6696e-06	0.0563333	-2.68984e-06	0.0563333	-7.75079e-08	0.0563333	-3.51024e-05	0.0563333	-9.53237e-06
0.056375	4.71787e-06	0.056375	-2.84683e-06	0.056375	-2.27873e-06	0.056375	1.2476e-07	0.056375	-3.54888e-05	0.056375	-9.74367e-06
0.0564583	4.94345e-06	0.0564583	-2.9388e-06	0.0564583	-2.12183e-06	0.0564583	6.15338e-07	0.0564583	-3.5613e-05	0.0564583	-1.0785e-05
0.0565	4.89888e-06	0.0565	-3.24793e-06	0.0565	-1.64311e-06	0.0565	1.23328e-06	0.0565	-3.53734e-05	0.0565	-1.12586e-05
0.0565417	4.91022e-06	0.0565417	-3.24216e-06	0.0565417	-1.0199e-06	0.0565417	1.42074e-06	0.0565417	-3.70725e-05	0.0565417	-1.23679e-05
0.056625	4.88633e-06	0.056625	-3.03758e-06	0.056625	-1.01786e-06	0.056625	7.49055e-07	0.056625	-3.68427e-05	0.056625	-9.47957e-06
0.0566667	4.7985e-06	0.0566667	-3.08816e-06	0.0566667	-7.1728e-07	0.0566667	2.88662e-07	0.0566667	-3.68681e-05	0.0566667	-9.27021e-06
0.0567083	4.83434e-06	0.0567083	-3.05817e-06	0.0567083	-4.78028e-07	0.0567083	1.91125e-08	0.0567083	-3.85709e-05	0.0567083	-6.49965e-06
0.0567917	4.84478e-06	0.0567917	-2.85038e-06	0.0567917	-4.69851e-07	0.0567917	1.07975e-07	0.0567917	-3.77417e-05	0.0567917	-5.53425e-06
0.0568333	4.82585e-06	0.0568333	-2.5775e-06	0.0568333	-3.20146e-08	0.0568333	1.18631e-06	0.0568333	-3.71906e-05	0.0568333	-5.67314e-06
0.056875	4.82677e-06	0.056875	-2.23522e-06	0.056875	2.05193e-07	0.056875	1.24584e-06	0.056875	-3.69584e-05	0.056875	-7.75004e-06
0.0569583	4.80723e-06	0.0569583	-1.96931e-06	0.0569583	6.9304e-07	0.0569583	2.48667e-06	0.0569583	-3.51067e-05	0.0569583	-7.20526e-06
0.057	4.76181e-06	0.057	-1.79576e-06	0.057	1.62851e-06	0.057	3.62679e-06	0.057	-3.44552e-05	0.057	-6.49107e-06
0.0570417	4.72406e-06	0.0570417	-1.71632e-06	0.0570417	2.36495e-06	0.0570417	3.99226e-06	0.0570417	-3.47548e-05	0.0570417	-7.38048e-06
0.057125	4.79733e-06	0.057125	-1.92142e-06	0.057125	2.89566e-06	0.057125	3.84739e-06	0.057125	-3.72959e-05	0.057125	-9.43781e-06
0.0571667	4.79963e-06	0.0571667	-2.23565e-06	0.0571667	3.0224e-06	0.0571667	3.58081e-06	0.0571667	-3.76957e-05	0.0571667	-1.00346e-05
0.0572083	4.89657e-06	0.0572083	-2.56905e-06	0.0572083	3.01904e-06	0.0572083	4.06405e-06	0.0572083	-3.64106e-05	0.0572083	-9.51401e-06
0.0572917	4.89552e-06	0.0572917	-2.82091e-06	0.0572917	3.02401e-06	0.0572917	3.94387e-06	0.0572917	-3.73875e-05	0.0572917	-5.96376e-06
0.0573333	4.84613e-06	0.0573333	-2.81159e-06	0.0573333	3.06818e-06	0.0573333	3.69139e-06	0.0573333	-3.57014e-05	0.0573333	-5.37923e-06
0.057375	4.80869e-06	0.057375	-2.76517e-06	0.057375	3.02437e-06	0.057375	3.25103e-06	0.057375	-3.49163e-05	0.057375	-3.72535e-06
0.0574583	4.73378e-06	0.0574583	-2.76088e-06	0.0574583	3.10125e-06	0.0574583	2.25788e-06	0.0574583	-3.52071e-05	0.0574583	-2.72685e-07
0.0575	4.78782e-06	0.0575	-2.77016e-06	0.0575	2.38591e-06	0.0575	1.68536e-06	0.0575	-3.52227e-05	0.0575	2.98636e-06
0.0575417	4.83525e-06	0.0575417	-2.79924e-06	0.0575417	2.44139e-06	0.0575417	1.19788e-06	0.0575417	-3.44067e-05	0.0575417	6.83764e-06
0.057625	4.89492e-06	0.057625	-2.80483e-06	0.057625	2.76001e-06	0.057625	1.63542e-06	0.057625	-3.21726e-05	0.057625	1.01069e-05
0.0576667	4.83656e-06	0.0576667	-2.80102e-06	0.0576667	3.07599e-06	0.0576667	2.28609e-06	0.0576667	-3.01195e-05	0.0576667	1.21086e-05
0.0577083	4.82744e-06	0.0577083	-2.77826e-06	0.0577083	2.65356e-06	0.0577083	2.15139e-06	0.0577083	-2.71411e-05	0.0577083	9.73752e-06
0.0577917	4.91571e-06	0.0577917	-2.81727e-06	0.0577917	1.99034e-06	0.0577917	1.70468e-06	0.0577917	-2.47801e-05	0.0577917	9.29458e-06
0.0578333	4.80995e-06	0.0578333	-2.861e-06	0.0578333	1.95398e-06	0.0578333	5.79793e-07	0.0578333	-2.46196e-05	0.0578333	1.07579e-05
0.057875	4.83728e-06	0.057875	-2.76214e-06	0.057875	1.89696e-06	0.057875	1.36044e-07	0.057875	-2.60383e-05	0.057875	1.00971e-05
0.0579583	4.76964e-06	0.0579583	-2.67255e-06	0.0579583	1.77365e-06	0.0579583	4.40857e-07	0.0579583	-2.79608e-05	0.0579583	1.02302e-05
0.058	4.60556e-06	0.058	-2.47213e-06	0.058	2.02816e-06	0.058	8.28326e-07	0.058	-2.86974e-05	0.058	1.20965e-05
0.0580417	4.64548e-06	0.0580417	-2.19669e-06	0.0580417	2.16936e-06	0.0580417	5.98271e-07	0.0580417	-2.84042e-05	0.0580417	1.27688e-05
0.058125	4.66537e-06	0.058125	-1.8857e-06	0.058125	2.14038e-06	0.058125	4.28303e-07	0.058125	-2.99141e-05	0.058125	1.34534e-05
0.0581667	4.63988e-06	0.0581667	-1.59452e-06	0.0581667	2.13454e-06	0.0581667	2.75826e-07	0.0581667	-3.19166e-05	0.0581667	1.33775e-05
0.0582083	4.68998e-06	0.0582083	-1.55525e-06	0.0582083	2.04057e-06	0.0582083	-2.455e-07	0.0582083	-3.12049e-05	0.0582083	1.27476e-05
0.0582917	4.86126e-06	0.0582917	-1.20288e-06	0.0582917	1.98611e-06	0.0582917	2.78365e-07	0.0582917	-2.91158e-05	0.0582917	1.32047e-05
0.0583333	4.96515e-06	0.0583333	-8.84521e-07	0.0583333	2.15768e-06	0.0583333	1.07051e-06	0.0583333	-2.93264e-05	0.0583333	1.21648e-05
0.058375	5.01056e-06	0.058375	-1.02617e-06	0.058375	2.38386e-06	0.058375	1.05556e-06	0.058375	-2.97353e-05	0.058375	1.35577e-05
0.0584583	4.89876e-06	0.0584583	-1.16322e-06	0.0584583	2.42949e-06	0.0584583	2.19455e-06	0.0584583	-2.86511e-05	0.0584583	1.377e-05
0.0585	4.84758e-06	0.0585	-1.00133e-06	0.0585	2.38518e-06	0.0585	2.6431e-06	0.0585	-2.72058e-05	0.0585	1.45243e-05
0.0585417	4.89822e-06	0.0585417	-7.17261e-07	0.0585417	2.32794e-06	0.0585417	2.55057e-06	0.0585417	-2.55027e-05	0.0585417	1.37103e-05
0.058625	4.91566e-06	0.058625	-4.49358e-07	0.058625	2.58435e-06	0.058625	1.88974e-06	0.058625	-2.42748e-05	0.058625	1.52444e-05
0.0586667	4.77035e-06	0.0586667	-4.98422e-07	0.0586667	3.28852e-06	0.0586667	1.65447e-06	0.0586667	-2.34328e-05	0.0586667	1.62971e-05
0.0587083	4.69123e-06	0.0587083	-5.4714e-07	0.0587083	3.51667e-06	0.0587083	2.39259e-06	0.0587083	-2.28256e-05	0.0587083	1.63463e-05
0.0587917	4.74935e-06	0.0587917	-5.27159e-07	0.0587917	3.47842e-06	0.0587917	2.39682e-06	0.0587917	-2.3626e-05	0.0587917	1.69466e-05
0.0588333	4.5698e-06	0.0588333	-4.03371e-07	0.0588333	3.83879e-06	0.0588333	2.87625e-06	0.0588333	-2.44313e-05	0.0588333	1.89822e-05
0.058875	4.68015e-06	0.058875	-5.17623e-07	0.058875	4.37818e-06	0.058875	2.89784e-06	0.058875	-2.41243e-05	0.058875	1.90063e-05
0.0589583	4.8417e-06	0.0589583	-4.42423e-07	0.0589583	4.50142e-06	0.0589583	2.45536e-06	0.0589583	-2.44035e-05	0.0589583	1.7211e-05
0.059	4.79384e-06	0.059	-2.51194e-07	0.059	4.32708e-06	0.059	2.68696e-06	0.059	-2.30004e-05	0.059	1.54348e-05
0.0590417	4.72337e-06	0.0590417	-4.67085e-07	0.0590417	4.10717e-06	0.0590417	3.09079e-06	0.0590417	-1.91542e-05	0.0590417	1.19713e-05
0.059125	4.75813e-06	0.059125	-6.41151e-07	0.059125	3.25632e-06	0.059125	4.70104e-06	0.059125	-1.48585e-05	0.059125	1.22887e-05
0.0591667	4.84653e-06	0.0591667	-6.27628e-07	0.0591667	2.47768e-06	0.0591667	5.10487e-06	0.0591667	-1.33061e-05	0.0591667	1.35352e-05
0.0592083	4.8518e-06	0.0592083	-4.04108e-07	0.0592083	2.0862e-06	0.0592083	4.04839e-06	0.0592083	-1.25658e-05	0.0592083	1.4074e-05
0.0592917	4.87323e-06	0.0592917	-2.51584e-07	0.0592917	1.59836e-06	0.0592917	3.60874e-06	0.0592917	-1.27355e-05	0.0592917	1.47804e-05
0.0593333	4.88861e-06	0.0593333	-5.94449e-08	0.0593333	7.71817e-07	0.0593333	3.45527e-06	0.0593333	-1.15579e-05	0.0593333	1.70862e-05
0.059375	4.89769e-06	0.059375	-1.23376e-07	0.059375	1.97965e-07	0.059375	4.31625e-06	0.059375	-9.5664e-06	0.059375	1.72063e-05
0.0594583	4.95567e-06	0.0594583	6.66398e-08	0.0594583	2.06142e-07	0.0594583	5.61209e-06	0.0594583	-9.97715e-06	0.0594583	1.51058e-05
0.0595	4.87763e-06	0.0595	1.53759e-07	0.0595	3.23796e-08	0.0595	6.59861e-06	0.0595	-1.0571e-05	0.0595	1.37399e-05
0.0595417	4.89457e-06	0.0595417	5.93582e-08	0.0595417	-4.49628e-07	0.0595417	7.26028e-06	0.0595417	-1.25182e-05	0.0595417	1.42468e-05
0.059625	4.96465e-06	0.059625	4.76989e-08	0.059625	-9.53099e-07	0.059625	6.57378e-06	0.059625	-1.49918e-05	0.059625	1.80958e-05
0.0596667	4.88817e-06	0.0596667	1.15791e-07	0.0596667	-1.46409e-06	0.0596667	6.97338e-06	0.0596667	-1.55771e-05	0.0596667	2.14911e-05
0.0597083	4.85658e-06	0.0597083	2.12597e-08	0.0597083	-1.52856e-06	0.0597083	6.51003e-06	0.0597083	-1.68744e-05	0.0597083	2.37478e-05
0.0597917	4.87197e-06	0.0597917	8.95249e-08	0.0597917	-1.1465e-06	0.0597917	5.72225e-06	0.0597917	-1.76968e-05	0.0597917	2.40098e-05
0.0598333	4.95687e-06	0.0598333	3.51967e-07	0.0598333	-8.53296e-07	0.0598333	6.31932e-06	0.0598333	-1.91341e-05	0.0598333	2.413e-05
0.059875	4.92599e-06	0.059875	6.33956e-07	0.059875	-6.88368e-07	0.059875	6.30987e-06	0.059875	-1.98158e-05	0.059875	2.64227e-05
0.0599583	4.92219e-06	0.0599583	1.00293e-06	0.0599583	-3.61943e-07	0.0599583	6.10436e-06	0.0599583	-1.92677e-05	0.0599583	2.75899e-05
0.06	4.8595e-06	0.06	1.27764e-06	0.06	-4.66894e-08	0.06	6.53908e-06	0.06	-1.84172e-05	0.06	2.86982e-05
0.0600417	4.75077e-06	0.0600417	1.51872e-06	0.0600417	6.26785e-08	0.0600417	7.52969e-06	0.0600417	-1.90108e-05	0.0600417	2.90592e-05
0.060125	4.64469e-06	0.060125	1.68749e-06	0.060125	9.0568e-08	0.060125	8.67009e-06	0.060125	-2.14093e-05	0.060125	2.80285e-05
0.0601667	4.60009e-06	0.0601667	1.78085e-06	0.0601667	1.13858e-07	0.0601667	9.10848e-06	0.0601667	-2.25698e-05	0.0601667	2.8727e-05
0.0602083	4.59929e-06	0.0602083	1.73413e-06	0.0602083	4.39151e-08	0.0602083	9.10862e-06	0.0602083	-2.03861e-05	0.0602083	2.80227e-05
0.0602917	4.6451e-06	0.0602917	1.63704e-06	0.0602917	2.12712e-07	0.0602917	9.52233e-06	0.0602917	-1.81685e-05	0.0602917	2.66993e-05
0.0603333	4.70033e-06	0.0603333	1.64536e-06	0.0603333	5.09787e-07	0.0603333	9.80034e-06	0.0603333	-1.78005e-05	0.0603333	2.5221e-05
0.060375	4.64304e-06	0.060375	1.57953e-06	0.060375	7.81747e-07	0.060375	9.89089e-06	0.060375	-1.75909e-05	0.060375	2.31704e-05
0.0604583	4.75215e-06	0.0604583	1.43225e-06	0.0604583	7.82769e-07	0.0604583	1.0216e-05	0.0604583	-1.81066e-05	0.0604583	2.37292e-05
0.0605	4.77094e-06	0.0605	1.401e-06	0.0605	7.91968e-07	0.0605	1.00479e-05	0.0605	-1.97782e-05	0.0605	2.71797e-05
0.0605417	4.7765e-06	0.0605417	1.47169e-06	0.0605417	1.09167e-06	0.0605417	9.7789e-06	0.0605417	-2.06272e-05	0.0605417	2.80333e-05
0.0605833	4.82393e-06	0.0605833	1.56921e-06	0.0605833	1.08196e-06	0.0605833	1.032e-05	0.0605833	-1.91969e-05	0.0605833	2.59015e-05
0.0606667	4.88229e-06	0.0606667	1.60991e-06	0.0606667	1.48534e-06	0.0606667	1.01868e-05	0.0606667	-1.79226e-05	0.0606667	2.54642e-05
0.0607083	4.97649e-06	0.0607083	1.70817e-06	0.0607083	1.90697e-06	0.0607083	9.54334e-06	0.0607083	-1.73617e-05	0.0607083	2.56871e-05
0.06075	5.15184e-06	0.06075	2.05227e-06	0.06075	1.65538e-06	0.06075	8.28178e-06	0.06075	-1.66586e-05	0.06075	2.44946e-05
0.0608333	5.14864e-06	0.0608333	2.06531e-06	0.0608333	5.55637e-07	0.0608333	7.26113e-06	0.0608333	-1.64328e-05	0.0608333	2.27504e-05
0.060875	5.0678e-06	0.060875	1.92553e-06	0.060875	6.91763e-08	0.060875	6.73035e-06	0.060875	-1.69473e-05	0.060875	2.01474e-05
0.0609167	5.14727e-06	0.0609167	1.97919e-06	0.0609167	1.86174e-09	0.0609167	5.54707e-06	0.0609167	-1.61533e-05	0.0609167	1.89093e-05
0.061	5.14989e-06	0.061	1.7197e-06	0.061	-3.66762e-07	0.061	5.76739e-06	0.061	-1.47852e-05	0.061	1.77462e-05
0.0610417	5.07625e-06	0.0610417	1.2115e-06	0.0610417	-6.54638e-07	0.0610417	6.25543e-06	0.0610417	-1.47913e-05	0.0610417	1.5202e-05
0.0610833	5.05915e-06	0.0610833	1.06292e-06	0.0610833	-8.36577e-07	0.0610833	5.8578e-06	0.0610833	-1.25335e-05	0.0610833	1.54933e-05
0.0611667	5.07757e-06	0.0611667	1.23868e-06	0.0611667	-1.3694e-06	0.0611667	5.75089e-06	0.0611667	-9.67382e-06	0.0611667	1.36798e-05
0.0612083	5.15356e-06	0.0612083	1.34643e-06	0.0612083	-1.49855e-06	0.0612083	5.37033e-06	0.0612083	-1.02167e-05	0.0612083	1.45857e-05
0.06125	5.12071e-06	0.06125	1.30464e-06	0.06125	-1.21374e-06	0.06125	4.21173e-06	0.06125	-1.34346e-05	0.06125	1.65665e-05
0.0613333	5.11723e-06	0.0613333	1.29897e-06	0.0613333	-1.09532e-06	0.0613333	4.02188e-06	0.0613333	-1.57096e-05	0.0613333	1.27976e-05
0.061375	5.122e-06	0.061375	1.07337e-06	0.061375	-1.24828e-06	0.061375	4.75704e-06	0.061375	-1.72958e-05	0.061375	9.18761e-06
0.0614167	5.15768e-06	0.0614167	9.05543e-07	0.0614167	-2.03006e-06	0.0614167	5.09613e-06	0.0614167	-1.75146e-05	0.0614167	8.77064e-06
0.0615	5.21609e-06	0.0615	8.58689e-07	0.0615	-2.45103e-06	0.0615	4.9239e-06	0.0615	-1.6095e-05	0.0615	8.04576e-06
0.0615417	5.20285e-06	0.0615417	8.11445e-07	0.0615417	-2.46045e-06	0.0615417	4.6576e-06	0.0615417	-1.404e-05	0.0615417	8.34029e-06
0.0615833	5.26486e-06	0.0615833	6.61002e-07	0.0615833	-2.54616e-06	0.0615833	4.75478e-06	0.0615833	-1.264e-05	0.0615833	9.32738e-06
0.0616667	5.34141e-06	0.0616667	5.39381e-07	0.0616667	-2.71715e-06	0.0616667	5.34353e-06	0.0616667	-1.21963e-05	0.0616667	9.03104e-06
0.0617083	5.20615e-06	0.0617083	4.81302e-07	0.0617083	-2.48666e-06	0.0617083	5.09824e-06	0.0617083	-1.21154e-05	0.0617083	9.91157e-06
0.06175	5.14126e-06	0.06175	3.94356e-07	0.06175	-2.20572e-06	0.06175	4.50427e-06	0.06175	-1.26201e-05	0.06175	9.50799e-06
0.0618333	5.07824e-06	0.0618333	4.45761e-07	0.0618333	-1.99239e-06	0.0618333	4.7167e-06	0.0618333	-1.39863e-05	0.0618333	1.18376e-05
0.061875	4.97369e-06	0.061875	6.41281e-07	0.061875	-1.78431e-06	0.061875	4.53996e-06	0.061875	-1.69119e-05	0.061875	1.39372e-05
0.0619167	4.96415e-06	0.0619167	6.89045e-07	0.0619167	-1.49118e-06	0.0619167	4.59511e-06	0.0619167	-1.8795e-05	0.0619167	1.37218e-05
0.062	4.91316e-06	0.062	5.59493e-07	0.062	-6.6756e-07	0.062	5.07172e-06	0.062	-2.09089e-05	0.062	1.13723e-05
0.0620417	4.86902e-06	0.0620417	3.78709e-07	0.0620417	-1.08528e-07	0.0620417	4.74801e-06	0.0620417	-2.26348e-05	0.0620417	9.86404e-06
0.0620833	4.77488e-06	0.0620833	1.42533e-07	0.0620833	1.04513e-07	0.0620833	4.69427e-06	0.0620833	-2.32714e-05	0.0620833	8.00159e-06
0.0621667	4.72716e-06	0.0621667	-1.26756e-07	0.0621667	4.26776e-07	0.0621667	4.89188e-06	0.0621667	-2.47752e-05	0.0621667	8.37309e-06
0.0622083	4.67907e-06	0.0622083	-1.90211e-07	0.0622083	3.24271e-07	0.0622083	3.85882e-06	0.0622083	-2.53959e-05	0.0622083	9.90037e-06
0.06225	4.62986e-06	0.06225	-1.65115e-07	0.06225	1.61971e-07	0.06225	2.08707e-06	0.06225	-2.72781e-05	0.06225	9.62507e-06
0.0623333	4.51477e-06	0.0623333	4.76122e-08	0.0623333	1.9979e-07	0.0623333	1.58211e-06	0.0623333	-2.94591e-05	0.0623333	1.14763e-05
0.062375	4.44322e-06	0.062375	1.45524e-07	0.062375	1.73434e-07	0.062375	1.94545e-06	0.062375	-2.87301e-05	0.062375	8.28859e-06
0.0624167	4.46877e-06	0.0624167	-3.47394e-08	0.0624167	5.47898e-07	0.0624167	1.90667e-06	0.0624167	-2.81298e-05	0.0624167	5.24569e-06
0.0625	4.45078e-06	0.0625	-2.26012e-07	0.0625	8.34386e-07	0.0625	1.76999e-06	0.0625	-2.8327e-05	0.0625	4.86005e-06
0.0625417	4.3099e-06	0.0625417	-2.04817e-07	0.0625417	3.47415e-07	0.0625417	1.96266e-06	0.0625417	-2.84347e-05	0.0625417	4.7241e-06
0.0625833	4.28318e-06	0.0625833	-1.93461e-07	0.0625833	-5.10663e-07	0.0625833	8.1549e-07	0.0625833	-2.81509e-05	0.0625833	3.17632e-06
0.0626667	4.35806e-06	0.0626667	-1.83969e-07	0.0626667	-9.67263e-07	0.0626667	1.08067e-06	0.0626667	-2.78134e-05	0.0626667	1.29577e-06
0.0627083	4.38559e-06	0.0627083	-3.27955e-07	0.0627083	-8.38256e-07	0.0627083	2.55254e-06	0.0627083	-2.88189e-05	0.0627083	1.66596e-06
0.06275	4.38393e-06	0.06275	-7.84009e-07	0.06275	-1.08678e-06	0.06275	2.0717e-06	0.06275	-2.77792e-05	0.06275	9.44442e-07
0.0628333	4.45217e-06	0.0628333	-1.02786e-06	0.0628333	-1.22382e-06	0.0628333	1.06868e-06	0.0628333	-2.35662e-05	0.0628333	8.37254e-07
0.062875	4.56238e-06	0.062875	-1.26135e-06	0.062875	-1.14008e-06	0.062875	5.14909e-07	0.062875	-2.2157e-05	0.062875	2.97175e-06
0.0629167	4.61234e-06	0.0629167	-1.61602e-06	0.0629167	-1.24119e-06	0.0629167	1.42956e-07	0.0629167	-2.29485e-05	0.0629167	3.58406e-06
0.063	4.63231e-06	0.063	-1.78259e-06	0.063	-1.12635e-06	0.063	2.44231e-07	0.063	-2.27352e-05	0.063	1.65847e-06
0.0630417	4.65746e-06	0.0630417	-1.80617e-06	0.0630417	-5.85644e-07	0.0630417	3.46493e-07	0.0630417	-2.22845e-05	0.0630417	2.52418e-06
0.0630833	4.51759e-06	0.0630833	-1.73456e-06	0.0630833	-5.34829e-07	0.0630833	5.11947e-07	0.0630833	-2.15851e-05	0.0630833	3.65892e-06
0.0631667	4.50108e-06	0.0631667	-1.76469e-06	0.0631667	-1.37064e-06	0.0631667	-1.06988e-07	0.0631667	-2.20691e-05	0.0631667	4.63982e-06
0.0632083	4.45918e-06	0.0632083	-1.80556e-06	0.0632083	-1.77832e-06	0.0632083	-7.46375e-07	0.0632083	-2.26617e-05	0.0632083	3.2817e-06
0.06325	4.36073e-06	0.06325	-1.80643e-06	0.06325	-1.74488e-06	0.06325	-2.39576e-07	0.06325	-2.26834e-05	0.06325	-1.78254e-06
0.0633333	4.35089e-06	0.0633333	-1.86797e-06	0.0633333	-1.67348e-06	0.0633333	7.73034e-07	0.0633333	-2.25384e-05	0.0633333	-3.80888e-06
0.063375	4.39407e-06	0.063375	-1.64177e-06	0.063375	-1.60011e-06	0.063375	4.18007e-07	0.063375	-2.22024e-05	0.063375	-3.57973e-06
0.0634167	4.32939e-06	0.0634167	-1.4264e-06	0.0634167	-1.94895e-06	0.0634167	3.31683e-07	0.0634167	-2.32159e-05	0.0634167	-3.42113e-06
0.0635	4.30176e-06	0.0635	-1.52361e-06	0.0635	-2.40379e-06	0.0635	1.51652e-06	0.0635	-2.22839e-05	0.0635	-5.16738e-06
0.0635417	4.28527e-06	0.0635417	-1.75485e-06	0.0635417	-2.52754e-06	0.0635417	2.65593e-06	0.0635417	-2.20203e-05	0.0635417	-6.22516e-06
0.0635833	4.2622e-06	0.0635833	-2.11204e-06	0.0635833	-1.75649e-06	0.0635833	3.04312e-06	0.0635833	-2.27944e-05	0.0635833	-2.94851e-06
0.0636667	4.36535e-06	0.0636667	-2.37158e-06	0.0636667	-1.62384e-06	0.0636667	3.09714e-06	0.0636667	-2.23004e-05	0.0636667	1.93191e-06
0.0637083	4.43469e-06	0.0637083	-2.64841e-06	0.0637083	-1.95778e-06	0.0637083	3.64428e-06	0.0637083	-2.02696e-05	0.0637083	5.35646e-06
0.06375	4.39338e-06	0.06375	-2.60433e-06	0.06375	-1.56309e-06	0.06375	3.11336e-06	0.06375	-2.09455e-05	0.06375	8.23563e-06
0.0638333	4.42809e-06	0.0638333	-2.47872e-06	0.0638333	-1.09518e-06	0.0638333	2.29428e-06	0.0638333	-2.05338e-05	0.0638333	1.31343e-05
0.063875	4.44065e-06	0.063875	-2.61763e-06	0.063875	-5.11247e-07	0.063875	2.65734e-06	0.063875	-2.29064e-05	0.063875	1.51216e-05
0.0639167	4.34927e-06	0.0639167	-2.63727e-06	0.0639167	1.89459e-08	0.0639167	2.50219e-06	0.0639167	-2.58259e-05	0.0639167	1.92158e-05
0.064	4.33142e-06	0.064	-2.57724e-06	0.064	1.13639e-07	0.064	2.137e-06	0.064	-2.62311e-05	0.064	2.10999e-05
0.0640417	4.38581e-06	0.0640417	-2.58829e-06	0.0640417	2.13881e-07	0.0640417	3.19461e-06	0.0640417	-2.43035e-05	0.0640417	1.88703e-05
0.0640833	4.40352e-06	0.0640833	-2.54599e-06	0.0640833	5.89732e-07	0.0640833	3.58603e-06	0.0640833	-2.31808e-05	0.0640833	1.74008e-05
0.0641667	4.4104e-06	0.0641667	-2.44201e-06	0.0641667	4.11663e-07	0.0641667	2.75481e-06	0.0641667	-2.22445e-05	0.0641667	2.0614e-05
0.0642083	4.40299e-06	0.0642083	-2.72612e-06	0.0642083	4.52913e-07	0.0642083	2.32136e-06	0.0642083	-2.04868e-05	0.0642083	2.039e-05
0.06425	4.32384e-06	0.06425	-2.48695e-06	0.06425	7.54514e-07	0.06425	2.03954e-06	0.06425	-2.14792e-05	0.06425	2.0478e-05
0.0643333	4.2302e-06	0.0643333	-1.98231e-06	0.0643333	7.2553e-07	0.0643333	2.25464e-06	0.0643333	-2.22342e-05	0.0643333	2.05315e-05
0.064375	4.18031e-06	0.064375	-1.91643e-06	0.064375	2.5754e-07	0.064375	2.44957e-06	0.064375	-1.95173e-05	0.064375	1.87274e-05
0.0644167	4.07878e-06	0.0644167	-2.08391e-06	0.0644167	5.68377e-08	0.0644167	2.46029e-06	0.0644167	-1.92354e-05	0.0644167	1.84459e-05
0.0645	4.04396e-06	0.0645	-2.15659e-06	0.0645	-6.00611e-07	0.0645	2.28581e-06	0.0645	-1.8824e-05	0.0645	1.57151e-05
0.0645417	4.1379e-06	0.0645417	-2.10515e-06	0.0645417	-1.04385e-06	0.0645417	2.41953e-06	0.0645417	-1.83126e-05	0.0645417	1.27679e-05
0.0645833	4.30433e-06	0.0645833	-2.15503e-06	0.0645833	-9.68796e-07	0.0645833	2.37679e-06	0.0645833	-1.89592e-05	0.0645833	1.02989e-05
0.0646667	4.38868e-06	0.0646667	-2.0433e-06	0.0646667	-1.37805e-07	0.0646667	1.54247e-06	0.0646667	-1.67062e-05	0.0646667	7.96025e-06
0.0647083	4.29458e-06	0.0647083	-1.88696e-06	0.0647083	4.88761e-07	0.0647083	-3.2054e-07	0.0647083	-1.50989e-05	0.0647083	8.01957e-06
0.06475	4.33039e-06	0.06475	-1.64493e-06	0.06475	4.18015e-07	0.06475	-6.38611e-07	0.06475	-1.26876e-05	0.06475	9.80952e-06
0.0648333	4.36774e-06	0.0648333	-1.36914e-06	0.0648333	2.62724e-07	0.0648333	-6.24224e-07	0.0648333	-9.37537e-06	0.0648333	9.68477e-06
0.064875	4.37968e-06	0.064875	-1.27955e-06	0.064875	7.04722e-07	0.064875	-1.54064e-06	0.064875	-8.52419e-06	0.064875	1.13498e-05
0.0649167	4.41091e-06	0.0649167	-1.45817e-06	0.0649167	5.76007e-07	0.0649167	-2.14025e-06	0.0649167	-7.83548e-06	0.0649167	1.11157e-05
0.065	4.42848e-06	0.065	-1.77076e-06	0.065	6.05721e-07	0.065	-2.42136e-06	0.065	-6.46266e-06	0.065	1.08854e-05
0.0650417	4.49202e-06	0.0650417	-2.08807e-06	0.0650417	8.54683e-07	0.0650417	-2.50839e-06	0.0650417	-2.86981e-06	0.0650417	1.28671e-05
0.0650833	4.53067e-06	0.0650833	-2.35853e-06	0.0650833	1.30741e-06	0.0650833	-2.73295e-06	0.0650833	6.97502e-07	0.0650833	1.04894e-05
0.0651667	4.49746e-06	0.0651667	-2.51617e-06	0.0651667	1.83082e-06	0.0651667	-2.59627e-06	0.0651667	2.42608e-06	0.0651667	1.31222e-05
0.0652083	4.44191e-06	0.0652083	-2.69084e-06	0.0652083	1.88389e-06	0.0652083	-1.72824e-06	0.0652083	2.42943e-06	0.0652083	1.36225e-05
0.06525	4.45636e-06	0.06525	-2.69236e-06	0.06525	1.9991e-06	0.06525	-1.23794e-06	0.06525	2.33773e-06	0.06525	1.26127e-05
0.0653333	4.5205e-06	0.0653333	-2.41756e-06	0.0653333	1.8571e-06	0.0653333	-1.9054e-06	0.0653333	3.27646e-06	0.0653333	1.35891e-05
0.065375	4.54561e-06	0.065375	-2.34306e-06	0.065375	1.47796e-06	0.065375	-1.95998e-06	0.065375	2.72104e-06	0.065375	1.31589e-05
0.0654167	4.48016e-06	0.0654167	-2.41535e-06	0.0654167	1.76825e-06	0.0654167	-3.04453e-06	0.0654167	4.69286e-06	0.0654167	1.3019e-05
0.0655	4.42051e-06	0.0655	-2.47907e-06	0.0655	1.25003e-06	0.0655	-4.02907e-06	0.0655	4.99396e-06	0.0655	1.09288e-05
0.0655417	4.45556e-06	0.0655417	-2.17172e-06	0.0655417	1.03458e-06	0.0655417	-3.61889e-06	0.0655417	5.84929e-06	0.0655417	8.71617e-06
0.0655833	4.48088e-06	0.0655833	-1.98053e-06	0.0655833	9.92013e-07	0.0655833	-3.87744e-06	0.0655833	4.6801e-06	0.0655833	6.11309e-06
0.0656667	4.42897e-06	0.0656667	-1.83668e-06	0.0656667	1.08174e-06	0.0656667	-4.34446e-06	0.0656667	3.32581e-06	0.0656667	8.12945e-06
0.0657083	4.37674e-06	0.0657083	-1.69226e-06	0.0657083	1.09386e-06	0.0657083	-4.77142e-06	0.0657083	6.03098e-06	0.0657083	9.76527e-06
0.06575	4.39574e-06	0.06575	-1.60037e-06	0.06575	7.86492e-07	0.06575	-4.48001e-06	0.06575	6.12067e-06	0.06575	1.2552e-05
0.0658333	4.43471e-06	0.0658333	-1.44113e-06	0.0658333	6.31859e-07	0.0658333	-4.01891e-06	0.0658333	7.02516e-06	0.0658333	1.5656e-05
0.065875	4.446e-06	0.065875	-1.5751e-06	0.065875	4.26265e-07	0.065875	-4.52374e-06	0.065875	7.44332e-06	0.065875	1.59203e-05
0.0659167	4.50818e-06	0.0659167	-1.45929e-06	0.0659167	2.07456e-07	0.0659167	-3.88745e-06	0.0659167	7.64594e-06	0.0659167	1.72094e-05
0.066	4.43197e-06	0.066	-1.12846e-06	0.066	4.82336e-07	0.066	-3.24271e-06	0.066	8.41162e-06	0.066	1.7371e-05
0.0660417	4.46511e-06	0.0660417	-1.15962e-06	0.0660417	1.29172e-06	0.0660417	-4.95141e-06	0.0660417	1.03241e-05	0.0660417	2.02734e-05
0.0660833	4.55384e-06	0.0660833	-1.37989e-06	0.0660833	1.07809e-06	0.0660833	-6.33188e-06	0.0660833	1.28239e-05	0.0660833	2.15561e-05
0.0661667	4.51194e-06	0.0661667	-1.67137e-06	0.0661667	9.11703e-07	0.0661667	-6.93812e-06	0.0661667	1.37985e-05	0.0661667	2.34778e-05
0.0662083	4.51993e-06	0.0662083	-1.97499e-06	0.0662083	7.47943e-07	0.0662083	-7.62758e-06	0.0662083	1.63755e-05	0.0662083	2.47563e-05
0.06625	4.45421e-06	0.06625	-1.99336e-06	0.06625	8.80382e-07	0.06625	-8.5557e-06	0.06625	1.55514e-05	0.06625	2.17656e-05
0.0663333	4.44965e-06	0.0663333	-1.88999e-06	0.0663333	4.86643e-07	0.0663333	-8.90043e-06	0.0663333	1.39356e-05	0.0663333	1.97665e-05
0.066375	4.51325e-06	0.066375	-1.71315e-06	0.066375	1.43573e-07	0.066375	-8.72299e-06	0.066375	1.28364e-05	0.066375	2.00576e-05
0.0664167	4.4599e-06	0.0664167	-1.24635e-06	0.0664167	5.50672e-07	0.0664167	-7.59725e-06	0.0664167	1.3198e-05	0.0664167	1.93602e-05
0.0664583	4.43603e-06	0.0664583	-1.05794e-06	0.0664583	1.12518e-06	0.0664583	-7.10978e-06	0.0664583	1.08217e-05	0.0664583	1.64902e-05
0.0665417	4.48352e-06	0.0665417	-1.01875e-06	0.0665417	4.11371e-07	0.0665417	-6.95575e-06	0.0665417	1.06412e-05	0.0665417	1.29236e-05
0.0665833	4.43856e-06	0.0665833	-8.50064e-07	0.0665833	3.65156e-07	0.0665833	-6.63852e-06	0.0665833	1.03153e-05	0.0665833	1.00896e-05
0.066625	4.34884e-06	0.066625	-8.08931e-07	0.066625	8.22449e-08	0.066625	-7.19131e-06	0.066625	1.16393e-05	0.066625	7.37551e-06
0.0667083	4.39945e-06	0.0667083	-7.62208e-07	0.0667083	-4.27469e-08	0.0667083	-6.94249e-06	0.0667083	1.25952e-05	0.0667083	3.27403e-06
0.06675	4.47714e-06	0.06675	-6.94939e-07	0.06675	-9.66278e-08	0.06675	-7.11189e-06	0.06675	1.24919e-05	0.06675	3.51877e-07
0.0667917	4.47593e-06	0.0667917	-8.18553e-07	0.0667917	-3.62893e-07	0.0667917	-6.83952e-06	0.0667917	1.21148e-05	0.0667917	-9.08867e-07
0.066875	4.4589e-06	0.066875	-8.07284e-07	0.066875	-8.86734e-07	0.066875	-7.05068e-06	0.066875	1.3266e-05	0.066875	2.39148e-06
0.0669167	4.3914e-06	0.0669167	-1.15433e-06	0.0669167	-8.40008e-07	0.0669167	-6.85335e-06	0.0669167	1.43991e-05	0.0669167	4.80801e-06
0.0669583	4.37488e-06	0.0669583	-1.14306e-06	0.0669583	-3.29016e-07	0.0669583	-5.87078e-06	0.0669583	1.35871e-05	0.0669583	5.15694e-06
0.0670417	4.42205e-06	0.0670417	-1.39367e-06	0.0670417	-4.20497e-07	0.0670417	-5.85738e-06	0.0670417	1.4631e-05	0.0670417	4.99498e-06
0.0670833	4.54879e-06	0.0670833	-1.97767e-06	0.0670833	-2.60826e-07	0.0670833	-6.58464e-06	0.0670833	1.4372e-05	0.0670833	3.93316e-06
0.067125	4.61755e-06	0.067125	-2.15989e-06	0.067125	-4.24549e-08	0.067125	-6.37194e-06	0.067125	1.09377e-05	0.067125	2.06533e-06
0.0672083	4.71824e-06	0.0672083	-2.30656e-06	0.0672083	7.77184e-08	0.0672083	-7.00441e-06	0.0672083	1.07294e-05	0.0672083	-2.24615e-06
0.06725	4.77497e-06	0.06725	-2.45189e-06	0.06725	2.8616e-07	0.06725	-7.82547e-06	0.06725	9.9426e-06	0.06725	-3.79461e-06
0.0672917	4.68207e-06	0.0672917	-2.66704e-06	0.0672917	2.17604e-07	0.0672917	-7.50218e-06	0.0672917	1.04854e-05	0.0672917	-1.69307e-06
0.067375	4.5841e-06	0.067375	-2.74237e-06	0.067375	3.32521e-07	0.067375	-6.41595e-06	0.067375	1.16592e-05	0.067375	1.67236e-06
0.0674167	4.59073e-06	0.0674167	-2.63653e-06	0.0674167	-5.83162e-07	0.0674167	-5.19303e-06	0.0674167	9.46201e-06	0.0674167	8.19888e-06
0.0674583	4.72727e-06	0.0674583	-2.70874e-06	0.0674583	-1.15402e-06	0.0674583	-3.93767e-06	0.0674583	8.33939e-06	0.0674583	1.08523e-05
0.0675417	4.71708e-06	0.0675417	-2.78485e-06	0.0675417	-2.1947e-06	0.0675417	-3.39448e-06	0.0675417	6.95644e-06	0.0675417	1.09691e-05
0.0675833	4.63607e-06	0.0675833	-2.88194e-06	0.0675833	-2.91398e-06	0.0675833	-2.93733e-06	0.0675833	6.79391e-06	0.0675833	9.13094e-06
0.067625	4.71776e-06	0.067625	-3.08691e-06	0.067625	-3.87026e-06	0.067625	-2.00385e-06	0.067625	7.91607e-06	0.067625	6.84416e-06
0.0677083	4.76028e-06	0.0677083	-2.95107e-06	0.0677083	-3.30728e-06	0.0677083	-1.38915e-06	0.0677083	6.82317e-06	0.0677083	9.64292e-06
0.06775	4.82136e-06	0.06775	-2.65044e-06	0.06775	-3.42373e-06	0.06775	-9.92651e-07	0.06775	5.20186e-06	0.06775	9.74914e-06
0.0677917	4.86166e-06	0.0677917	-2.15243e-06	0.0677917	-3.78936e-06	0.0677917	7.50747e-07	0.0677917	3.53432e-06	0.0677917	7.22488e-06
0.067875	4.81547e-06	0.067875	-1.90594e-06	0.067875	-3.50214e-06	0.067875	1.74812e-06	0.067875	2.96581e-06	0.067875	5.91025e-06
0.0679167	4.76933e-06	0.0679167	-1.74705e-06	0.0679167	-3.65298e-06	0.0679167	8.1281e-07	0.0679167	2.46385e-07	0.0679167	1.6103e-06
0.0679583	4.79455e-06	0.0679583	-1.51733e-06	0.0679583	-3.80543e-06	0.0679583	-7.12663e-07	0.0679583	-6.35341e-07	0.0679583	2.25293e-06
0.0680417	4.85653e-06	0.0680417	-1.37395e-06	0.0680417	-4.05855e-06	0.0680417	-1.61215e-06	0.0680417	1.0467e-07	0.0680417	1.17713e-06
0.0680833	4.89748e-06	0.0680833	-1.525e-06	0.0680833	-4.42776e-06	0.0680833	-1.73698e-06	0.0680833	-1.09665e-06	0.0680833	-8.93753e-07
0.068125	4.96297e-06	0.068125	-1.78449e-06	0.068125	-4.86683e-06	0.068125	-1.74022e-06	0.068125	3.40902e-06	0.068125	6.00986e-07
0.0682083	4.92474e-06	0.0682083	-2.22217e-06	0.0682083	-5.67621e-06	0.0682083	-1.62555e-06	0.0682083	2.00493e-06	0.0682083	4.65131e-06
0.06825	4.92165e-06	0.06825	-2.25598e-06	0.06825	-5.22779e-06	0.06825	-2.34816e-06	0.06825	2.02229e-06	0.06825	1.11335e-06
0.0682917	4.89822e-06	0.0682917	-2.22763e-06	0.0682917	-5.15055e-06	0.0682917	-2.43716e-06	0.0682917	5.74615e-08	0.0682917	3.69007e-06
0.068375	4.91127e-06	0.068375	-2.27574e-06	0.068375	-5.1607e-06	0.068375	-1.61215e-06	0.068375	1.17224e-06	0.068375	4.90434e-06
0.0684167	4.93719e-06	0.0684167	-2.26851e-06	0.0684167	-4.87289e-06	0.0684167	-2.03107e-06	0.0684167	1.98854e-06	0.0684167	1.64874e-06
0.0684583	4.92173e-06	0.0684583	-2.56905e-06	0.0684583	-5.18026e-06	0.0684583	-1.38562e-06	0.0684583	4.55786e-07	0.0684583	1.41365e-06
0.0685417	4.90594e-06	0.0685417	-2.70441e-06	0.0685417	-5.54385e-06	0.0685417	-7.65135e-07	0.0685417	1.51267e-06	0.0685417	-7.25772e-07
0.0685833	4.90512e-06	0.0685833	-2.89711e-06	0.0685833	-5.94233e-06	0.0685833	-6.3974e-07	0.0685833	-7.09464e-07	0.0685833	-3.96794e-06
0.068625	5.04663e-06	0.068625	-3.24077e-06	0.068625	-5.93598e-06	0.068625	-1.38865e-07	0.068625	-1.40428e-06	0.068625	-4.1371e-06
0.0687083	5.20582e-06	0.0687083	-3.24064e-06	0.0687083	-5.04432e-06	0.0687083	-4.4396e-07	0.0687083	-9.03454e-07	0.0687083	-8.0868e-06
0.06875	5.26827e-06	0.06875	-3.69501e-06	0.06875	-4.99197e-06	0.06875	-9.64017e-07	0.06875	1.64786e-07	0.06875	-1.12025e-05
0.0687917	5.28087e-06	0.0687917	-3.74867e-06	0.0687917	-5.52728e-06	0.0687917	2.3478e-07	0.0687917	-5.43855e-07	0.0687917	-1.39661e-05
0.068875	5.17048e-06	0.068875	-3.34233e-06	0.068875	-5.84341e-06	0.068875	1.07305e-06	0.068875	-1.74505e-06	0.068875	-1.23569e-05
0.0689167	5.18333e-06	0.0689167	-3.09566e-06	0.0689167	-5.74433e-06	0.0689167	1.88903e-06	0.0689167	-2.14014e-06	0.0689167	-1.46181e-05
0.0689583	5.20805e-06	0.0689583	-2.8363e-06	0.0689583	-5.56283e-06	0.0689583	3.67574e-06	0.0689583	-5.1166e-06	0.0689583	-1.64486e-05
0.0690417	5.23054e-06	0.0690417	-2.66067e-06	0.0690417	-5.55385e-06	0.0690417	4.25518e-06	0.0690417	-6.14813e-06	0.0690417	-1.17568e-05
0.0690833	5.2109e-06	0.0690833	-2.81762e-06	0.0690833	-5.37118e-06	0.0690833	4.04966e-06	0.0690833	-5.53192e-06	0.0690833	-7.46388e-06
0.069125	5.12928e-06	0.069125	-2.91744e-06	0.069125	-5.37352e-06	0.069125	3.95121e-06	0.069125	-3.95608e-06	0.069125	-6.50845e-06
0.0692083	5.0575e-06	0.0692083	-3.29773e-06	0.0692083	-5.61576e-06	0.0692083	1.49042e-06	0.0692083	-2.78732e-06	0.0692083	-9.4488e-06
0.06925	4.92422e-06	0.06925	-3.20367e-06	0.06925	-5.52691e-06	0.06925	5.64418e-07	0.06925	-2.84027e-06	0.06925	-7.62319e-06
0.0692917	4.859e-06	0.0692917	-2.91501e-06	0.0692917	-4.91984e-06	0.0692917	1.25176e-06	0.0692917	-3.41766e-06	0.0692917	-5.7562e-06
0.069375	4.75159e-06	0.069375	-3.14988e-06	0.069375	-4.86851e-06	0.069375	-5.80639e-07	0.069375	-4.98178e-06	0.069375	-8.46028e-06
0.0694167	4.72866e-06	0.0694167	-3.10338e-06	0.0694167	-5.15208e-06	0.0694167	1.96767e-08	0.0694167	-5.53137e-06	0.0694167	-7.59722e-06
0.0694583	4.66424e-06	0.0694583	-3.21967e-06	0.0694583	-5.18304e-06	0.0694583	2.13341e-07	0.0694583	-5.8607e-06	0.0694583	-6.56432e-06
0.0695417	4.61058e-06	0.0695417	-3.2341e-06	0.0695417	-5.25846e-06	0.0695417	1.96555e-07	0.0695417	-5.74459e-06	0.0695417	-4.20471e-06
0.0695833	4.58754e-06	0.0695833	-3.2273e-06	0.0695833	-5.52231e-06	0.0695833	4.90648e-07	0.0695833	-3.95184e-06	0.0695833	-2.93411e-06
0.069625	4.59592e-06	0.069625	-3.52719e-06	0.069625	-4.92101e-06	0.069625	1.01014e-06	0.069625	-4.44382e-06	0.069625	-2.03792e-06
0.0697083	4.69439e-06	0.0697083	-3.2566e-06	0.0697083	-5.10776e-06	0.0697083	4.52141e-07	0.0697083	-6.57401e-06	0.0697083	-2.38407e-06
0.06975	4.65734e-06	0.06975	-3.29933e-06	0.06975	-5.36235e-06	0.06975	2.30549e-07	0.06975	-6.60377e-06	0.06975	-2.88692e-06
0.0697917	4.68093e-06	0.0697917	-3.21156e-06	0.0697917	-5.07893e-06	0.0697917	1.39408e-06	0.0697917	-7.71662e-06	0.0697917	-3.45288e-06
0.069875	4.59655e-06	0.069875	-2.69834e-06	0.069875	-5.00022e-06	0.069875	2.80996e-06	0.069875	-8.29969e-06	0.069875	-1.36726e-06
0.0699167	4.52759e-06	0.0699167	-2.58998e-06	0.0699167	-5.3273e-06	0.0699167	3.24708e-06	0.0699167	-5.62366e-06	0.0699167	-4.91314e-08
0.0699583	4.43998e-06	0.0699583	-2.47755e-06	0.0699583	-5.67293e-06	0.0699583	3.66092e-06	0.0699583	-5.79128e-06	0.0699583	4.49125e-06
0.0700417	4.43218e-06	0.0700417	-2.44248e-06	0.0700417	-6.45289e-06	0.0700417	5.09429e-06	0.0700417	-6.93633e-06	0.0700417	6.99606e-06
0.0700833	4.45235e-06	0.0700833	-2.20401e-06	0.0700833	-6.58606e-06	0.0700833	4.42246e-06	0.0700833	-8.20796e-06	0.0700833	5.44495e-06
0.070125	4.4962e-06	0.070125	-1.99557e-06	0.070125	-7.54649e-06	0.070125	3.68081e-06	0.070125	-9.72539e-06	0.070125	4.30975e-06
0.0702083	4.48742e-06	0.0702083	-2.1624e-06	0.0702083	-7.12815e-06	0.0702083	3.50393e-06	0.0702083	-9.78856e-06	0.0702083	-2.87e-07
0.07025	4.32346e-06	0.07025	-2.16942e-06	0.07025	-6.97841e-06	0.07025	3.86122e-06	0.07025	-9.89445e-06	0.07025	-1.53431e-06
0.0702917	4.26208e-06	0.0702917	-2.41574e-06	0.0702917	-6.83494e-06	0.0702917	4.15982e-06	0.0702917	-9.00094e-06	0.0702917	-4.29952e-06
0.070375	4.39698e-06	0.070375	-2.76361e-06	0.070375	-6.12676e-06	0.070375	4.42162e-06	0.070375	-8.30802e-06	0.070375	-1.87499e-06
0.0704167	4.23333e-06	0.0704167	-2.87561e-06	0.0704167	-5.58641e-06	0.0704167	5.05494e-06	0.0704167	-8.91855e-06	0.0704167	2.12317e-06
0.0704583	4.17421e-06	0.0704583	-2.64017e-06	0.0704583	-5.61912e-06	0.0704583	4.94506e-06	0.0704583	-9.20937e-06	0.0704583	-1.58264e-06
0.0705417	4.22117e-06	0.0705417	-2.72413e-06	0.0705417	-5.52903e-06	0.0705417	4.74152e-06	0.0705417	-1.03134e-05	0.0705417	-2.17534e-06
0.0705833	4.10277e-06	0.0705833	-3.62406e-06	0.0705833	-5.40937e-06	0.0705833	3.58081e-06	0.0705833	-1.05197e-05	0.0705833	1.12615e-06
0.070625	4.25318e-06	0.070625	-3.73662e-06	0.070625	-6.35615e-06	0.070625	3.47502e-06	0.070625	-1.09161e-05	0.070625	-1.34612e-06
0.0707083	4.39027e-06	0.0707083	-3.70584e-06	0.0707083	-6.34272e-06	0.0707083	3.66868e-06	0.0707083	-8.44693e-06	0.0707083	-3.1967e-07
0.07075	4.45171e-06	0.07075	-3.82144e-06	0.07075	-6.17574e-06	0.07075	5.16115e-06	0.07075	-9.86729e-06	0.07075	1.52097e-06
0.0707917	4.34378e-06	0.0707917	-3.92832e-06	0.0707917	-6.28643e-06	0.0707917	6.00534e-06	0.0707917	-8.72255e-06	0.0707917	4.80885e-06
0.070875	4.28343e-06	0.070875	-4.03876e-06	0.070875	-6.47421e-06	0.070875	6.29253e-06	0.070875	-6.87041e-06	0.070875	2.39872e-06
0.0709167	4.24553e-06	0.0709167	-3.50434e-06	0.0709167	-5.94679e-06	0.0709167	6.22482e-06	0.0709167	-1.26488e-05	0.0709167	3.03242e-06
0.0709583	4.24484e-06	0.0709583	-3.01426e-06	0.0709583	-5.29175e-06	0.0709583	6.8312e-06	0.0709583	-1.31212e-05	0.0709583	-5.29583e-07
0.0710417	4.15177e-06	0.0710417	-2.72114e-06	0.0710417	-4.98117e-06	0.0710417	5.88051e-06	0.0710417	-1.21011e-05	0.0710417	1.88312e-06
0.0710833	4.07328e-06	0.0710833	-3.02384e-06	0.0710833	-4.88823e-06	0.0710833	5.70843e-06	0.0710833	-1.17162e-05	0.0710833	-7.083e-07
0.071125	3.99447e-06	0.071125	-2.84215e-06	0.071125	-4.43126e-06	0.071125	5.53042e-06	0.071125	-1.39235e-05	0.071125	2.14081e-07
0.0712083	4.06936e-06	0.0712083	-2.61677e-06	0.0712083	-4.72585e-06	0.0712083	5.38528e-06	0.0712083	-1.12301e-05	0.0712083	2.27991e-06
0.07125	4.16474e-06	0.07125	-2.00082e-06	0.07125	-4.52632e-06	0.07125	5.41265e-06	0.07125	-1.15725e-05	0.07125	3.49266e-07
0.0712917	4.16704e-06	0.0712917	-1.66704e-06	0.0712917	-4.00204e-06	0.0712917	4.47902e-06	0.0712917	-1.20373e-05	0.0712917	1.75846e-06
0.071375	4.04005e-06	0.071375	-1.67518e-06	0.071375	-3.84142e-06	0.071375	4.07153e-06	0.071375	-1.14596e-05	0.071375	5.47644e-07
0.0714167	3.86191e-06	0.0714167	-1.40624e-06	0.0714167	-3.7173e-06	0.0714167	3.08247e-06	0.0714167	-9.77361e-06	0.0714167	-8.37801e-09
0.0714583	3.78727e-06	0.0714583	-1.13114e-06	0.0714583	-4.50573e-06	0.0714583	3.45767e-06	0.0714583	-1.30483e-05	0.0714583	2.61516e-06
0.0715417	3.7466e-06	0.0715417	-4.38132e-07	0.0715417	-5.02943e-06	0.0715417	2.76948e-06	0.0715417	-1.48646e-05	0.0715417	3.25812e-06
0.0715833	3.7324e-06	0.0715833	-8.38903e-08	0.0715833	-4.93408e-06	0.0715833	2.4617e-06	0.0715833	-1.58075e-05	0.0715833	5.14166e-06
0.071625	3.70112e-06	0.071625	-3.15428e-07	0.071625	-4.2399e-06	0.071625	3.02718e-06	0.071625	-1.63791e-05	0.071625	5.71166e-06
0.0717083	3.60464e-06	0.0717083	-3.29775e-07	0.0717083	-3.97744e-06	0.0717083	1.65997e-06	0.0717083	-1.69101e-05	0.0717083	7.20164e-06
0.07175	3.55702e-06	0.07175	-7.07769e-07	0.07175	-3.44571e-06	0.07175	1.25712e-06	0.07175	-1.53861e-05	0.07175	9.85292e-06
0.0717917	3.54634e-06	0.0717917	-9.63839e-07	0.0717917	-4.10929e-06	0.0717917	2.38116e-06	0.0717917	-1.20162e-05	0.0717917	8.2635e-06
0.071875	3.50004e-06	0.071875	-9.41821e-07	0.071875	-4.41155e-06	0.071875	2.56411e-06	0.071875	-1.14306e-05	0.071875	7.22496e-06
0.0719167	3.5071e-06	0.0719167	-9.59331e-07	0.0719167	-3.87938e-06	0.0719167	2.65283e-06	0.0719167	-1.05258e-05	0.0719167	6.3403e-06
0.0719583	3.56823e-06	0.0719583	-8.4794e-07	0.0719583	-3.25786e-06	0.0719583	4.17407e-06	0.0719583	-1.18548e-05	0.0719583	4.02136e-06
0.0720417	3.5309e-06	0.0720417	-1.40997e-06	0.0720417	-3.98948e-06	0.0720417	4.96593e-06	0.0720417	-9.70037e-06	0.0720417	2.0279e-06
0.0720833	3.47659e-06	0.0720833	-1.71896e-06	0.0720833	-3.78089e-06	0.0720833	3.15977e-06	0.0720833	-1.06915e-05	0.0720833	2.03775e-06
0.072125	3.51876e-06	0.072125	-1.91747e-06	0.072125	-3.69452e-06	0.072125	3.49589e-06	0.072125	-9.78245e-06	0.072125	3.55329e-06
0.0722083	3.50127e-06	0.0722083	-1.55772e-06	0.0722083	-3.66488e-06	0.0722083	2.84776e-06	0.0722083	-1.0787e-05	0.0722083	5.66539e-06
0.07225	3.52036e-06	0.07225	-1.21649e-06	0.07225	-3.7882e-06	0.07225	2.55988e-06	0.07225	-1.24471e-05	0.07225	1.63165e-06
0.0722917	3.45234e-06	0.0722917	-1.11784e-06	0.0722917	-3.59355e-06	0.0722917	3.99113e-06	0.0722917	-1.3733e-05	0.0722917	1.16307e-06
0.0723333	3.37264e-06	0.0723333	-1.20626e-06	0.0723333	-3.37131e-06	0.0723333	2.79346e-06	0.0723333	-1.42765e-05	0.0723333	2.1811e-06
0.0724167	3.40557e-06	0.0724167	-1.05603e-06	0.0724167	-4.01241e-06	0.0724167	2.09765e-06	0.0724167	-1.62219e-05	0.0724167	3.83688e-06
0.0724583	3.38717e-06	0.0724583	-1.22502e-06	0.0724583	-3.79834e-06	0.0724583	3.21168e-06	0.0724583	-1.23995e-05	0.0724583	3.51717e-06
0.0725	3.59649e-06	0.0725	-5.64217e-07	0.0725	-4.03037e-06	0.0725	2.31713e-06	0.0725	-1.31606e-05	0.0725	5.03312e-07
0.0725833	3.57218e-06	0.0725833	-5.58236e-07	0.0725833	-3.87566e-06	0.0725833	8.96595e-07	0.0725833	-1.45847e-05	0.0725833	2.49172e-06
0.072625	3.58976e-06	0.072625	-1.14926e-06	0.072625	-4.42462e-06	0.072625	2.27446e-07	0.072625	-1.37175e-05	0.072625	-4.22816e-07
0.0726667	3.63276e-06	0.0726667	-1.1855e-06	0.0726667	-4.00795e-06	0.0726667	-1.34189e-06	0.0726667	-1.3589e-05	0.0726667	8.31318e-07
0.07275	3.7137e-06	0.07275	-1.15255e-06	0.07275	-3.77286e-06	0.07275	-1.06445e-06	0.07275	-1.37327e-05	0.07275	1.5722e-06
0.0727917	3.72564e-06	0.0727917	-7.92764e-07	0.0727917	-2.87879e-06	0.0727917	-1.70708e-06	0.0727917	-9.66802e-06	0.0727917	2.53833e-06
0.0728333	3.78133e-06	0.0728333	-8.53488e-07	0.0728333	-1.78e-06	0.0728333	7.94826e-08	0.0728333	-6.19473e-06	0.0728333	5.57744e-06
0.0729167	3.81322e-06	0.0729167	-7.29874e-07	0.0729167	-1.02071e-06	0.0729167	1.25042e-07	0.0729167	-3.93683e-06	0.0729167	7.26037e-06
0.0729583	3.75275e-06	0.0729583	-9.80439e-07	0.0729583	-1.87524e-07	0.0729583	-3.91066e-07	0.0729583	-3.64122e-06	0.0729583	8.87143e-06
0.073	3.84732e-06	0.073	-1.47117e-06	0.073	-5.43663e-07	0.073	-6.37201e-07	0.073	-1.40544e-06	0.073	5.2411e-06
0.0730833	3.83013e-06	0.0730833	-1.2369e-06	0.0730833	-6.67049e-07	0.0730833	-1.22934e-06	0.0730833	-1.59354e-06	0.0730833	7.49361e-06
0.073125	3.77299e-06	0.073125	-1.34075e-06	0.073125	-6.20542e-07	0.073125	-1.40551e-06	0.073125	-2.52699e-06	0.073125	9.59817e-06
0.0731667	3.87644e-06	0.0731667	-8.87816e-07	0.0731667	-9.09075e-07	0.0731667	-2.4349e-06	0.0731667	-2.91152e-06	0.0731667	6.85166e-06
0.07325	3.91667e-06	0.07325	-1.13331e-06	0.07325	-1.34903e-06	0.07325	-4.36237e-06	0.07325	-2.4096e-06	0.07325	7.42128e-06
0.0732917	3.77458e-06	0.0732917	-1.61091e-06	0.0732917	-1.74788e-06	0.0732917	-4.89682e-06	0.0732917	-1.4817e-06	0.0732917	3.40884e-06
0.0733333	3.7505e-06	0.0733333	-1.21692e-06	0.0733333	-1.78139e-06	0.0733333	-5.77388e-06	0.0733333	-1.9146e-06	0.0733333	3.72451e-06
0.0734167	3.75585e-06	0.0734167	-1.0741e-06	0.0734167	-5.1665e-07	0.0734167	-6.43894e-06	0.0734167	-7.54475e-07	0.0734167	8.41376e-06
0.0734583	3.80224e-06	0.0734583	-1.22247e-06	0.0734583	-5.85571e-07	0.0734583	-6.71356e-06	0.0734583	-8.91858e-07	0.0734583	7.89946e-06
0.0735	3.87188e-06	0.0735	-1.58893e-06	0.0735	-7.80067e-07	0.0735	-7.13108e-06	0.0735	2.40789e-06	0.0735	1.28015e-06
0.0735833	3.88332e-06	0.0735833	-1.25177e-06	0.0735833	-6.05794e-07	0.0735833	-8.53285e-06	0.0735833	1.64426e-06	0.0735833	5.95428e-07
0.073625	3.91758e-06	0.073625	-9.13691e-07	0.073625	-5.05918e-07	0.073625	-8.60591e-06	0.073625	9.22465e-07	0.073625	2.41754e-06
0.0736667	3.99175e-06	0.0736667	-1.35072e-06	0.0736667	5.46292e-07	0.0736667	-7.49175e-06	0.0736667	6.41411e-06	0.0736667	4.60888e-06
0.07375	3.94316e-06	0.07375	-1.20517e-06	0.07375	7.30056e-07	0.07375	-8.49871e-06	0.07375	8.36877e-06	0.07375	5.21243e-06
0.0737917	3.98771e-06	0.0737917	-9.58421e-07	0.0737917	7.37065e-07	0.0737917	-6.44613e-06	0.0737917	7.69642e-06	0.0737917	4.45386e-06
0.0738333	3.93064e-06	0.0738333	-8.95141e-07	0.0738333	6.19812e-07	0.0738333	-5.92762e-06	0.0738333	1.01978e-05	0.0738333	5.04954e-06
0.0739167	3.95052e-06	0.0739167	-8.23798e-07	0.0739167	3.21204e-07	0.0739167	-7.16056e-06	0.0739167	8.69868e-06	0.0739167	4.27186e-06
0.0739583	3.86124e-06	0.0739583	-1.066e-06	0.0739583	-1.53283e-07	0.0739583	-6.47589e-06	0.0739583	7.77548e-06	0.0739583	2.54077e-06
0.074	3.8345e-06	0.074	-1.497e-06	0.074	-3.39493e-09	0.074	-5.95725e-06	0.074	7.82263e-06	0.074	-5.48486e-07
0.0740833	3.85049e-06	0.0740833	-1.54711e-06	0.0740833	-4.85147e-08	0.0740833	-3.56501e-06	0.0740833	7.62614e-06	0.0740833	-1.9277e-06
0.074125	3.87434e-06	0.074125	-1.7086e-06	0.074125	-9.29043e-08	0.074125	-4.12273e-06	0.074125	8.05568e-06	0.074125	-2.57403e-07
0.0741667	3.9271e-06	0.0741667	-1.86481e-06	0.0741667	1.85188e-07	0.0741667	-4.3422e-06	0.0741667	2.99074e-06	0.0741667	-9.07309e-07
0.07425	3.8515e-06	0.07425	-2.1458e-06	0.07425	2.78202e-07	0.07425	-4.98286e-06	0.07425	5.76943e-06	0.07425	-1.78885e-06
0.0742917	3.86297e-06	0.0742917	-2.5964e-06	0.0742917	7.99707e-07	0.0742917	-4.49807e-06	0.0742917	4.8015e-06	0.0742917	6.3475e-07
0.0743333	3.96555e-06	0.0743333	-2.67927e-06	0.0743333	5.87907e-07	0.0743333	-5.01587e-06	0.0743333	2.90188e-06	0.0743333	-1.97544e-06
0.0744167	4.01614e-06	0.0744167	-2.39754e-06	0.0744167	3.66141e-08	0.0744167	-5.18118e-06	0.0744167	2.34899e-06	0.0744167	-6.9828e-06
0.0744583	4.1972e-06	0.0744583	-2.5615e-06	0.0744583	-1.23751e-08	0.0744583	-4.13133e-06	0.0744583	2.88214e-06	0.0744583	-7.92842e-06
0.0745	4.34382e-06	0.0745	-2.38384e-06	0.0745	-1.10427e-07	0.0745	-4.89484e-06	0.0745	3.67961e-06	0.0745	-1.12457e-05
0.0745833	4.60695e-06	0.0745833	-2.13635e-06	0.0745833	6.55149e-07	0.0745833	-4.82869e-06	0.0745833	-5.04459e-07	0.0745833	-1.29591e-05
0.074625	4.57825e-06	0.074625	-2.14593e-06	0.074625	1.07167e-06	0.074625	-4.40822e-06	0.074625	-1.51423e-06	0.074625	-1.27214e-05
0.0746667	4.54152e-06	0.0746667	-1.94902e-06	0.0746667	9.98438e-07	0.0746667	-3.5526e-06	0.0746667	-4.42389e-07	0.0746667	-1.64397e-05
0.07475	4.55327e-06	0.07475	-1.91175e-06	0.07475	3.92972e-07	0.07475	-3.59816e-06	0.07475	1.77404e-06	0.07475	-1.28612e-05
0.0747917	4.67619e-06	0.0747917	-1.69274e-06	0.0747917	9.77923e-07	0.0747917	-2.84226e-06	0.0747917	5.40467e-07	0.0747917	-1.30866e-05
0.0748333	4.67742e-06	0.0748333	-1.72399e-06	0.0748333	1.1457e-06	0.0748333	-1.68507e-06	0.0748333	3.08665e-06	0.0748333	-1.27518e-05
0.0749167	4.64902e-06	0.0749167	-1.17314e-06	0.0749167	1.4527e-06	0.0749167	-4.7887e-08	0.0749167	6.48375e-06	0.0749167	-1.35092e-05
0.0749583	4.63632e-06	0.0749583	-1.44365e-06	0.0749583	1.43971e-06	0.0749583	4.51436e-07	0.0749583	9.75743e-06	0.0749583	-1.52578e-05
0.075	4.5336e-06	0.075	-1.67739e-06	0.075	1.24207e-06	0.075	-2.10237e-07	0.075	1.09547e-05	0.075	-8.34202e-06
0.0750833	4.41598e-06	0.0750833	-1.98179e-06	0.0750833	9.63759e-07	0.0750833	-6.09273e-07	0.0750833	1.32668e-05	0.0750833	-6.46071e-06
0.075125	4.49255e-06	0.075125	-2.09916e-06	0.075125	7.77512e-07	0.075125	9.87432e-07	0.075125	1.38435e-05	0.075125	-4.98172e-06
0.0751667	4.3791e-06	0.0751667	-2.21381e-06	0.0751667	7.15089e-07	0.0751667	1.19943e-06	0.0751667	1.48507e-05	0.0751667	-8.73894e-06
0.07525	4.46448e-06	0.07525	-2.26062e-06	0.07525	9.05497e-07	0.07525	9.11405e-07	0.07525	1.44656e-05	0.07525	-1.38418e-05
0.0752917	4.36653e-06	0.0752917	-2.73639e-06	0.0752917	1.39846e-06	0.0752917	1.37095e-06	0.0752917	1.24896e-05	0.0752917	-1.03383e-05
0.0753333	4.22724e-06	0.0753333	-2.57438e-06	0.0753333	1.09532e-06	0.0753333	1.81879e-06	0.0753333	1.52559e-05	0.0753333	-8.03174e-06
0.0754167	4.1689e-06	0.0754167	-2.44248e-06	0.0754167	1.41145e-06	0.0754167	1.68634e-06	0.0754167	1.51803e-05	0.0754167	-7.3921e-06
0.0754583	4.04698e-06	0.0754583	-2.23396e-06	0.0754583	1.7381e-06	0.0754583	2.25196e-06	0.0754583	1.34592e-05	0.0754583	-3.28528e-06
0.0755	4.02553e-06	0.0755	-2.06718e-06	0.0755	1.04546e-06	0.0755	2.43462e-06	0.0755	1.11157e-05	0.0755	-4.61031e-06
0.0755833	3.82557e-06	0.0755833	-2.19309e-06	0.0755833	5.54469e-07	0.0755833	2.58978e-06	0.0755833	9.05294e-06	0.0755833	-5.73174e-06
0.075625	3.78317e-06	0.075625	-2.38818e-06	0.075625	6.49417e-08	0.075625	9.37077e-07	0.075625	6.85573e-06	0.075625	-6.08122e-06
0.0756667	3.67648e-06	0.0756667	-2.43481e-06	0.0756667	-3.36098e-07	0.0756667	4.04748e-07	0.0756667	7.25797e-06	0.0756667	-8.34265e-06
0.07575	3.56438e-06	0.07575	-2.05808e-06	0.07575	-1.3913e-06	0.07575	1.07855e-06	0.07575	5.39491e-06	0.07575	-8.73974e-06
0.0757917	3.52491e-06	0.0757917	-1.55764e-06	0.0757917	-1.52235e-06	0.0757917	6.98276e-07	0.0757917	2.40117e-06	0.0757917	-7.80679e-06
0.0758333	3.52391e-06	0.0758333	-2.13605e-06	0.0758333	-1.38283e-06	0.0758333	5.97847e-07	0.0758333	3.99258e-06	0.0758333	-6.87153e-06
0.0759167	3.34032e-06	0.0759167	-1.83135e-06	0.0759167	-1.65406e-06	0.0759167	3.80205e-07	0.0759167	2.87027e-06	0.0759167	-6.68094e-06
0.0759583	3.34768e-06	0.0759583	-1.84916e-06	0.0759583	-1.37546e-06	0.0759583	2.01513e-06	0.0759583	3.06706e-06	0.0759583	-5.2976e-06
0.076	3.33169e-06	0.076	-1.51408e-06	0.076	-1.33538e-06	0.076	4.11384e-06	0.076	5.17223e-06	0.076	-4.03664e-06
0.0760833	3.32868e-06	0.0760833	-1.32385e-06	0.0760833	-1.38466e-06	0.0760833	4.30313e-06	0.0760833	4.64971e-06	0.0760833	-1.52042e-06
0.076125	3.39876e-06	0.076125	-8.0139e-07	0.076125	-1.02056e-06	0.076125	6.08588e-06	0.076125	3.14787e-06	0.076125	-2.22409e-06
0.0761667	3.22184e-06	0.0761667	-1.21293e-06	0.0761667	-1.10978e-06	0.0761667	6.1416e-06	0.0761667	3.79648e-07	0.0761667	-9.55851e-07
0.07625	3.10895e-06	0.07625	-1.30178e-06	0.07625	-1.84316e-06	0.07625	6.75828e-06	0.07625	-9.95856e-07	0.07625	1.20824e-06
0.0762917	2.92853e-06	0.0762917	-8.79277e-07	0.0762917	-2.22302e-06	0.0762917	7.5792e-06	0.0762917	-3.10518e-06	0.0762917	3.28195e-06
0.0763333	2.90542e-06	0.0763333	-1.11459e-06	0.0763333	-2.23916e-06	0.0763333	7.75551e-06	0.0763333	-3.99292e-06	0.0763333	1.00881e-06
0.0764167	2.89859e-06	0.0764167	-1.17067e-06	0.0764167	-1.90981e-06	0.0764167	7.94184e-06	0.0764167	-3.03371e-06	0.0764167	-4.13217e-07
0.0764583	2.76608e-06	0.0764583	-1.52244e-06	0.0764583	-2.58989e-06	0.0764583	8.8725e-06	0.0764583	-5.89628e-06	0.0764583	-3.86163e-06
0.0765	2.73617e-06	0.0765	-1.65611e-06	0.0765	-2.92829e-06	0.0765	9.22541e-06	0.0765	-6.63874e-06	0.0765	-3.87519e-06
0.0765833	2.75411e-06	0.0765833	-1.89355e-06	0.0765833	-3.2756e-06	0.0765833	9.3532e-06	0.0765833	-5.39561e-06	0.0765833	-2.86915e-06
0.076625	2.8204e-06	0.076625	-1.66534e-06	0.076625	-3.03102e-06	0.076625	9.16603e-06	0.076625	-5.71673e-06	0.076625	-2.66421e-06
0.0766667	2.72635e-06	0.0766667	-1.52933e-06	0.0766667	-2.67699e-06	0.0766667	1.08888e-05	0.0766667	-5.23946e-06	0.0766667	1.27556e-06
0.07675	2.64849e-06	0.07675	-1.47819e-06	0.07675	-2.28479e-06	0.07675	1.18007e-05	0.07675	-7.28567e-06	0.07675	1.67897e-06
0.0767917	2.67246e-06	0.0767917	-1.53315e-06	0.0767917	-2.42066e-06	0.0767917	1.16827e-05	0.0767917	-8.24964e-06	0.0767917	4.05588e-06
0.0768333	2.57558e-06	0.0768333	-1.67349e-06	0.0768333	-2.71277e-06	0.0768333	9.45674e-06	0.0768333	-7.72178e-06	0.0768333	7.46523e-06
0.0769167	2.54688e-06	0.0769167	-1.72468e-06	0.0769167	-2.84908e-06	0.0769167	9.17548e-06	0.0769167	-8.18882e-06	0.0769167	8.49615e-06
0.0769583	2.55989e-06	0.0769583	-1.10531e-06	0.0769583	-2.98896e-06	0.0769583	9.81007e-06	0.0769583	-7.22687e-06	0.0769583	1.03424e-05
0.077	2.52392e-06	0.077	-1.20327e-06	0.077	-2.46235e-06	0.077	1.02507e-05	0.077	-6.3467e-06	0.077	1.08771e-05
0.0770833	2.47639e-06	0.0770833	-9.54217e-07	0.0770833	-2.20638e-06	0.0770833	1.04606e-05	0.0770833	-6.12476e-06	0.0770833	1.26498e-05
0.077125	2.32438e-06	0.077125	-1.14709e-06	0.077125	-2.68736e-06	0.077125	1.12615e-05	0.077125	-3.90903e-06	0.077125	1.62277e-05
0.0771667	2.22061e-06	0.0771667	-1.24392e-06	0.0771667	-2.52784e-06	0.0771667	1.03372e-05	0.0771667	-1.12485e-06	0.0771667	1.85864e-05
0.07725	2.0635e-06	0.07725	-1.1767e-06	0.07725	-2.53915e-06	0.07725	1.06823e-05	0.07725	-3.16178e-06	0.07725	1.89875e-05
0.0772917	1.93959e-06	0.0772917	-1.38266e-06	0.0772917	-2.9894e-06	0.0772917	1.17735e-05	0.0772917	-4.68178e-06	0.0772917	1.69943e-05
0.0773333	1.61094e-06	0.0773333	-1.79537e-06	0.0773333	-2.68992e-06	0.0773333	1.09407e-05	0.0773333	-1.64481e-06	0.0773333	1.58534e-05
0.0774167	1.78572e-06	0.0774167	-1.85545e-06	0.0774167	-2.70678e-06	0.0774167	1.02757e-05	0.0774167	-3.51253e-06	0.0774167	1.57943e-05
0.0774583	1.74366e-06	0.0774583	-2.0211e-06	0.0774583	-2.90887e-06	0.0774583	9.74025e-06	0.0774583	-5.55579e-06	0.0774583	1.89666e-05
0.0775	1.69872e-06	0.0775	-2.0921e-06	0.0775	-2.36291e-06	0.0775	1.04204e-05	0.0775	-7.11863e-06	0.0775	2.0623e-05
0.0775833	1.78887e-06	0.0775833	-1.87161e-06	0.0775833	-2.70832e-06	0.0775833	9.1082e-06	0.0775833	-8.08058e-06	0.0775833	2.08003e-05
0.077625	1.94231e-06	0.077625	-1.77041e-06	0.077625	-3.23332e-06	0.077625	8.4399e-06	0.077625	-9.59722e-06	0.077625	1.9272e-05
0.0776667	1.91688e-06	0.0776667	-1.93013e-06	0.0776667	-3.555e-06	0.0776667	7.40528e-06	0.0776667	-1.42848e-05	0.0776667	1.92008e-05
0.07775	2.02986e-06	0.07775	-2.30786e-06	0.07775	-3.19923e-06	0.07775	6.84037e-06	0.07775	-1.67337e-05	0.07775	2.03719e-05
0.0777917	2.15025e-06	0.0777917	-2.0397e-06	0.0777917	-2.98582e-06	0.0777917	6.94884e-06	0.0777917	-1.58966e-05	0.0777917	1.7327e-05
0.0778333	2.3192e-06	0.0778333	-1.76694e-06	0.0778333	-2.54762e-06	0.0778333	6.67421e-06	0.0778333	-1.74892e-05	0.0778333	1.57279e-05
0.0779167	2.2805e-06	0.0779167	-1.36732e-06	0.0779167	-2.21696e-06	0.0779167	6.00661e-06	0.0779167	-2.02659e-05	0.0779167	1.52417e-05
0.0779583	2.43406e-06	0.0779583	-9.6722e-07	0.0779583	-1.99202e-06	0.0779583	6.05852e-06	0.0779583	-2.17636e-05	0.0779583	1.67857e-05
0.078	2.31387e-06	0.078	-1.00415e-06	0.078	-1.96676e-06	0.078	6.77393e-06	0.078	-2.29144e-05	0.078	1.97838e-05
0.0780833	2.30082e-06	0.0780833	-1.09955e-06	0.0780833	-2.18893e-06	0.0780833	7.45959e-06	0.0780833	-2.07902e-05	0.0780833	1.85029e-05
0.078125	2.36544e-06	0.078125	-1.26117e-06	0.078125	-1.65121e-06	0.078125	8.35555e-06	0.078125	-2.10752e-05	0.078125	1.92367e-05
0.0781667	2.4818e-06	0.0781667	-8.57345e-07	0.0781667	-1.98625e-06	0.0781667	9.19692e-06	0.0781667	-2.05048e-05	0.0781667	2.01354e-05
0.07825	2.40076e-06	0.07825	-7.87303e-07	0.07825	-2.47636e-06	0.07825	1.03032e-05	0.07825	-2.23159e-05	0.07825	1.73477e-05
0.0782917	2.41078e-06	0.0782917	-6.18439e-07	0.0782917	-2.29713e-06	0.0782917	9.66013e-06	0.0782917	-2.13092e-05	0.0782917	1.52271e-05
0.0783333	2.46084e-06	0.0783333	-3.50016e-07	0.0783333	-2.00976e-06	0.0783333	1.03693e-05	0.0783333	-2.24304e-05	0.0783333	1.09809e-05
0.078375	2.42454e-06	0.078375	4.31262e-09	0.078375	-2.37495e-06	0.078375	1.08608e-05	0.078375	-2.2864e-05	0.078375	9.86214e-06
0.0784583	2.58593e-06	0.0784583	2.27572e-07	0.0784583	-2.46111e-06	0.0784583	1.05457e-05	0.0784583	-2.44731e-05	0.0784583	1.12071e-05
0.0785	2.76318e-06	0.0785	4.81757e-08	0.0785	-1.94902e-06	0.0785	1.01211e-05	0.0785	-2.21176e-05	0.0785	9.21998e-06
0.0785417	2.77142e-06	0.0785417	-2.31235e-08	0.0785417	-1.46292e-06	0.0785417	1.08832e-05	0.0785417	-1.82402e-05	0.0785417	1.10943e-05
0.078625	2.69921e-06	0.078625	2.91633e-07	0.078625	-1.63041e-06	0.078625	9.83236e-06	0.078625	-1.73388e-05	0.078625	1.12437e-05
0.0786667	2.78353e-06	0.0786667	-1.8969e-07	0.0786667	-1.77343e-06	0.0786667	9.45631e-06	0.0786667	-1.50614e-05	0.0786667	1.09539e-05
0.0787083	2.64777e-06	0.0787083	-5.08651e-07	0.0787083	-1.90456e-06	0.0787083	7.70403e-06	0.0787083	-1.28777e-05	0.0787083	1.08838e-05
0.0787917	2.74043e-06	0.0787917	-1.00705e-06	0.0787917	-1.96369e-06	0.0787917	6.51242e-06	0.0787917	-1.34276e-05	0.0787917	9.64907e-06
0.0788333	2.80945e-06	0.0788333	-8.41699e-07	0.0788333	-1.41605e-06	0.0788333	6.9817e-06	0.0788333	-1.28224e-05	0.0788333	7.10839e-06
0.078875	2.7835e-06	0.078875	-9.86681e-07	0.078875	-1.5452e-06	0.078875	6.17954e-06	0.078875	-1.06561e-05	0.078875	6.90875e-06
0.0789583	2.98282e-06	0.0789583	-6.2247e-07	0.0789583	-1.77548e-06	0.0789583	4.91078e-06	0.0789583	-9.19106e-06	0.0789583	2.86848e-06
0.079	2.94012e-06	0.079	-4.36139e-07	0.079	-1.45913e-06	0.079	4.34883e-06	0.079	-1.07623e-05	0.079	4.20273e-06
0.0790417	3.04732e-06	0.0790417	-6.91905e-07	0.0790417	-4.00784e-07	0.0790417	2.47412e-06	0.0790417	-1.20309e-05	0.0790417	7.23898e-06
0.079125	3.04969e-06	0.079125	-6.57318e-07	0.079125	-4.55249e-07	0.079125	3.23029e-06	0.079125	-1.24862e-05	0.079125	9.31176e-06
0.0791667	3.02362e-06	0.0791667	-9.3571e-07	0.0791667	-7.94012e-07	0.0791667	3.55951e-06	0.0791667	-1.47456e-05	0.0791667	1.22821e-05
0.0792083	3.10763e-06	0.0792083	-6.40891e-07	0.0792083	-7.53492e-07	0.0792083	2.54394e-06	0.0792083	-1.57202e-05	0.0792083	1.32473e-05
0.0792917	3.12295e-06	0.0792917	-6.24854e-07	0.0792917	-6.27259e-07	0.0792917	1.66942e-06	0.0792917	-1.49815e-05	0.0792917	1.31373e-05
0.0793333	3.0861e-06	0.0793333	-5.91783e-07	0.0793333	-5.62062e-07	0.0793333	1.22426e-06	0.0793333	-1.47477e-05	0.0793333	1.43568e-05
0.079375	3.157e-06	0.079375	-8.01043e-07	0.079375	-5.49358e-07	0.079375	6.11529e-07	0.079375	-1.66031e-05	0.079375	1.34231e-05
0.0794583	3.15039e-06	0.0794583	-1.00905e-06	0.0794583	-1.59814e-06	0.0794583	-3.72447e-07	0.0794583	-1.61395e-05	0.0794583	9.45705e-06
0.0795	3.19859e-06	0.0795	-1.20088e-06	0.0795	-2.29961e-06	0.0795	-2.75051e-09	0.0795	-1.39863e-05	0.0795	7.87053e-06
0.0795417	3.02321e-06	0.0795417	-1.03557e-06	0.0795417	-2.10694e-06	0.0795417	1.13596e-06	0.0795417	-1.30562e-05	0.0795417	8.70749e-06
0.079625	3.10511e-06	0.079625	-9.21276e-07	0.079625	-1.6764e-06	0.079625	1.15937e-06	0.079625	-1.44966e-05	0.079625	6.88942e-06
0.0796667	3.20823e-06	0.0796667	-7.67149e-07	0.0796667	-1.14657e-06	0.0796667	1.84742e-06	0.0796667	-1.43846e-05	0.0796667	2.83859e-06
0.0797083	3.14726e-06	0.0797083	-6.77342e-07	0.0797083	-1.1638e-06	0.0797083	1.81696e-06	0.0797083	-1.33766e-05	0.0797083	7.36128e-07
0.0797917	3.10206e-06	0.0797917	-5.39598e-07	0.0797917	-1.34224e-06	0.0797917	1.07615e-06	0.0797917	-1.28838e-05	0.0797917	1.61195e-06
0.0798333	3.26372e-06	0.0798333	-7.75167e-07	0.0798333	-1.44146e-06	0.0798333	1.11494e-06	0.0798333	-1.26952e-05	0.0798333	2.31865e-06
0.079875	3.23502e-06	0.079875	-8.48807e-07	0.079875	-1.22988e-06	0.079875	9.75584e-07	0.079875	-1.14859e-05	0.079875	1.15785e-06
0.0799583	3.33062e-06	0.0799583	-7.35248e-07	0.0799583	-1.55294e-06	0.0799583	2.729e-06	0.0799583	-1.24135e-05	0.0799583	6.84639e-07
0.08	3.19801e-06	0.08	-4.4173e-07	0.08	-2.39292e-06	0.08	2.36226e-06	0.08	-1.02075e-05	0.08	-6.98027e-07
0.0800417	3.12806e-06	0.0800417	-3.35193e-07	0.0800417	-2.25785e-06	0.0800417	1.32257e-06	0.0800417	-8.75285e-06	0.0800417	5.72778e-07
0.080125	3.14655e-06	0.080125	7.27945e-08	0.080125	-2.64414e-06	0.080125	9.78546e-07	0.080125	-9.98417e-06	0.080125	2.26842e-06
0.0801667	2.96573e-06	0.0801667	1.23527e-09	0.0801667	-2.69554e-06	0.0801667	1.17108e-06	0.0801667	-8.55297e-06	0.0801667	2.70277e-06
0.0802083	2.98908e-06	0.0802083	-7.84291e-08	0.0802083	-2.61012e-06	0.0802083	1.06924e-06	0.0802083	-7.90545e-06	0.0802083	-6.64263e-07
0.0802917	2.98318e-06	0.0802917	5.44604e-08	0.0802917	-2.96976e-06	0.0802917	5.22526e-07	0.0802917	-9.16695e-06	0.0802917	-4.47053e-06
0.0803333	2.86684e-06	0.0803333	4.57767e-07	0.0803333	-2.74599e-06	0.0803333	2.91342e-07	0.0803333	-8.9927e-06	0.0803333	-5.26863e-06
0.080375	2.71624e-06	0.080375	6.31355e-07	0.080375	-2.41058e-06	0.080375	1.56208e-06	0.080375	-9.64452e-06	0.080375	-5.67086e-06
0.0804583	2.74812e-06	0.0804583	5.15976e-07	0.0804583	-2.34765e-06	0.0804583	2.56552e-06	0.0804583	-9.28444e-06	0.0804583	-5.94085e-06
0.0805	2.71014e-06	0.0805	7.66195e-07	0.0805	-2.43322e-06	0.0805	2.80347e-06	0.0805	-1.03964e-05	0.0805	-7.72305e-06
0.0805417	2.75027e-06	0.0805417	6.40631e-07	0.0805417	-2.36524e-06	0.0805417	3.93668e-06	0.0805417	-1.26473e-05	0.0805417	-6.09157e-06
0.080625	2.66354e-06	0.080625	3.47285e-07	0.080625	-2.21988e-06	0.080625	5.49728e-06	0.080625	-1.31059e-05	0.080625	-5.97163e-06
0.0806667	2.65818e-06	0.0806667	1.14187e-07	0.0806667	-2.0129e-06	0.0806667	6.42765e-06	0.0806667	-1.18917e-05	0.0806667	-7.12678e-06
0.0807083	2.43094e-06	0.0807083	-2.23325e-07	0.0807083	-1.87236e-06	0.0807083	6.40664e-06	0.0807083	-1.16137e-05	0.0807083	-9.85212e-06
0.0807917	2.37996e-06	0.0807917	-7.70421e-08	0.0807917	-1.9799e-06	0.0807917	5.17088e-06	0.0807917	-1.10431e-05	0.0807917	-1.39855e-05
0.0808333	2.45046e-06	0.0808333	-5.88814e-08	0.0808333	-2.41423e-06	0.0808333	4.57931e-06	0.0808333	-9.94724e-06	0.0808333	-1.36946e-05
0.080875	2.48654e-06	0.080875	-3.13131e-07	0.080875	-2.75417e-06	0.080875	4.47747e-06	0.080875	-1.0575e-05	0.080875	-1.6745e-05
0.0809583	2.45445e-06	0.0809583	-7.23372e-07	0.0809583	-2.75468e-06	0.0809583	4.78567e-06	0.0809583	-9.89658e-06	0.0809583	-2.09695e-05
0.081	2.51962e-06	0.081	-9.43468e-07	0.081	-2.70087e-06	0.081	4.47014e-06	0.081	-8.69453e-06	0.081	-2.31341e-05
0.0810417	2.51186e-06	0.0810417	-1.14155e-06	0.0810417	-2.59508e-06	0.0810417	4.88539e-06	0.0810417	-7.61012e-06	0.0810417	-2.22324e-05
0.081125	2.599e-06	0.081125	-1.35666e-06	0.081125	-2.78899e-06	0.081125	4.24798e-06	0.081125	-7.46169e-06	0.081125	-2.05255e-05
0.0811667	2.52538e-06	0.0811667	-1.41162e-06	0.0811667	-2.57244e-06	0.0811667	3.88745e-06	0.0811667	-6.70593e-06	0.0811667	-1.88548e-05
0.0812083	2.30933e-06	0.0812083	-1.76659e-06	0.0812083	-2.22872e-06	0.0812083	4.0766e-06	0.0812083	-8.11388e-06	0.0812083	-1.91611e-05
0.0812917	2.20819e-06	0.0812917	-1.54437e-06	0.0812917	-2.24244e-06	0.0812917	4.18662e-06	0.0812917	-9.73943e-06	0.0812917	-2.00757e-05
0.0813333	2.13347e-06	0.0813333	-1.56427e-06	0.0813333	-2.58697e-06	0.0813333	4.18409e-06	0.0813333	-1.08337e-05	0.0813333	-2.46137e-05
0.081375	2.0836e-06	0.081375	-1.14501e-06	0.081375	-2.48206e-06	0.081375	4.82728e-06	0.081375	-1.11773e-05	0.081375	-2.82153e-05
0.0814583	2.13243e-06	0.0814583	-4.5768e-07	0.0814583	-2.31772e-06	0.0814583	4.72361e-06	0.0814583	-1.26616e-05	0.0814583	-2.80661e-05
0.0815	2.25707e-06	0.0815	-9.77384e-09	0.0815	-2.21988e-06	0.0815	4.81318e-06	0.0815	-1.5896e-05	0.0815	-2.82474e-05
0.0815417	2.07458e-06	0.0815417	4.13774e-07	0.0815417	-1.91025e-06	0.0815417	5.22928e-06	0.0815417	-1.80898e-05	0.0815417	-2.91471e-05
0.081625	2.04246e-06	0.081625	2.31603e-07	0.081625	-1.6591e-06	0.081625	4.59384e-06	0.081625	-1.8589e-05	0.081625	-2.96344e-05
0.0816667	2.15077e-06	0.0816667	2.03907e-07	0.0816667	-1.46497e-06	0.0816667	4.41597e-06	0.0816667	-1.82817e-05	0.0816667	-3.16859e-05
0.0817083	2.1045e-06	0.0817083	1.75994e-07	0.0817083	-1.90587e-06	0.0817083	5.09359e-06	0.0817083	-1.74758e-05	0.0817083	-3.16877e-05
0.0817917	2.14717e-06	0.0817917	-2.68943e-08	0.0817917	-1.61318e-06	0.0817917	5.56512e-06	0.0817917	-1.61697e-05	0.0817917	-3.0791e-05
0.0818333	2.18578e-06	0.0818333	-8.00328e-08	0.0818333	-1.79241e-06	0.0818333	6.37166e-06	0.0818333	-1.54563e-05	0.0818333	-3.42522e-05
0.081875	2.27729e-06	0.081875	-4.18476e-08	0.081875	-1.84016e-06	0.081875	6.13483e-06	0.081875	-1.52735e-05	0.081875	-3.75543e-05
0.0819583	2.44118e-06	0.0819583	3.07085e-08	0.0819583	-1.57455e-06	0.0819583	5.67401e-06	0.0819583	-1.41621e-05	0.0819583	-3.94751e-05
0.082	2.44939e-06	0.082	-2.5334e-08	0.082	-1.28201e-06	0.082	6.31904e-06	0.082	-1.42338e-05	0.082	-4.05371e-05
0.0820417	2.46004e-06	0.0820417	-9.37725e-08	0.0820417	-1.24368e-06	0.0820417	7.27128e-06	0.0820417	-1.27401e-05	0.0820417	-4.08185e-05
0.082125	2.58576e-06	0.082125	6.10919e-08	0.082125	-1.34582e-06	0.082125	7.74931e-06	0.082125	-1.24477e-05	0.082125	-4.22883e-05
0.0821667	2.51574e-06	0.0821667	4.36247e-08	0.0821667	-1.38977e-06	0.0821667	8.644e-06	0.0821667	-1.17361e-05	0.0821667	-4.2713e-05
0.0822083	2.60864e-06	0.0822083	-8.36736e-08	0.0822083	-4.53424e-07	0.0822083	9.52106e-06	0.0822083	-1.26604e-05	0.0822083	-4.02881e-05
0.0822917	2.54537e-06	0.0822917	6.17637e-09	0.0822917	1.78544e-07	0.0822917	9.12188e-06	0.0822917	-1.42588e-05	0.0822917	-3.8907e-05
0.0823333	2.63427e-06	0.0823333	1.58267e-07	0.0823333	-9.20282e-08	0.0823333	7.5737e-06	0.0823333	-1.33385e-05	0.0823333	-3.8679e-05
0.082375	2.57328e-06	0.082375	2.71392e-07	0.082375	-3.35076e-07	0.082375	7.32968e-06	0.082375	-1.02164e-05	0.082375	-3.86876e-05
0.0824583	2.49397e-06	0.0824583	4.75581e-07	0.0824583	-6.8866e-07	0.0824583	7.66609e-06	0.0824583	-8.53405e-06	0.0824583	-3.78155e-05
0.0825	2.49511e-06	0.0825	2.81317e-07	0.0825	-1.04757e-06	0.0825	7.92351e-06	0.0825	-7.11637e-06	0.0825	-3.91133e-05
0.0825417	2.54548e-06	0.0825417	2.33424e-07	0.0825417	-1.9377e-06	0.0825417	8.52382e-06	0.0825417	-5.65829e-06	0.0825417	-4.23216e-05
0.082625	2.4865e-06	0.082625	5.27289e-07	0.082625	-2.19842e-06	0.082625	8.79422e-06	0.082625	-3.9397e-06	0.082625	-4.43617e-05
0.0826667	2.51744e-06	0.0826667	4.99116e-07	0.0826667	-1.77387e-06	0.0826667	9.05093e-06	0.0826667	-2.66755e-06	0.0826667	-4.36616e-05
0.0827083	2.48304e-06	0.0827083	3.76195e-07	0.0827083	-1.45993e-06	0.0827083	8.87659e-06	0.0827083	-3.17347e-06	0.0827083	-4.12446e-05
0.0827917	2.68071e-06	0.0827917	1.87025e-08	0.0827917	-9.54268e-07	0.0827917	8.48602e-06	0.0827917	-3.49944e-06	0.0827917	-3.7478e-05
0.0828333	2.77957e-06	0.0828333	5.05596e-08	0.0828333	-6.40401e-07	0.0828333	8.15822e-06	0.0828333	-3.51906e-06	0.0828333	-3.42949e-05
0.082875	2.75266e-06	0.082875	1.63555e-07	0.082875	-7.82331e-07	0.082875	8.14566e-06	0.082875	-4.94144e-06	0.082875	-3.29871e-05
0.0829583	2.69043e-06	0.0829583	1.94632e-07	0.0829583	-9.31489e-07	0.0829583	8.48517e-06	0.0829583	-5.41776e-06	0.0829583	-3.16455e-05
0.083	2.70805e-06	0.083	1.84446e-07	0.083	-1.1381e-06	0.083	9.74476e-06	0.083	-6.09317e-06	0.083	-2.98747e-05
0.0830417	2.60241e-06	0.0830417	-1.2628e-07	0.0830417	-1.05385e-06	0.0830417	1.04991e-05	0.0830417	-7.3785e-06	0.0830417	-2.64912e-05
0.083125	2.5674e-06	0.083125	-9.38397e-07	0.083125	-1.06583e-06	0.083125	1.10997e-05	0.083125	-7.75464e-06	0.083125	-2.56344e-05
0.0831667	2.60318e-06	0.0831667	-1.03657e-06	0.0831667	-1.23959e-06	0.0831667	1.09319e-05	0.0831667	-7.40017e-06	0.0831667	-2.48241e-05
0.0832083	2.61359e-06	0.0832083	-9.78966e-07	0.0832083	-1.41444e-06	0.0832083	1.00805e-05	0.0832083	-6.35714e-06	0.0832083	-2.20819e-05
0.0832917	2.62341e-06	0.0832917	-1.48261e-06	0.0832917	-1.14241e-06	0.0832917	1.02645e-05	0.0832917	-5.04715e-06	0.0832917	-1.93761e-05
0.0833333	2.67914e-06	0.0833333	-1.79043e-06	0.0833333	-1.06174e-06	0.0833333	9.65802e-06	0.0833333	-4.35798e-06	0.0833333	-2.1339e-05
0.083375	2.76271e-06	0.083375	-1.7597e-06	0.083375	-1.18359e-06	0.083375	7.51163e-06	0.083375	-4.80525e-06	0.083375	-1.88915e-05
0.0834583	2.7473e-06	0.0834583	-1.63505e-06	0.0834583	-1.12715e-06	0.0834583	5.61125e-06	0.0834583	-6.54176e-06	0.0834583	-1.73303e-05
0.0835	2.85273e-06	0.0835	-1.42579e-06	0.0835	-1.04597e-06	0.0835	4.51739e-06	0.0835	-7.90612e-06	0.0835	-1.35506e-05
0.0835417	2.92651e-06	0.0835417	-1.65988e-06	0.0835417	-8.58552e-07	0.0835417	3.59082e-06	0.0835417	-8.59725e-06	0.0835417	-9.03714e-06
0.083625	2.87319e-06	0.083625	-1.76469e-06	0.083625	-4.87008e-07	0.083625	2.84565e-06	0.083625	-1.06122e-05	0.083625	-9.45389e-06
0.0836667	2.8153e-06	0.0836667	-1.61944e-06	0.0836667	-4.42984e-07	0.0836667	2.33687e-06	0.0836667	-1.24746e-05	0.0836667	-1.00666e-05
0.0837083	2.78284e-06	0.0837083	-1.6259e-06	0.0837083	-6.42153e-07	0.0837083	1.69057e-06	0.0837083	-1.37108e-05	0.0837083	-7.05702e-06
0.0837917	2.81085e-06	0.0837917	-1.94261e-06	0.0837917	-3.53766e-07	0.0837917	1.1921e-06	0.0837917	-1.36595e-05	0.0837917	-5.36433e-06
0.0838333	2.88387e-06	0.0838333	-1.85644e-06	0.0838333	-3.78663e-07	0.0838333	1.10098e-06	0.0838333	-1.29042e-05	0.0838333	-5.55618e-06
0.083875	2.84333e-06	0.083875	-2.05626e-06	0.083875	-5.34063e-08	0.083875	1.23667e-06	0.083875	-1.21801e-05	0.083875	-5.99702e-06
0.0839583	2.93401e-06	0.0839583	-2.33205e-06	0.0839583	1.23714e-07	0.0839583	1.63331e-06	0.0839583	-1.14913e-05	0.0839583	-6.65341e-06
0.084	3.02942e-06	0.084	-2.22971e-06	0.084	-2.12859e-07	0.084	1.85885e-06	0.084	-9.66985e-06	0.084	-6.36464e-06
0.0840417	3.08695e-06	0.0840417	-2.25208e-06	0.0840417	-3.44348e-07	0.0840417	2.33758e-06	0.0840417	-7.53557e-06	0.0840417	-3.35655e-06
0.084125	3.1324e-06	0.084125	-2.35289e-06	0.084125	-3.66872e-08	0.084125	3.08247e-06	0.084125	-6.44618e-06	0.084125	2.27781e-06
0.0841667	3.23657e-06	0.0841667	-2.50481e-06	0.0841667	5.15774e-07	0.0841667	4.08478e-06	0.0841667	-6.92748e-06	0.0841667	6.58524e-06
0.0842083	3.21047e-06	0.0842083	-2.86031e-06	0.0842083	1.02027e-06	0.0842083	4.47931e-06	0.0842083	-6.6713e-06	0.0842083	5.75548e-06
0.08425	3.15212e-06	0.08425	-3.13649e-06	0.08425	1.59726e-06	0.08425	4.54363e-06	0.08425	-5.13204e-06	0.08425	4.66601e-06
0.0843333	3.20067e-06	0.0843333	-3.16349e-06	0.0843333	1.6629e-06	0.0843333	4.38734e-06	0.0843333	-3.28125e-06	0.0843333	6.28705e-06
0.084375	3.15e-06	0.084375	-3.03481e-06	0.084375	1.33143e-06	0.084375	5.09895e-06	0.084375	-2.41445e-06	0.084375	9.6846e-06
0.0844167	3.04071e-06	0.0844167	-2.98982e-06	0.0844167	1.18169e-06	0.0844167	6.33555e-06	0.0844167	-3.64622e-06	0.0844167	1.36911e-05
0.0845	3.06561e-06	0.0845	-3.03919e-06	0.0845	1.29303e-06	0.0845	6.92881e-06	0.0845	-5.09231e-06	0.0845	1.48041e-05
0.0845417	3.05512e-06	0.0845417	-2.89932e-06	0.0845417	9.09805e-07	0.0845417	6.18476e-06	0.0845417	-3.56231e-06	0.0845417	1.22606e-05
0.0845833	2.93487e-06	0.0845833	-2.58374e-06	0.0845833	5.7221e-07	0.0845833	5.1706e-06	0.0845833	-1.96104e-06	0.0845833	1.39963e-05
0.0846667	2.8355e-06	0.0846667	-2.61937e-06	0.0846667	5.66223e-07	0.0846667	4.5504e-06	0.0846667	-1.76583e-06	0.0846667	1.68023e-05
0.0847083	2.65804e-06	0.0847083	-2.82949e-06	0.0847083	4.23125e-07	0.0847083	4.54461e-06	0.0847083	-2.36782e-06	0.0847083	1.66217e-05
0.08475	2.55452e-06	0.08475	-2.88233e-06	0.08475	5.48701e-07	0.08475	4.2721e-06	0.08475	-2.32421e-06	0.08475	1.82538e-05
0.0848333	2.58997e-06	0.0848333	-2.81029e-06	0.0848333	5.43956e-07	0.0848333	3.4248e-06	0.0848333	-3.9823e-06	0.0848333	1.96002e-05
0.084875	2.51791e-06	0.084875	-2.99229e-06	0.084875	3.06748e-07	0.084875	3.34793e-06	0.084875	-5.7532e-06	0.084875	2.28855e-05
0.0849167	2.51727e-06	0.0849167	-3.09956e-06	0.0849167	1.87086e-07	0.0849167	3.29504e-06	0.0849167	-4.39417e-06	0.0849167	2.35836e-05
0.085	2.43642e-06	0.085	-2.82334e-06	0.085	2.69769e-08	0.085	3.04594e-06	0.085	-2.23547e-06	0.085	2.12655e-05
0.0850417	2.58184e-06	0.0850417	-2.67935e-06	0.0850417	-1.26489e-07	0.0850417	1.93854e-06	0.0850417	-2.04225e-06	0.0850417	2.25407e-05
0.0850833	2.69002e-06	0.0850833	-2.75386e-06	0.0850833	2.4564e-07	0.0850833	7.52158e-07	0.0850833	-3.76069e-06	0.0850833	2.48049e-05
0.0851667	2.797e-06	0.0851667	-2.98462e-06	0.0851667	5.414e-07	0.0851667	9.38487e-07	0.0851667	-6.14786e-06	0.0851667	2.46895e-05
0.0852083	2.77521e-06	0.0852083	-3.24212e-06	0.0852083	4.44663e-07	0.0852083	4.24777e-07	0.0852083	-7.80191e-06	0.0852083	2.21372e-05
0.08525	2.7847e-06	0.08525	-3.27692e-06	0.08525	5.95281e-07	0.08525	-1.25614e-06	0.08525	-1.00565e-05	0.08525	2.21114e-05
0.0853333	2.7855e-06	0.0853333	-3.559e-06	0.0853333	8.10293e-07	0.0853333	-2.12191e-06	0.0853333	-1.31966e-05	0.0853333	2.38156e-05
0.085375	2.75125e-06	0.085375	-4.00391e-06	0.085375	1.0778e-06	0.085375	-2.56016e-06	0.085375	-1.51725e-05	0.085375	2.21742e-05
0.0854167	2.73145e-06	0.0854167	-4.18171e-06	0.0854167	1.48256e-06	0.0854167	-2.81927e-06	0.0854167	-1.794e-05	0.0854167	1.82004e-05
0.0855	2.72818e-06	0.0855	-4.13208e-06	0.0855	1.82154e-06	0.0855	-3.18643e-06	0.0855	-2.13776e-05	0.0855	1.84459e-05
0.0855417	2.65311e-06	0.0855417	-3.84779e-06	0.0855417	1.62048e-06	0.0855417	-2.84325e-06	0.0855417	-2.29058e-05	0.0855417	1.79807e-05
0.0855833	2.59393e-06	0.0855833	-3.71456e-06	0.0855833	1.65713e-06	0.0855833	-1.68564e-06	0.0855833	-2.51921e-05	0.0855833	1.6102e-05
0.0856667	2.63021e-06	0.0856667	-3.72249e-06	0.0856667	1.96815e-06	0.0856667	-1.76618e-06	0.0856667	-2.5027e-05	0.0856667	1.59088e-05
0.0857083	2.69814e-06	0.0857083	-3.7527e-06	0.0857083	2.54346e-06	0.0857083	-3.14439e-06	0.0857083	-2.3687e-05	0.0857083	1.53626e-05
0.08575	2.72228e-06	0.08575	-3.9425e-06	0.08575	3.15075e-06	0.08575	-5.11362e-06	0.08575	-2.16757e-05	0.08575	1.41784e-05
0.0858333	2.82287e-06	0.0858333	-3.88203e-06	0.0858333	3.27414e-06	0.0858333	-6.57167e-06	0.0858333	-1.74853e-05	0.0858333	1.29124e-05
0.085875	2.89842e-06	0.085875	-3.63446e-06	0.085875	3.4966e-06	0.085875	-6.84263e-06	0.085875	-1.52942e-05	0.085875	1.09163e-05
0.0859167	2.84817e-06	0.0859167	-3.56238e-06	0.0859167	3.52113e-06	0.0859167	-6.5917e-06	0.0859167	-1.6059e-05	0.0859167	7.72432e-06
0.086	2.83636e-06	0.086	-3.63827e-06	0.086	3.74563e-06	0.086	-5.88954e-06	0.086	-1.72482e-05	0.086	4.6066e-06
0.0860417	2.80354e-06	0.0860417	-3.34857e-06	0.0860417	3.43841e-06	0.0860417	-6.03102e-06	0.0860417	-1.83464e-05	0.0860417	2.16696e-06
0.0860833	2.68556e-06	0.0860833	-3.16675e-06	0.0860833	2.71343e-06	0.0860833	-6.34048e-06	0.0860833	-1.78329e-05	0.0860833	1.70171e-07
0.0861667	2.5883e-06	0.0861667	-3.13654e-06	0.0861667	2.55441e-06	0.0861667	-4.85704e-06	0.0861667	-1.61902e-05	0.0861667	-3.58503e-06
0.0862083	2.49471e-06	0.0862083	-3.23063e-06	0.0862083	2.45614e-06	0.0862083	-3.12634e-06	0.0862083	-1.42067e-05	0.0862083	-6.73904e-06
0.08625	2.428e-06	0.08625	-3.42256e-06	0.08625	2.2277e-06	0.08625	-2.82604e-06	0.08625	-1.24563e-05	0.08625	-6.43495e-06
0.0863333	2.35585e-06	0.0863333	-3.62956e-06	0.0863333	2.05758e-06	0.0863333	-2.42306e-06	0.0863333	-1.14718e-05	0.0863333	-6.43671e-06
0.086375	2.28115e-06	0.086375	-3.75018e-06	0.086375	2.05671e-06	0.086375	-2.13249e-06	0.086375	-1.10714e-05	0.086375	-4.60538e-06
0.0864167	2.33059e-06	0.0864167	-3.75209e-06	0.0864167	2.33312e-06	0.0864167	-2.30556e-06	0.0864167	-1.02493e-05	0.0864167	-4.16829e-06
0.0865	2.41778e-06	0.0865	-3.82109e-06	0.0865	2.60712e-06	0.0865	-2.47412e-06	0.0865	-9.97562e-06	0.0865	-5.70534e-06
0.0865417	2.42273e-06	0.0865417	-3.33049e-06	0.0865417	2.55098e-06	0.0865417	-2.67681e-06	0.0865417	-1.12027e-05	0.0865417	-6.679e-06
0.0865833	2.26213e-06	0.0865833	-3.14247e-06	0.0865833	2.36561e-06	0.0865833	-3.11618e-06	0.0865833	-1.14981e-05	0.0865833	-7.25123e-06
0.0866667	2.17395e-06	0.0866667	-3.13185e-06	0.0866667	2.00903e-06	0.0866667	-3.79605e-06	0.0866667	-9.18007e-06	0.0866667	-7.2626e-06
0.0867083	2.17609e-06	0.0867083	-2.70995e-06	0.0867083	1.67436e-06	0.0867083	-3.82511e-06	0.0867083	-1.01151e-05	0.0867083	-5.931e-06
0.08675	2.15558e-06	0.08675	-2.63488e-06	0.08675	1.7727e-06	0.08675	-2.8534e-06	0.08675	-1.28316e-05	0.08675	-5.66859e-06
0.0868333	2.11306e-06	0.0868333	-2.68191e-06	0.0868333	1.57667e-06	0.0868333	-2.16296e-06	0.0868333	-1.40489e-05	0.0868333	-9.42e-06
0.086875	2.03966e-06	0.086875	-2.75624e-06	0.086875	8.81185e-07	0.086875	-2.49415e-06	0.086875	-1.45014e-05	0.086875	-1.35882e-05
0.0869167	2.00591e-06	0.0869167	-2.85923e-06	0.0869167	3.5749e-07	0.0869167	-3.41296e-06	0.0869167	-1.33784e-05	0.0869167	-1.47633e-05
0.087	1.99376e-06	0.087	-2.77016e-06	0.087	1.32548e-07	0.087	-3.82652e-06	0.087	-1.26772e-05	0.087	-1.32448e-05
0.0870417	1.92797e-06	0.0870417	-2.49918e-06	0.0870417	-3.2814e-07	0.0870417	-3.99409e-06	0.0870417	-1.20196e-05	0.0870417	-1.15166e-05
0.0870833	1.94504e-06	0.0870833	-2.70055e-06	0.0870833	-8.02846e-07	0.0870833	-4.50004e-06	0.0870833	-1.14611e-05	0.0870833	-1.07906e-05
0.0871667	2.04844e-06	0.0871667	-2.89282e-06	0.0871667	-8.16353e-07	0.0871667	-5.57796e-06	0.0871667	-1.1361e-05	0.0871667	-1.16376e-05
0.0872083	2.10016e-06	0.0872083	-2.88298e-06	0.0872083	-8.0051e-07	0.0872083	-7.12967e-06	0.0872083	-1.09619e-05	0.0872083	-1.33902e-05
0.08725	2.00175e-06	0.08725	-3.08465e-06	0.08725	-4.259e-07	0.08725	-7.68583e-06	0.08725	-9.32594e-06	0.08725	-1.2594e-05
0.0873333	1.98221e-06	0.0873333	-3.46546e-06	0.0873333	4.42984e-07	0.0873333	-7.01556e-06	0.0873333	-8.26298e-06	0.0873333	-1.15318e-05
0.087375	2.11163e-06	0.087375	-3.77762e-06	0.087375	8.77316e-07	0.087375	-6.30296e-06	0.087375	-7.96419e-06	0.087375	-1.26601e-05
0.0874167	2.14678e-06	0.0874167	-3.60408e-06	0.0874167	8.55778e-07	0.0874167	-5.9327e-06	0.0874167	-7.30627e-06	0.0874167	-1.36107e-05
0.0875	2.096e-06	0.0875	-3.36114e-06	0.0875	1.04327e-06	0.0875	-6.22468e-06	0.0875	-6.94417e-06	0.0875	-1.38535e-05
0.0875417	2.05327e-06	0.0875417	-3.35065e-06	0.0875417	1.20535e-06	0.0875417	-7.15308e-06	0.0875417	-6.42351e-06	0.0875417	-1.48592e-05
0.0875833	2.01348e-06	0.0875833	-3.45797e-06	0.0875833	1.09605e-06	0.0875833	-7.31303e-06	0.0875833	-6.28133e-06	0.0875833	-1.47688e-05
0.0876667	1.99284e-06	0.0876667	-3.30843e-06	0.0876667	1.13708e-06	0.0876667	-7.31035e-06	0.0876667	-6.18438e-06	0.0876667	-1.61197e-05
0.0877083	1.99549e-06	0.0877083	-2.93395e-06	0.0877083	1.01567e-06	0.0877083	-7.52912e-06	0.0877083	-5.69756e-06	0.0877083	-1.66423e-05
0.08775	2.08952e-06	0.08775	-2.91154e-06	0.08775	5.43517e-07	0.08775	-8.45146e-06	0.08775	-6.50602e-06	0.08775	-1.33636e-05
0.0878333	2.09735e-06	0.0878333	-3.14083e-06	0.0878333	5.12562e-07	0.0878333	-7.6352e-06	0.0878333	-7.72474e-06	0.0878333	-1.27738e-05
0.087875	2.08346e-06	0.087875	-3.44171e-06	0.087875	6.40547e-07	0.087875	-6.85335e-06	0.087875	-6.41173e-06	0.087875	-1.36723e-05
0.0879167	2.02111e-06	0.0879167	-3.47509e-06	0.0879167	4.70216e-07	0.0879167	-7.40824e-06	0.0879167	-5.68014e-06	0.0879167	-1.24043e-05
0.088	1.99218e-06	0.088	-3.18322e-06	0.088	4.60141e-07	0.088	-6.80497e-06	0.088	-5.56693e-06	0.088	-9.44686e-06
0.0880417	2.00008e-06	0.0880417	-2.92814e-06	0.0880417	1.16559e-07	0.0880417	-4.92235e-06	0.0880417	-3.66038e-06	0.0880417	-8.40348e-06
0.0880833	2.00365e-06	0.0880833	-2.72733e-06	0.0880833	-3.10654e-08	0.0880833	-3.98647e-06	0.0880833	-1.79702e-06	0.0880833	-9.48463e-06
0.0881667	2.05803e-06	0.0881667	-2.48708e-06	0.0881667	-3.12151e-07	0.0881667	-4.59723e-06	0.0881667	2.32745e-07	0.0881667	-7.95709e-06
0.0882083	2.07822e-06	0.0882083	-2.12027e-06	0.0882083	-1.11138e-06	0.0882083	-5.05593e-06	0.0882083	2.76517e-06	0.0882083	-6.80299e-06
0.08825	2.06126e-06	0.08825	-2.12487e-06	0.08825	-1.89514e-06	0.08825	-5.36441e-06	0.08825	7.37686e-06	0.08825	-6.30195e-06
0.0883333	2.07723e-06	0.0883333	-2.49367e-06	0.0883333	-2.3283e-06	0.0883333	-5.01474e-06	0.0883333	8.75721e-06	0.0883333	-1.00765e-05
0.088375	2.10373e-06	0.088375	-2.70159e-06	0.088375	-2.59625e-06	0.088375	-4.60202e-06	0.088375	9.89442e-06	0.088375	-1.06504e-05
0.0884167	2.11298e-06	0.0884167	-2.80006e-06	0.0884167	-3.30261e-06	0.0884167	-5.21743e-06	0.0884167	1.11074e-05	0.0884167	-1.01058e-05
0.0885	2.128e-06	0.0885	-2.88497e-06	0.0885	-4.08111e-06	0.0885	-5.56258e-06	0.0885	1.09293e-05	0.0885	-1.12057e-05
0.0885417	2.17024e-06	0.0885417	-2.89186e-06	0.0885417	-4.33796e-06	0.0885417	-5.22448e-06	0.0885417	8.94128e-06	0.0885417	-1.14164e-05
0.0885833	2.15933e-06	0.0885833	-2.77237e-06	0.0885833	-4.17536e-06	0.0885833	-4.27323e-06	0.0885833	5.04959e-06	0.0885833	-8.85026e-06
0.0886667	2.15695e-06	0.0886667	-2.80947e-06	0.0886667	-4.54501e-06	0.0886667	-4.45603e-06	0.0886667	3.46163e-06	0.0886667	-6.3776e-06
0.0887083	2.29931e-06	0.0887083	-2.90803e-06	0.0887083	-4.85435e-06	0.0887083	-5.58868e-06	0.0887083	6.05964e-06	0.0887083	-2.36007e-06
0.08875	2.32617e-06	0.08875	-2.79946e-06	0.08875	-5.23823e-06	0.08875	-6.15006e-06	0.08875	7.83237e-06	0.08875	1.17082e-07
0.0888333	2.28696e-06	0.0888333	-2.44274e-06	0.0888333	-5.67023e-06	0.0888333	-5.55003e-06	0.0888333	8.87628e-06	0.0888333	1.36162e-06
0.088875	2.34717e-06	0.088875	-2.17003e-06	0.088875	-5.74988e-06	0.088875	-4.8593e-06	0.088875	9.63738e-06	0.088875	4.09916e-06
0.0889167	2.42305e-06	0.0889167	-2.10294e-06	0.0889167	-5.49822e-06	0.0889167	-5.21009e-06	0.0889167	1.16906e-05	0.0889167	6.20167e-06
0.089	2.54403e-06	0.089	-2.19586e-06	0.089	-5.67957e-06	0.089	-6.3622e-06	0.089	1.34106e-05	0.089	4.94749e-06
0.0890417	2.7139e-06	0.0890417	-2.304e-06	0.0890417	-5.95861e-06	0.0890417	-6.92232e-06	0.0890417	1.33547e-05	0.0890417	3.25896e-06
0.0890833	2.86761e-06	0.0890833	-2.26356e-06	0.0890833	-5.97497e-06	0.0890833	-5.75554e-06	0.0890833	1.28697e-05	0.0890833	2.45741e-07
0.0891667	2.87149e-06	0.0891667	-1.91617e-06	0.0891667	-5.83888e-06	0.0891667	-5.12194e-06	0.0891667	1.45625e-05	0.0891667	-1.43003e-06
0.0892083	2.74614e-06	0.0892083	-1.88566e-06	0.0892083	-6.26124e-06	0.0892083	-4.95028e-06	0.0892083	1.64973e-05	0.0892083	-1.56366e-06
0.08925	2.65629e-06	0.08925	-1.58494e-06	0.08925	-6.62395e-06	0.08925	-5.74934e-06	0.08925	1.87436e-05	0.08925	-4.22269e-07
0.0893333	2.64173e-06	0.0893333	-1.79321e-06	0.0893333	-6.74894e-06	0.0893333	-5.72112e-06	0.0893333	1.95827e-05	0.0893333	2.69393e-06
0.089375	2.65182e-06	0.089375	-2.03909e-06	0.089375	-6.80822e-06	0.089375	-5.54185e-06	0.089375	1.82913e-05	0.089375	5.83573e-06
0.0894167	2.71421e-06	0.0894167	-2.16015e-06	0.0894167	-6.41361e-06	0.0894167	-4.63884e-06	0.0894167	1.38345e-05	0.0894167	7.23103e-06
0.0895	2.76155e-06	0.0895	-2.33456e-06	0.0895	-5.85012e-06	0.0895	-3.57305e-06	0.0895	1.25113e-05	0.0895	6.6268e-06
0.0895417	2.78077e-06	0.0895417	-2.30145e-06	0.0895417	-5.48909e-06	0.0895417	-3.77955e-06	0.0895417	1.54436e-05	0.0895417	5.43177e-06
0.0895833	2.77621e-06	0.0895833	-2.61997e-06	0.0895833	-5.27218e-06	0.0895833	-4.91318e-06	0.0895833	1.73702e-05	0.0895833	5.79552e-06
0.0896667	2.81296e-06	0.0896667	-2.76366e-06	0.0896667	-4.73629e-06	0.0896667	-5.61435e-06	0.0896667	1.57073e-05	0.0896667	7.76263e-06
0.0897083	2.83095e-06	0.0897083	-2.77232e-06	0.0897083	-4.75805e-06	0.0897083	-4.66098e-06	0.0897083	1.15387e-05	0.0897083	8.99731e-06
0.08975	2.84394e-06	0.08975	-2.76938e-06	0.08975	-4.96153e-06	0.08975	-4.19368e-06	0.08975	8.36438e-06	0.08975	9.89873e-06
0.0898333	2.91647e-06	0.0898333	-2.90859e-06	0.0898333	-5.29219e-06	0.0898333	-3.67842e-06	0.0898333	4.85868e-06	0.0898333	9.57455e-06
0.089875	2.95321e-06	0.089875	-2.71559e-06	0.089875	-5.39586e-06	0.089875	-3.43637e-06	0.089875	4.11254e-06	0.089875	1.05523e-05
0.0899167	2.89412e-06	0.0899167	-2.59917e-06	0.0899167	-5.04279e-06	0.0899167	-3.46641e-06	0.0899167	4.77266e-06	0.0899167	1.21779e-05
0.09	2.85182e-06	0.09	-2.5436e-06	0.09	-4.9313e-06	0.09	-3.07895e-06	0.09	3.38232e-06	0.09	1.25352e-05
0.0900417	2.93486e-06	0.0900417	-2.25975e-06	0.0900417	-4.82916e-06	0.0900417	-2.70727e-06	0.0900417	1.30422e-06	0.0900417	1.17104e-05
0.0900833	2.85943e-06	0.0900833	-1.74822e-06	0.0900833	-5.37761e-06	0.0900833	-2.50515e-06	0.0900833	-2.94814e-07	0.0900833	1.28894e-05
0.090125	2.69351e-06	0.090125	-1.41721e-06	0.090125	-6.02973e-06	0.090125	-2.34223e-06	0.090125	-2.09129e-06	0.090125	1.3697e-05
0.0902083	2.61425e-06	0.0902083	-1.62022e-06	0.0902083	-6.27701e-06	0.0902083	-3.02027e-06	0.0902083	-9.77303e-07	0.0902083	1.43613e-05
0.09025	2.63721e-06	0.09025	-1.88176e-06	0.09025	-6.32921e-06	0.09025	-3.55852e-06	0.09025	-2.47942e-07	0.09025	1.57564e-05
0.0902917	2.77756e-06	0.0902917	-1.86299e-06	0.0902917	-6.6963e-06	0.0902917	-2.751e-06	0.0902917	-3.97958e-07	0.0902917	1.86285e-05
0.090375	2.8641e-06	0.090375	-2.04234e-06	0.090375	-6.7696e-06	0.090375	-2.47101e-06	0.090375	-1.08261e-06	0.090375	1.9943e-05
0.0904167	2.97265e-06	0.0904167	-2.20718e-06	0.0904167	-6.54313e-06	0.0904167	-2.96554e-06	0.0904167	-1.67215e-06	0.0904167	1.78387e-05
0.0904583	3.08676e-06	0.0904583	-2.3428e-06	0.0904583	-6.30694e-06	0.0904583	-3.61113e-06	0.0904583	-4.56503e-06	0.0904583	1.81358e-05
0.0905417	3.08149e-06	0.0905417	-2.34301e-06	0.0905417	-5.73199e-06	0.0905417	-2.8094e-06	0.0905417	-6.28841e-06	0.0905417	1.77777e-05
0.0905833	3.04716e-06	0.0905833	-2.25394e-06	0.0905833	-5.72506e-06	0.0905833	-2.95031e-06	0.0905833	-4.05093e-06	0.0905833	1.37083e-05
0.090625	2.92111e-06	0.090625	-1.95414e-06	0.090625	-6.39098e-06	0.090625	-3.30547e-06	0.090625	-3.77421e-06	0.090625	1.36848e-05
0.0907083	2.8483e-06	0.0907083	-1.82485e-06	0.0907083	-6.4634e-06	0.0907083	-3.33256e-06	0.0907083	-2.64298e-06	0.0907083	1.19713e-05
0.09075	2.85522e-06	0.09075	-2.06081e-06	0.09075	-6.3782e-06	0.09075	-3.21436e-06	0.09075	-6.91765e-07	0.09075	9.86244e-06
0.0907917	2.84492e-06	0.0907917	-2.14242e-06	0.0907917	-6.66023e-06	0.0907917	-3.2475e-06	0.0907917	-1.2835e-06	0.0907917	1.05869e-05
0.090875	2.86041e-06	0.090875	-2.20063e-06	0.090875	-6.57372e-06	0.090875	-3.43299e-06	0.090875	-1.74273e-06	0.090875	1.13465e-05
0.0909167	2.80346e-06	0.0909167	-2.13787e-06	0.0909167	-6.50151e-06	0.0909167	-2.35013e-06	0.0909167	-1.9658e-06	0.0909167	1.20017e-05
0.0909583	2.74618e-06	0.0909583	-2.37075e-06	0.0909583	-6.90131e-06	0.0909583	-9.50053e-07	0.0909583	-4.23732e-06	0.0909583	1.48569e-05
0.0910417	2.75034e-06	0.0910417	-2.43858e-06	0.0910417	-7.07967e-06	0.0910417	-3.50584e-07	0.0910417	-7.05671e-06	0.0910417	1.51279e-05
0.0910833	2.75826e-06	0.0910833	-2.51283e-06	0.0910833	-6.56773e-06	0.0910833	-4.99675e-07	0.0910833	-7.07545e-06	0.0910833	1.53412e-05
0.091125	2.79868e-06	0.091125	-2.78801e-06	0.091125	-6.21678e-06	0.091125	-1.67591e-06	0.091125	-7.33654e-06	0.091125	1.56291e-05
0.0912083	2.8756e-06	0.0912083	-2.65885e-06	0.0912083	-5.22341e-06	0.0912083	-1.06981e-06	0.0912083	-8.31165e-06	0.0912083	1.54241e-05
0.09125	2.89222e-06	0.09125	-2.3154e-06	0.09125	-4.93539e-06	0.09125	-7.89537e-07	0.09125	-9.90604e-06	0.09125	1.57577e-05
0.0912917	2.88859e-06	0.0912917	-1.95661e-06	0.0912917	-5.1577e-06	0.0912917	2.60734e-07	0.0912917	-9.1227e-06	0.0912917	1.7047e-05
0.091375	2.86509e-06	0.091375	-1.92445e-06	0.091375	-5.39155e-06	0.091375	1.05895e-06	0.091375	-7.33895e-06	0.091375	1.74735e-05
0.0914167	2.82584e-06	0.0914167	-1.89272e-06	0.0914167	-5.2302e-06	0.0914167	1.9817e-06	0.0914167	-7.90759e-06	0.0914167	1.62746e-05
0.0914583	2.75257e-06	0.0914583	-1.55785e-06	0.0914583	-4.85479e-06	0.0914583	3.59886e-06	0.0914583	-1.23543e-05	0.0914583	1.30534e-05
0.0915417	2.84303e-06	0.0915417	-1.09027e-06	0.0915417	-4.59933e-06	0.0915417	5.54199e-06	0.0915417	-1.2907e-05	0.0915417	1.03567e-05
0.0915833	2.9363e-06	0.0915833	-1.0963e-06	0.0915833	-4.46974e-06	0.0915833	4.87947e-06	0.0915833	-1.08026e-05	0.0915833	7.88211e-06
0.091625	2.83682e-06	0.091625	-1.53839e-06	0.091625	-4.19464e-06	0.091625	4.27676e-06	0.091625	-9.67077e-06	0.091625	8.16713e-06
0.0917083	2.8504e-06	0.0917083	-1.28856e-06	0.0917083	-3.77045e-06	0.0917083	4.36393e-06	0.0917083	-1.16006e-05	0.0917083	1.11716e-05
0.09175	2.93135e-06	0.09175	-9.44118e-07	0.09175	-4.01131e-06	0.09175	5.08343e-06	0.09175	-1.28228e-05	0.09175	1.50374e-05
0.0917917	2.90197e-06	0.0917917	-8.00566e-07	0.0917917	-3.88676e-06	0.0917917	5.26539e-06	0.0917917	-1.34572e-05	0.0917917	1.66751e-05
0.091875	2.80756e-06	0.091875	-8.11619e-07	0.091875	-4.00963e-06	0.091875	4.28155e-06	0.091875	-1.41301e-05	0.091875	1.92448e-05
0.0919167	2.75131e-06	0.0919167	-8.35761e-07	0.0919167	-4.61451e-06	0.0919167	4.43318e-06	0.0919167	-1.61508e-05	0.0919167	2.10125e-05
0.0919583	2.77454e-06	0.0919583	-3.60332e-07	0.0919583	-4.29262e-06	0.0919583	4.35335e-06	0.0919583	-1.81054e-05	0.0919583	2.29201e-05
0.0920417	2.78331e-06	0.0920417	-2.71175e-07	0.0920417	-3.9429e-06	0.0920417	5.46046e-06	0.0920417	-1.95323e-05	0.0920417	2.38461e-05
0.0920833	2.74134e-06	0.0920833	-4.90144e-07	0.0920833	-3.58859e-06	0.0920833	5.88982e-06	0.0920833	-1.98057e-05	0.0920833	1.98752e-05
0.092125	2.78871e-06	0.092125	-4.54039e-07	0.092125	-3.07008e-06	0.092125	7.08058e-06	0.092125	-1.84841e-05	0.092125	2.10636e-05
0.0922083	2.83619e-06	0.0922083	-2.6411e-07	0.0922083	-2.70058e-06	0.0922083	7.44703e-06	0.0922083	-1.76388e-05	0.0922083	2.29376e-05
0.09225	2.81813e-06	0.09225	-2.68055e-07	0.09225	-3.42191e-06	0.09225	6.95166e-06	0.09225	-1.59378e-05	0.09225	2.7005e-05
0.0922917	2.86987e-06	0.0922917	-6.83063e-07	0.0922917	-4.01489e-06	0.0922917	6.25797e-06	0.0922917	-1.44145e-05	0.0922917	2.76228e-05
0.092375	2.92177e-06	0.092375	-8.12572e-07	0.092375	-4.30736e-06	0.092375	5.86866e-06	0.092375	-1.55323e-05	0.092375	3.02097e-05
0.0924167	2.91819e-06	0.0924167	-6.74221e-07	0.0924167	-4.61064e-06	0.0924167	6.14329e-06	0.0924167	-1.81307e-05	0.0924167	2.9166e-05
0.0924583	2.86462e-06	0.0924583	-4.54169e-07	0.0924583	-3.86164e-06	0.0924583	5.64016e-06	0.0924583	-1.5485e-05	0.0924583	2.70206e-05
0.0925417	2.88115e-06	0.0925417	-2.24408e-07	0.0925417	-3.73417e-06	0.0925417	5.12039e-06	0.0925417	-1.36092e-05	0.0925417	2.28215e-05
0.0925833	2.9308e-06	0.0925833	-4.44265e-09	0.0925833	-3.3992e-06	0.0925833	5.33112e-06	0.0925833	-1.08346e-05	0.0925833	2.23858e-05
0.092625	3.00149e-06	0.092625	-1.86158e-08	0.092625	-2.7354e-06	0.092625	5.73029e-06	0.092625	-1.06836e-05	0.092625	2.54564e-05
0.0927083	3.03349e-06	0.0927083	-1.95932e-07	0.0927083	-2.94136e-06	0.0927083	6.54755e-06	0.0927083	-1.25896e-05	0.0927083	2.40281e-05
0.09275	3.00531e-06	0.09275	-3.8066e-07	0.09275	-3.33941e-06	0.09275	6.64403e-06	0.09275	-1.27303e-05	0.09275	2.33765e-05
0.0927917	3.05189e-06	0.0927917	-5.6127e-07	0.0927917	-3.56457e-06	0.0927917	7.0102e-06	0.0927917	-1.03403e-05	0.0927917	2.55109e-05
0.092875	3.08508e-06	0.092875	-8.89116e-07	0.092875	-3.80418e-06	0.092875	7.29075e-06	0.092875	-1.09494e-05	0.092875	1.99099e-05
0.0929167	3.22652e-06	0.0929167	-1.05958e-06	0.0929167	-4.21223e-06	0.0929167	7.13742e-06	0.0929167	-1.06555e-05	0.0929167	1.86119e-05
0.0929583	3.29649e-06	0.0929583	-1.35817e-06	0.0929583	-3.87464e-06	0.0929583	8.04693e-06	0.0929583	-1.16424e-05	0.0929583	1.86924e-05
0.0930417	3.38912e-06	0.0930417	-1.26633e-06	0.0930417	-3.68846e-06	0.0930417	9.38297e-06	0.0930417	-1.22866e-05	0.0930417	1.82389e-05
0.0930833	3.25331e-06	0.0930833	-1.40797e-06	0.0930833	-3.27158e-06	0.0930833	1.04796e-05	0.0930833	-1.18276e-05	0.0930833	2.02889e-05
0.093125	3.12763e-06	0.093125	-1.09864e-06	0.093125	-3.49908e-06	0.093125	1.08901e-05	0.093125	-1.09488e-05	0.093125	1.91819e-05
0.0932083	3.04529e-06	0.0932083	-1.17535e-06	0.0932083	-3.35795e-06	0.0932083	1.16255e-05	0.0932083	-1.25347e-05	0.0932083	2.30011e-05
0.09325	2.90122e-06	0.09325	-1.29394e-06	0.09325	-3.71132e-06	0.09325	1.2491e-05	0.09325	-8.371e-06	0.09325	2.39102e-05
0.0932917	2.82546e-06	0.0932917	-1.54528e-06	0.0932917	-3.54223e-06	0.0932917	1.20332e-05	0.0932917	-7.89727e-06	0.0932917	2.37698e-05
0.093375	2.80145e-06	0.093375	-1.7018e-06	0.093375	-3.58165e-06	0.093375	1.17388e-05	0.093375	-7.91845e-06	0.093375	2.53063e-05
0.0934167	2.87058e-06	0.0934167	-1.92155e-06	0.0934167	-3.48659e-06	0.0934167	1.25421e-05	0.0934167	-7.55424e-06	0.0934167	2.4134e-05
0.0934583	2.99322e-06	0.0934583	-2.04416e-06	0.0934583	-3.26946e-06	0.0934583	1.26963e-05	0.0934583	-8.91855e-06	0.0934583	2.32939e-05
0.0935417	3.09728e-06	0.0935417	-1.81219e-06	0.0935417	-2.94925e-06	0.0935417	1.13364e-05	0.0935417	-1.11886e-05	0.0935417	2.40789e-05
0.0935833	3.26247e-06	0.0935833	-1.91543e-06	0.0935833	-1.72576e-06	0.0935833	1.14914e-05	0.0935833	-1.25985e-05	0.0935833	2.47101e-05
0.093625	3.43075e-06	0.093625	-1.95063e-06	0.093625	-9.91356e-07	0.093625	1.09173e-05	0.093625	-1.369e-05	0.093625	2.28074e-05
0.0937083	3.50902e-06	0.0937083	-1.67713e-06	0.0937083	-1.14657e-06	0.0937083	1.02846e-05	0.0937083	-1.60605e-05	0.0937083	1.97538e-05
0.09375	3.50342e-06	0.09375	-1.49115e-06	0.09375	-7.9905e-07	0.09375	9.72234e-06	0.09375	-1.37324e-05	0.09375	1.84279e-05
0.0937917	3.56985e-06	0.0937917	-1.74258e-06	0.0937917	-4.6255e-07	0.0937917	9.63305e-06	0.0937917	-1.17678e-05	0.0937917	1.83436e-05
0.093875	3.64971e-06	0.093875	-1.80482e-06	0.093875	1.14807e-07	0.093875	1.0742e-05	0.093875	-1.19125e-05	0.093875	1.89788e-05
0.0939167	3.64671e-06	0.0939167	-1.45201e-06	0.0939167	1.84531e-07	0.0939167	1.15643e-05	0.0939167	-1.05277e-05	0.0939167	1.79196e-05
0.0939583	3.49594e-06	0.0939583	-1.38968e-06	0.0939583	-2.08259e-07	0.0939583	1.11031e-05	0.0939583	-8.8148e-06	0.0939583	1.57735e-05
0.0940417	3.4315e-06	0.0940417	-1.68117e-06	0.0940417	2.65352e-07	0.0940417	1.16914e-05	0.0940417	-6.00321e-06	0.0940417	1.56451e-05
0.0940833	3.35996e-06	0.0940833	-1.71913e-06	0.0940833	1.29993e-07	0.0940833	1.09781e-05	0.0940833	-5.95124e-06	0.0940833	1.54371e-05
0.094125	3.27452e-06	0.094125	-1.58165e-06	0.094125	5.34756e-07	0.094125	9.8136e-06	0.094125	-7.24191e-06	0.094125	1.21686e-05
0.0942083	3.31845e-06	0.0942083	-1.21865e-06	0.0942083	5.1289e-08	0.0942083	9.56958e-06	0.0942083	-7.78192e-06	0.0942083	1.164e-05
0.09425	3.35435e-06	0.09425	-1.29468e-06	0.09425	8.82317e-08	0.09425	7.68795e-06	0.09425	-6.78799e-06	0.09425	1.71349e-05
0.0942917	3.14751e-06	0.0942917	-1.66352e-06	0.0942917	-6.10723e-08	0.0942917	6.03962e-06	0.0942917	-6.05594e-06	0.0942917	2.3737e-05
0.094375	3.08934e-06	0.094375	-1.86277e-06	0.094375	4.62404e-07	0.094375	6.0162e-06	0.094375	-1.02869e-05	0.094375	2.68401e-05
0.0944167	3.20518e-06	0.0944167	-1.58226e-06	0.0944167	4.73429e-07	0.0944167	6.43682e-06	0.0944167	-1.13925e-05	0.0944167	2.35138e-05
0.0944583	3.11153e-06	0.0944583	-1.84522e-06	0.0944583	-1.48318e-07	0.0944583	6.15077e-06	0.0944583	-7.00957e-06	0.0944583	2.19753e-05
0.0945417	2.98081e-06	0.0945417	-1.74796e-06	0.0945417	-3.40844e-07	0.0945417	5.94822e-06	0.0945417	-8.03368e-06	0.0945417	2.18435e-05
0.0945833	2.92643e-06	0.0945833	-1.68693e-06	0.0945833	5.4746e-07	0.0945833	6.72118e-06	0.0945833	-6.66129e-06	0.0945833	1.92223e-05
0.094625	2.93355e-06	0.094625	-1.4833e-06	0.094625	2.00812e-07	0.094625	8.30223e-06	0.094625	-6.51756e-06	0.094625	1.95278e-05
0.0947083	3.01652e-06	0.0947083	-1.41348e-06	0.0947083	7.20638e-07	0.0947083	8.67616e-06	0.0947083	-5.11309e-06	0.0947083	1.93149e-05
0.09475	3.05474e-06	0.09475	-1.55694e-06	0.09475	7.66196e-07	0.09475	8.99606e-06	0.09475	-3.99069e-06	0.09475	1.71711e-05
0.0947917	3.0506e-06	0.0947917	-1.65004e-06	0.0947917	8.79798e-07	0.0947917	8.2317e-06	0.0947917	-3.82618e-06	0.0947917	1.30925e-05
0.094875	3.0484e-06	0.094875	-1.64008e-06	0.094875	1.01034e-06	0.094875	8.40957e-06	0.094875	-5.0043e-06	0.094875	1.67913e-05
0.0949167	3.0897e-06	0.0949167	-1.64008e-06	0.0949167	1.06794e-06	0.0949167	8.35258e-06	0.0949167	-5.21224e-06	0.0949167	1.43168e-05
0.0949583	3.10419e-06	0.0949583	-1.61234e-06	0.0949583	7.26698e-07	0.0949583	7.97203e-06	0.0949583	-3.66032e-06	0.0949583	1.50619e-05
0.0950417	3.03442e-06	0.0950417	-1.44846e-06	0.0950417	5.4819e-07	0.0950417	7.27255e-06	0.0950417	-5.34575e-06	0.0950417	1.35675e-05
0.0950833	2.9807e-06	0.0950833	-1.14233e-06	0.0950833	1.11087e-06	0.0950833	7.44139e-06	0.0950833	-8.04998e-06	0.0950833	1.2828e-05
0.095125	2.97499e-06	0.095125	-8.52881e-07	0.095125	1.05991e-06	0.095125	8.64907e-06	0.095125	-1.1853e-05	0.095125	1.02546e-05
0.0952083	3.13617e-06	0.0952083	-7.8895e-07	0.0952083	1.68969e-06	0.0952083	9.56196e-06	0.0952083	-1.19616e-05	0.0952083	1.01105e-05
0.09525	3.21421e-06	0.09525	-9.58118e-07	0.09525	1.72408e-06	0.09525	9.44968e-06	0.09525	-1.24529e-05	0.09525	9.98356e-06
0.0952917	3.16223e-06	0.0952917	-1.01481e-06	0.0952917	1.71583e-06	0.0952917	1.00195e-05	0.0952917	-1.22008e-05	0.0952917	8.55387e-06
0.095375	3.13602e-06	0.095375	-1.07891e-06	0.095375	1.95741e-06	0.095375	9.10326e-06	0.095375	-1.26659e-05	0.095375	7.86237e-06
0.0954167	3.15096e-06	0.0954167	-1.40069e-06	0.0954167	1.81315e-06	0.0954167	9.4336e-06	0.0954167	-1.38679e-05	0.0954167	4.29594e-06
0.0954583	3.02755e-06	0.0954583	-1.13717e-06	0.0954583	1.8441e-06	0.0954583	9.74349e-06	0.0954583	-1.20177e-05	0.0954583	2.34475e-06
0.0955417	2.98211e-06	0.0955417	-7.60821e-07	0.0955417	1.97238e-06	0.0955417	9.84985e-06	0.0955417	-1.00318e-05	0.0955417	2.29671e-06
0.0955833	2.88763e-06	0.0955833	-9.2431e-07	0.0955833	1.97516e-06	0.0955833	9.59271e-06	0.0955833	-9.62469e-06	0.0955833	-3.57964e-06
0.095625	2.85075e-06	0.095625	-7.77638e-07	0.095625	2.06686e-06	0.095625	7.74042e-06	0.095625	-8.25681e-06	0.095625	-2.75211e-07
0.0957083	2.91306e-06	0.0957083	-6.42841e-07	0.0957083	3.02204e-06	0.0957083	8.26344e-06	0.0957083	-7.06919e-06	0.0957083	-1.55065e-06
0.09575	2.91186e-06	0.09575	-4.00511e-07	0.09575	2.90318e-06	0.09575	7.53716e-06	0.09575	-7.29739e-06	0.09575	-1.11524e-06
0.0957917	2.86775e-06	0.0957917	-1.17048e-07	0.0957917	2.82754e-06	0.0957917	8.45753e-06	0.0957917	-9.24354e-06	0.0957917	-2.066e-06
0.095875	3.00802e-06	0.095875	-8.37169e-08	0.095875	2.74358e-06	0.095875	7.62067e-06	0.095875	-9.58532e-06	0.095875	-5.68092e-06
0.0959167	3.16094e-06	0.0959167	-3.83824e-07	0.0959167	2.97721e-06	0.0959167	7.15886e-06	0.0959167	-1.08398e-05	0.0959167	-6.21198e-06
0.0959583	3.25362e-06	0.0959583	-4.91444e-07	0.0959583	2.66232e-06	0.0959583	7.07762e-06	0.0959583	-1.061e-05	0.0959583	-1.0109e-05
0.0960417	3.37368e-06	0.0960417	-4.23612e-07	0.0960417	3.13162e-06	0.0960417	6.59917e-06	0.0960417	-1.30062e-05	0.0960417	-1.336e-05
0.0960833	3.47554e-06	0.0960833	-4.95908e-07	0.0960833	2.85769e-06	0.0960833	6.33837e-06	0.0960833	-1.47346e-05	0.0960833	-1.28584e-05
0.096125	3.48364e-06	0.096125	-5.59449e-07	0.096125	2.63005e-06	0.096125	6.91132e-06	0.096125	-1.74453e-05	0.096125	-1.4789e-05
0.0961667	3.50415e-06	0.0961667	-4.76621e-07	0.0961667	3.59837e-06	0.0961667	6.32878e-06	0.0961667	-2.05585e-05	0.0961667	-1.2428e-05
0.09625	3.54101e-06	0.09625	-5.11815e-07	0.09625	3.36876e-06	0.09625	6.72414e-06	0.09625	-2.02909e-05	0.09625	-1.30402e-05
0.0962917	3.52901e-06	0.0962917	-6.53677e-07	0.0962917	3.46308e-06	0.0962917	8.17839e-06	0.0962917	-1.9207e-05	0.0962917	-1.25602e-05
0.0963333	3.53492e-06	0.0963333	-7.63551e-07	0.0963333	3.1463e-06	0.0963333	7.39936e-06	0.0963333	-1.75161e-05	0.0963333	-1.37374e-05
0.0964167	3.37028e-06	0.0964167	-1.02638e-06	0.0964167	2.54923e-06	0.0964167	7.60755e-06	0.0964167	-1.43482e-05	0.0964167	-1.1663e-05
0.0964583	3.32829e-06	0.0964583	-1.12993e-06	0.0964583	2.17206e-06	0.0964583	8.80635e-06	0.0964583	-1.12475e-05	0.0964583	-6.7134e-06
0.0965	3.4905e-06	0.0965	-1.34846e-06	0.0965	2.42811e-06	0.0965	8.12239e-06	0.0965	-1.35536e-05	0.0965	-6.08728e-06
0.0965833	3.54408e-06	0.0965833	-1.21276e-06	0.0965833	2.73496e-06	0.0965833	8.37727e-06	0.0965833	-1.63992e-05	0.0965833	-7.38444e-06
0.096625	3.37729e-06	0.096625	-8.01693e-07	0.096625	3.32451e-06	0.096625	6.19647e-06	0.096625	-1.62421e-05	0.096625	-9.38876e-06
0.0966667	3.17028e-06	0.0966667	-8.36801e-07	0.0966667	2.96947e-06	0.0966667	5.10572e-06	0.0966667	-1.66916e-05	0.0966667	-6.01373e-06
0.09675	3.17507e-06	0.09675	-1.0474e-06	0.09675	2.34911e-06	0.09675	5.85202e-06	0.09675	-1.9712e-05	0.09675	-5.9867e-06
0.0967917	3.11073e-06	0.0967917	-1.23538e-06	0.0967917	1.70692e-06	0.0967917	6.58972e-06	0.0967917	-2.24957e-05	0.0967917	-9.51334e-06
0.0968333	3.14592e-06	0.0968333	-1.08867e-06	0.0968333	1.56156e-06	0.0968333	7.09328e-06	0.0968333	-2.37832e-05	0.0968333	-9.7363e-06
0.0969167	3.22413e-06	0.0969167	-1.06218e-06	0.0969167	1.41685e-06	0.0969167	7.29202e-06	0.0969167	-2.15158e-05	0.0969167	-5.00529e-06
0.0969583	3.22586e-06	0.0969583	-1.37486e-06	0.0969583	1.58499e-06	0.0969583	7.96441e-06	0.0969583	-2.18228e-05	0.0969583	-3.74855e-06
0.097	3.34969e-06	0.097	-1.66348e-06	0.097	1.76533e-06	0.097	1.01166e-05	0.097	-2.2749e-05	0.097	-3.53834e-06
0.0970833	3.45465e-06	0.0970833	-1.75684e-06	0.0970833	1.71962e-06	0.0970833	1.04054e-05	0.0970833	-2.29299e-05	0.0970833	-1.03241e-05
0.097125	3.47607e-06	0.097125	-1.98119e-06	0.097125	1.52002e-06	0.097125	1.01738e-05	0.097125	-1.84301e-05	0.097125	-1.11613e-05
0.0971667	3.35234e-06	0.0971667	-2.25073e-06	0.0971667	1.44219e-06	0.0971667	1.11494e-05	0.0971667	-1.98927e-05	0.0971667	-7.95511e-06
0.09725	3.43007e-06	0.09725	-2.26612e-06	0.09725	2.0919e-06	0.09725	1.14584e-05	0.09725	-2.4547e-05	0.09725	-9.23114e-06
0.0972917	3.34255e-06	0.0972917	-2.59245e-06	0.0972917	2.82119e-06	0.0972917	1.07077e-05	0.0972917	-2.58634e-05	0.0972917	-1.34667e-05
0.0973333	3.40309e-06	0.0973333	-2.61482e-06	0.0973333	1.95201e-06	0.0973333	1.02011e-05	0.0973333	-2.84512e-05	0.0973333	-9.64356e-06
0.0974167	3.46832e-06	0.0974167	-2.71646e-06	0.0974167	2.69371e-06	0.0974167	8.35273e-06	0.0974167	-2.72421e-05	0.0974167	-9.8075e-06
0.0974583	3.51276e-06	0.0974583	-2.52384e-06	0.0974583	2.73606e-06	0.0974583	7.03742e-06	0.0974583	-3.00914e-05	0.0974583	-9.60398e-06
0.0975	3.69902e-06	0.0975	-2.85377e-06	0.0975	2.66809e-06	0.0975	7.36e-06	0.0975	-2.95891e-05	0.0975	-4.97553e-06
0.0975833	3.73707e-06	0.0975833	-3.08283e-06	0.0975833	2.52645e-06	0.0975833	6.56038e-06	0.0975833	-2.80221e-05	0.0975833	-3.17245e-06
0.097625	3.71152e-06	0.097625	-2.87015e-06	0.097625	2.46038e-06	0.097625	5.3582e-06	0.097625	-2.73596e-05	0.097625	-2.97908e-06
0.0976667	3.74027e-06	0.0976667	-2.73293e-06	0.0976667	1.80154e-06	0.0976667	4.44729e-06	0.0976667	-2.78509e-05	0.0976667	-4.44397e-06
0.09775	3.78605e-06	0.09775	-3.06961e-06	0.09775	1.63596e-06	0.09775	2.89403e-06	0.09775	-3.10514e-05	0.09775	-7.12914e-06
0.0977917	4.01617e-06	0.0977917	-3.09948e-06	0.0977917	2.26938e-06	0.0977917	3.15991e-06	0.0977917	-2.89886e-05	0.0977917	-1.24358e-05
0.0978333	4.07597e-06	0.0978333	-2.77167e-06	0.0978333	2.15067e-06	0.0978333	2.71644e-06	0.0978333	-2.70679e-05	0.0978333	-1.07105e-05
0.0979167	4.09089e-06	0.0979167	-2.37301e-06	0.0979167	2.10438e-06	0.0979167	8.22684e-07	0.0979167	-2.4146e-05	0.0979167	-8.8463e-06
0.0979583	3.98699e-06	0.0979583	-2.70709e-06	0.0979583	1.80008e-06	0.0979583	1.0423e-06	0.0979583	-2.06528e-05	0.0979583	-6.35942e-06
0.098	4.0218e-06	0.098	-2.47187e-06	0.098	1.92405e-06	0.098	1.95709e-07	0.098	-2.28198e-05	0.098	-7.26694e-06
0.0980833	4.194e-06	0.0980833	-2.74471e-06	0.0980833	2.35882e-06	0.0980833	2.14892e-07	0.0980833	-2.29968e-05	0.0980833	-4.64925e-06
0.098125	4.22635e-06	0.098125	-2.88393e-06	0.098125	2.06167e-06	0.098125	-9.80309e-09	0.098125	-2.63358e-05	0.098125	-3.98532e-06
0.0981667	4.12681e-06	0.0981667	-2.65049e-06	0.0981667	1.52965e-06	0.0981667	-6.09837e-07	0.0981667	-2.55433e-05	0.0981667	-5.8929e-06
0.09825	4.24493e-06	0.09825	-2.79348e-06	0.09825	1.06101e-06	0.09825	-1.33301e-06	0.09825	-2.79693e-05	0.09825	-6.7883e-06
0.0982917	4.30547e-06	0.0982917	-3.15405e-06	0.0982917	1.63625e-06	0.0982917	-2.14716e-06	0.0982917	-2.89837e-05	0.0982917	-6.25446e-06
0.0983333	4.40395e-06	0.0983333	-3.23861e-06	0.0983333	1.81308e-06	0.0983333	-2.23715e-06	0.0983333	-2.90905e-05	0.0983333	7.91954e-07
0.0984167	4.41019e-06	0.0984167	-3.10849e-06	0.0984167	1.87871e-06	0.0984167	-1.08448e-06	0.0984167	-2.8746e-05	0.0984167	1.77294e-06
0.0984583	4.31158e-06	0.0984583	-3.43036e-06	0.0984583	1.46015e-06	0.0984583	-1.18688e-06	0.0984583	-2.86117e-05	0.0984583	3.33803e-06
0.0985	4.36826e-06	0.0985	-3.69752e-06	0.0985	1.55477e-06	0.0985	-5.85012e-07	0.0985	-2.87264e-05	0.0985	4.81896e-06
0.0985833	4.37904e-06	0.0985833	-4.28751e-06	0.0985833	2.08314e-06	0.0985833	-5.07715e-07	0.0985833	-2.77151e-05	0.0985833	6.88551e-06
0.098625	4.28903e-06	0.098625	-3.93301e-06	0.098625	1.63734e-06	0.098625	-1.15733e-07	0.098625	-2.86092e-05	0.098625	4.59578e-06
0.0986667	4.2152e-06	0.0986667	-3.58375e-06	0.0986667	1.43306e-06	0.0986667	-2.58618e-07	0.0986667	-2.87133e-05	0.0986667	3.33201e-06
0.09875	4.08091e-06	0.09875	-3.31563e-06	0.09875	1.76095e-06	0.09875	5.79229e-07	0.09875	-2.61072e-05	0.09875	6.26743e-06
0.0987917	4.00191e-06	0.0987917	-3.52593e-06	0.0987917	1.92091e-06	0.0987917	1.04075e-06	0.0987917	-2.51921e-05	0.0987917	9.94773e-06
0.0988333	4.04569e-06	0.0988333	-3.5639e-06	0.0988333	1.45263e-06	0.0988333	2.36001e-06	0.0988333	-2.51948e-05	0.0988333	9.22878e-06
0.0989167	4.05738e-06	0.0989167	-3.18391e-06	0.0989167	1.42729e-06	0.0989167	2.64507e-06	0.0989167	-2.48616e-05	0.0989167	9.83966e-06
0.0989583	4.05288e-06	0.0989583	-2.86716e-06	0.0989583	1.26777e-06	0.0989583	3.55767e-06	0.0989583	-2.16602e-05	0.0989583	5.58047e-06
0.099	3.90294e-06	0.099	-2.6029e-06	0.099	1.15461e-06	0.099	4.78102e-06	0.099	-2.16382e-05	0.099	6.57531e-06
0.0990833	3.91515e-06	0.0990833	-2.28875e-06	0.0990833	8.3884e-07	0.0990833	3.73991e-06	0.0990833	-2.42143e-05	0.0990833	9.06425e-06
0.099125	3.76373e-06	0.099125	-2.08707e-06	0.099125	6.71795e-07	0.099125	2.63562e-06	0.099125	-2.58103e-05	0.099125	8.87943e-06
0.0991667	3.71545e-06	0.0991667	-1.65017e-06	0.0991667	5.56659e-07	0.0991667	2.77597e-06	0.0991667	-2.55863e-05	0.0991667	9.12993e-06
0.09925	3.74835e-06	0.09925	-1.56847e-06	0.09925	1.37546e-06	0.09925	2.86652e-06	0.09925	-3.10755e-05	0.09925	5.53745e-06
0.0992917	3.63183e-06	0.0992917	-1.13821e-06	0.0992917	1.45321e-06	0.0992917	3.86587e-06	0.0992917	-3.04286e-05	0.0992917	1.24214e-06
0.0993333	3.545e-06	0.0993333	-1.35718e-06	0.0993333	1.33056e-06	0.0993333	2.54676e-06	0.0993333	-2.86782e-05	0.0993333	5.12772e-06
0.0994167	3.65353e-06	0.0994167	-1.70509e-06	0.0994167	3.99324e-07	0.0994167	3.49589e-06	0.0994167	-2.84615e-05	0.0994167	7.73497e-06
0.0994583	3.87202e-06	0.0994583	-1.90031e-06	0.0994583	4.35391e-07	0.0994583	4.15672e-06	0.0994583	-2.59199e-05	0.0994583	7.30407e-06
0.0995	3.98189e-06	0.0995	-1.90477e-06	0.0995	8.72132e-07	0.0995	3.99832e-06	0.0995	-2.42812e-05	0.0995	7.36512e-06
0.0995833	4.08564e-06	0.0995833	-1.62681e-06	0.0995833	9.68431e-07	0.0995833	2.52631e-06	0.0995833	-2.23144e-05	0.0995833	1.1969e-05
0.099625	4.14082e-06	0.099625	-1.54745e-06	0.099625	1.26003e-06	0.099625	3.39307e-06	0.099625	-1.98005e-05	0.099625	1.41712e-05
0.0996667	4.17681e-06	0.0996667	-1.73339e-06	0.0996667	9.66241e-07	0.0996667	3.74415e-06	0.0996667	-2.35363e-05	0.0996667	1.13121e-05
0.09975	4.13085e-06	0.09975	-1.58139e-06	0.09975	8.83449e-07	0.09975	2.83718e-06	0.09975	-2.41066e-05	0.09975	1.11021e-05
0.0997917	3.86437e-06	0.0997917	-1.06314e-06	0.0997917	7.44439e-07	0.0997917	1.39422e-06	0.0997917	-2.02509e-05	0.0997917	7.83929e-06
0.0998333	3.73899e-06	0.0998333	-1.01147e-06	0.0998333	1.24171e-06	0.0998333	4.44806e-07	0.0998333	-2.17361e-05	0.0998333	7.35009e-06
0.0999167	3.7478e-06	0.0999167	-1.29251e-06	0.0999167	1.05809e-06	0.0999167	-1.77372e-07	0.0999167	-2.13178e-05	0.0999167	5.92233e-06
0.0999583	3.8467e-06	0.0999583	-7.25063e-07	0.0999583	1.77796e-06	0.0999583	-1.23893e-06	0.0999583	-2.08698e-05	0.0999583	7.12822e-06
0.1	3.76027e-06	0.1	-7.03045e-07	0.1	1.58098e-06	0.1	-1.72626e-06	0.1	-1.88561e-05	0.1	7.48628e-06
0.100083	3.82014e-06	0.100083	-1.00744e-06	0.100083	9.47989e-07	0.100083	-1.49338e-06	0.100083	-1.38368e-05	0.100083	1.12891e-05
0.100125	3.73404e-06	0.100125	-1.16868e-06	0.100125	9.37694e-07	0.100125	-1.61737e-06	0.100125	-1.31441e-05	0.100125	9.45507e-06
0.100167	3.61386e-06	0.100167	-9.70731e-07	0.100167	8.88121e-07	0.100167	-1.23018e-06	0.100167	-1.26091e-05	0.100167	8.66977e-06
0.10025	3.48845e-06	0.10025	-1.15806e-06	0.10025	8.38548e-07	0.10025	-1.26756e-06	0.10025	-1.22976e-05	0.10025	1.04738e-05
0.100292	3.27432e-06	0.100292	-1.36671e-06	0.100292	3.03317e-07	0.100292	-1.15937e-06	0.100292	-1.18404e-05	0.100292	5.28779e-06
0.100333	3.13325e-06	0.100333	-1.33884e-06	0.100333	7.62582e-08	0.100333	2.04313e-07	0.100333	-1.46589e-05	0.100333	3.35723e-06
0.100417	3.2757e-06	0.100417	-1.19841e-06	0.100417	-6.70773e-07	0.100417	1.41383e-06	0.100417	-1.48374e-05	0.100417	2.68854e-07
0.100458	3.23854e-06	0.100458	-1.41084e-06	0.100458	-4.27141e-07	0.100458	1.23498e-06	0.100458	-1.5698e-05	0.100458	-8.63062e-07
0.1005	3.23638e-06	0.1005	-9.69214e-07	0.1005	-2.80538e-07	0.1005	2.26931e-06	0.1005	-1.26702e-05	0.1005	-1.67851e-06
0.100583	3.05454e-06	0.100583	-1.10956e-06	0.100583	1.6679e-07	0.100583	2.86624e-06	0.100583	-1.45658e-05	0.100583	1.04224e-06
0.100625	2.89661e-06	0.100625	-1.15485e-06	0.100625	-2.23664e-07	0.100625	3.33016e-06	0.100625	-1.48081e-05	0.100625	-1.88859e-06
0.100667	2.90431e-06	0.100667	-1.17527e-06	0.100667	-5.79803e-07	0.100667	4.63813e-06	0.100667	-1.62259e-05	0.100667	-4.50762e-06
0.10075	2.86445e-06	0.10075	-1.00306e-06	0.10075	-7.70211e-07	0.10075	4.04459e-06	0.10075	-1.60199e-05	0.10075	-8.14212e-06
0.100792	2.92768e-06	0.100792	-1.3235e-06	0.100792	-1.27091e-06	0.100792	4.55914e-06	0.100792	-1.55063e-05	0.100792	-6.7603e-06
0.100833	2.79895e-06	0.100833	-7.29527e-07	0.100833	-1.60113e-06	0.100833	3.35075e-06	0.100833	-1.75814e-05	0.100833	-7.62201e-06
0.100917	2.67604e-06	0.100917	-8.95487e-07	0.100917	-1.74415e-06	0.100917	3.59407e-06	0.100917	-1.52686e-05	0.100917	-7.45125e-06
0.100958	2.7682e-06	0.100958	-1.06023e-06	0.100958	-1.58755e-06	0.100958	3.15737e-06	0.100958	-1.56382e-05	0.100958	-7.05155e-06
0.101	2.78624e-06	0.101	-1.19022e-06	0.101	-1.31822e-06	0.101	3.097e-06	0.101	-1.41679e-05	0.101	-5.38828e-06
0.101083	2.81043e-06	0.101083	-1.41989e-06	0.101083	-1.65085e-06	0.101083	4.291e-06	0.101083	-1.39152e-05	0.101083	-4.19469e-06
0.101125	2.74329e-06	0.101125	-9.12348e-07	0.101125	-2.12935e-06	0.101125	4.30327e-06	0.101125	-1.64187e-05	0.101125	-5.56195e-06
0.101167	2.83881e-06	0.101167	-8.36801e-07	0.101167	-2.01772e-06	0.101167	5.50038e-06	0.101167	-2.01869e-05	0.101167	-4.82346e-06
0.10125	2.97512e-06	0.10125	-7.55966e-07	0.10125	-2.02444e-06	0.10125	5.4929e-06	0.10125	-2.31722e-05	0.10125	-4.86464e-06
0.101292	2.85047e-06	0.101292	-6.99707e-07	0.101292	-2.08985e-06	0.101292	5.75286e-06	0.101292	-2.42967e-05	0.101292	-6.68368e-06
0.101333	2.81997e-06	0.101333	-4.01074e-07	0.101333	-2.68846e-06	0.101333	4.78666e-06	0.101333	-2.48176e-05	0.101333	-9.43996e-06
0.101417	2.91977e-06	0.101417	-6.21083e-07	0.101417	-2.18075e-06	0.101417	4.27633e-06	0.101417	-2.33205e-05	0.101417	-4.67367e-06
0.101458	2.8619e-06	0.101458	-1.11164e-06	0.101458	-1.83418e-06	0.101458	4.76705e-06	0.101458	-2.03666e-05	0.101458	-3.89573e-06
0.1015	2.84284e-06	0.1015	-6.97713e-07	0.1015	-2.05284e-06	0.1015	3.7055e-06	0.1015	-1.97782e-05	0.1015	-2.55744e-06
0.101583	2.77973e-06	0.101583	-2.87342e-07	0.101583	-2.45921e-06	0.101583	2.36988e-06	0.101583	-2.04008e-05	0.101583	-6.56925e-06
0.101625	2.78004e-06	0.101625	-1.32218e-07	0.101625	-2.01458e-06	0.101625	1.33216e-06	0.101625	-1.75375e-05	0.101625	-3.89957e-06
0.101667	2.66565e-06	0.101667	-4.60021e-07	0.101667	-1.96158e-06	0.101667	1.20465e-06	0.101667	-1.66089e-05	0.101667	-5.12153e-07
0.10175	2.74989e-06	0.10175	-5.63697e-07	0.10175	-2.55113e-06	0.10175	1.0313e-06	0.10175	-1.77703e-05	0.10175	1.53688e-06
0.101792	2.87734e-06	0.101792	-5.26985e-07	0.101792	-2.69729e-06	0.101792	9.76783e-08	0.101792	-1.79967e-05	0.101792	-1.89701e-06
0.101833	2.81378e-06	0.101833	-6.68717e-07	0.101833	-2.63845e-06	0.101833	7.4708e-07	0.101833	-1.4232e-05	0.101833	-3.95707e-06
0.101917	2.77169e-06	0.101917	-1.00393e-06	0.101917	-2.57325e-06	0.101917	1.40255e-06	0.101917	-1.52143e-05	0.101917	-3.10403e-06
0.101958	2.8228e-06	0.101958	-1.37885e-06	0.101958	-2.91851e-06	0.101958	1.16276e-06	0.101958	-1.71606e-05	0.101958	-2.09732e-06
0.102	2.76828e-06	0.102	-1.65061e-06	0.102	-2.6675e-06	0.102	-1.58472e-07	0.102	-1.43168e-05	0.102	-3.54929e-06
0.102042	2.72643e-06	0.102042	-1.61099e-06	0.102042	-2.40153e-06	0.102042	-1.09886e-06	0.102042	-1.5452e-05	0.102042	-2.50961e-06
0.102125	2.62691e-06	0.102125	-1.48699e-06	0.102125	-2.44665e-06	0.102125	9.80309e-09	0.102125	-1.6557e-05	0.102125	-6.92167e-06
0.102167	2.65587e-06	0.102167	-1.33837e-06	0.102167	-1.93748e-06	0.102167	-2.01915e-07	0.102167	-1.72628e-05	0.102167	-6.75074e-06
0.102208	2.51433e-06	0.102208	-8.59513e-07	0.102208	-1.52922e-06	0.102208	-1.47533e-06	0.102208	-2.00324e-05	0.102208	-7.28361e-06
0.102292	2.44964e-06	0.102292	-6.68804e-07	0.102292	-1.93836e-06	0.102292	-1.94729e-06	0.102292	-2.26272e-05	0.102292	-7.16577e-06
0.102333	2.44302e-06	0.102333	-4.58677e-07	0.102333	-1.73532e-06	0.102333	-1.13356e-06	0.102333	-2.50465e-05	0.102333	-6.20811e-06
0.102375	2.30694e-06	0.102375	-6.61305e-07	0.102375	-1.55477e-06	0.102375	-1.02862e-06	0.102375	-2.71759e-05	0.102375	-6.63252e-06
0.102458	2.21577e-06	0.102458	-8.60293e-07	0.102458	-1.50826e-06	0.102458	-2.33363e-06	0.102458	-2.41329e-05	0.102458	-5.19757e-06
0.1025	2.24968e-06	0.1025	-1.06452e-06	0.1025	-1.08525e-06	0.1025	-3.28897e-06	0.1025	-2.06339e-05	0.1025	-5.91395e-06
0.102542	2.34596e-06	0.102542	-1.21531e-06	0.102542	-1.11474e-06	0.102542	-3.81467e-06	0.102542	-2.02851e-05	0.102542	-3.15653e-06
0.102625	2.49213e-06	0.102625	-1.44326e-06	0.102625	-1.87017e-06	0.102625	-3.75557e-06	0.102625	-2.00846e-05	0.102625	3.04892e-07
0.102667	2.44687e-06	0.102667	-9.34323e-07	0.102667	-2.10022e-06	0.102667	-2.34759e-06	0.102667	-2.26345e-05	0.102667	1.47832e-06
0.102708	2.45213e-06	0.102708	-1.0442e-06	0.102708	-2.54514e-06	0.102708	-2.05914e-06	0.102708	-2.43398e-05	0.102708	3.71361e-06
0.102792	2.43154e-06	0.102792	-1.13123e-06	0.102792	-2.68444e-06	0.102792	-1.57223e-06	0.102792	-2.60792e-05	0.102792	2.82053e-06
0.102833	2.4057e-06	0.102833	-1.32263e-06	0.102833	-2.60822e-06	0.102833	-2.29442e-06	0.102833	-2.96389e-05	0.102833	-5.88271e-07
0.102875	2.60788e-06	0.102875	-1.15858e-06	0.102875	-2.71175e-06	0.102875	-2.60261e-06	0.102875	-2.79477e-05	0.102875	1.37669e-07
0.102958	2.66134e-06	0.102958	-1.17557e-06	0.102958	-3.02817e-06	0.102958	-2.65071e-06	0.102958	-2.88674e-05	0.102958	-7.74566e-07
0.103	2.59239e-06	0.103	-1.33173e-06	0.103	-3.46652e-06	0.103	-1.58747e-06	0.103	-2.82452e-05	0.103	-4.56513e-06
0.103042	2.6614e-06	0.103042	-9.85467e-07	0.103042	-3.07358e-06	0.103042	-1.51877e-06	0.103042	-3.04927e-05	0.103042	-3.7595e-06
0.103125	2.79023e-06	0.103125	-8.08758e-07	0.103125	-2.47461e-06	0.103125	-2.19455e-06	0.103125	-3.04512e-05	0.103125	-2.81754e-06
0.103167	2.71018e-06	0.103167	-8.7646e-07	0.103167	-2.01918e-06	0.103167	-1.57872e-06	0.103167	-3.26142e-05	0.103167	-1.88653e-07
0.103208	2.68891e-06	0.103208	-6.62952e-07	0.103208	-2.21083e-06	0.103208	-1.98058e-06	0.103208	-3.05812e-05	0.103208	1.16442e-06
0.103292	2.63956e-06	0.103292	-1.28644e-06	0.103292	-2.04722e-06	0.103292	-2.49838e-06	0.103292	-3.00807e-05	0.103292	9.70502e-07
0.103333	2.54878e-06	0.103333	-1.44295e-06	0.103333	-2.2458e-06	0.103333	-2.84565e-06	0.103333	-2.98869e-05	0.103333	2.38424e-06
0.103375	2.74222e-06	0.103375	-1.7259e-06	0.103375	-1.80745e-06	0.103375	-3.72623e-06	0.103375	-3.06126e-05	0.103375	4.2874e-06
0.103458	2.59551e-06	0.103458	-1.86516e-06	0.103458	-1.11956e-06	0.103458	-3.74457e-06	0.103458	-2.97676e-05	0.103458	6.14976e-06
0.1035	2.55402e-06	0.1035	-1.89454e-06	0.1035	-1.17227e-06	0.1035	-3.28883e-06	0.1035	-2.91933e-05	0.1035	8.90966e-06
0.103542	2.46949e-06	0.103542	-1.72559e-06	0.103542	-7.2385e-07	0.103542	-3.6258e-06	0.103542	-2.70246e-05	0.103542	8.24287e-06
0.103625	2.52691e-06	0.103625	-2.28134e-06	0.103625	-6.52374e-07	0.103625	-3.2413e-06	0.103625	-2.6063e-05	0.103625	9.165e-06
0.103667	2.59242e-06	0.103667	-2.17432e-06	0.103667	-2.33374e-07	0.103667	-1.86068e-06	0.103667	-2.42705e-05	0.103667	9.99682e-06
0.103708	2.55878e-06	0.103708	-2.18026e-06	0.103708	2.31914e-07	0.103708	-1.44613e-06	0.103708	-2.26303e-05	0.103708	1.04793e-05
0.103792	2.49927e-06	0.103792	-2.33335e-06	0.103792	5.30376e-07	0.103792	-4.52e-07	0.103792	-2.30203e-05	0.103792	1.09433e-05
0.103833	2.54765e-06	0.103833	-2.3483e-06	0.103833	3.6647e-07	0.103833	-4.72876e-07	0.103833	-2.18884e-05	0.103833	9.83949e-06
0.103875	2.54038e-06	0.103875	-2.35862e-06	0.103875	1.19115e-07	0.103875	-9.4963e-07	0.103875	-1.81429e-05	0.103875	6.95948e-06
0.103958	2.39279e-06	0.103958	-2.52471e-06	0.103958	-5.36253e-08	0.103958	-1.84319e-06	0.103958	-1.42085e-05	0.103958	8.03451e-06
0.104	2.27173e-06	0.104	-2.3467e-06	0.104	-6.64019e-08	0.104	-1.43048e-06	0.104	-1.27187e-05	0.104	9.43158e-06
0.104042	2.25789e-06	0.104042	-2.18325e-06	0.104042	-3.22226e-07	0.104042	-1.94151e-06	0.104042	-1.19381e-05	0.104042	7.93293e-06
0.104125	2.35355e-06	0.104125	-1.96337e-06	0.104125	-3.43326e-07	0.104125	-1.93488e-06	0.104125	-1.09759e-05	0.104125	8.71086e-06
0.104167	2.2833e-06	0.104167	-1.90373e-06	0.104167	-5.76445e-07	0.104167	-2.6067e-06	0.104167	-1.04758e-05	0.104167	6.49481e-06
0.104208	2.38379e-06	0.104208	-1.90971e-06	0.104208	-7.5612e-07	0.104208	-3.01999e-06	0.104208	-1.17944e-05	0.104208	5.95365e-06
0.104292	2.5357e-06	0.104292	-2.32854e-06	0.104292	8.50193e-08	0.104292	-2.45211e-06	0.104292	-1.37776e-05	0.104292	4.36057e-06
0.104333	2.66044e-06	0.104333	-2.61118e-06	0.104333	6.53323e-07	0.104333	-1.7965e-06	0.104333	-1.48768e-05	0.104333	7.58926e-06
0.104375	2.55369e-06	0.104375	-2.471e-06	0.104375	6.68947e-07	0.104375	-1.98692e-06	0.104375	-1.53565e-05	0.104375	7.7271e-06
0.104458	2.652e-06	0.104458	-2.39117e-06	0.104458	8.93378e-07	0.104458	-3.05454e-06	0.104458	-1.46e-05	0.104458	7.11761e-06
0.1045	2.49946e-06	0.1045	-2.60766e-06	0.1045	8.68993e-07	0.1045	-4.51443e-06	0.1045	-1.3333e-05	0.1045	8.00307e-06
0.104542	2.44958e-06	0.104542	-2.4567e-06	0.104542	9.48865e-07	0.104542	-4.1776e-06	0.104542	-1.45414e-05	0.104542	1.13956e-05
0.104625	2.46419e-06	0.104625	-2.41414e-06	0.104625	9.43462e-07	0.104625	-3.9395e-06	0.104625	-1.79943e-05	0.104625	1.56133e-05
0.104667	2.5733e-06	0.104667	-2.29559e-06	0.104667	5.71699e-07	0.104667	-3.96136e-06	0.104667	-1.77511e-05	0.104667	1.57991e-05
0.104708	2.50159e-06	0.104708	-2.07104e-06	0.104708	8.66145e-07	0.104708	-2.87795e-06	0.104708	-1.84099e-05	0.104708	1.45658e-05
0.104792	2.48405e-06	0.104792	-2.0511e-06	0.104792	6.04042e-07	0.104792	-2.31811e-06	0.104792	-1.72979e-05	0.104792	1.79742e-05
0.104833	2.52983e-06	0.104833	-2.37175e-06	0.104833	1.37586e-07	0.104833	-9.4159e-07	0.104833	-1.57117e-05	0.104833	2.18821e-05
0.104875	2.50284e-06	0.104875	-2.37799e-06	0.104875	-3.41647e-07	0.104875	-7.56954e-07	0.104875	-1.57886e-05	0.104875	2.19187e-05
0.104958	2.39342e-06	0.104958	-2.23201e-06	0.104958	-4.45466e-07	0.104958	-8.437e-07	0.104958	-1.62946e-05	0.104958	1.96009e-05
0.105	2.47469e-06	0.105	-2.24315e-06	0.105	-6.23755e-07	0.105	9.9653e-08	0.105	-1.6661e-05	0.105	1.8727e-05
0.105042	2.28434e-06	0.105042	-2.22261e-06	0.105042	-9.55363e-07	0.105042	1.03609e-06	0.105042	-1.34453e-05	0.105042	1.80871e-05
0.105125	2.2465e-06	0.105125	-2.32888e-06	0.105125	-1.56514e-06	0.105125	1.1629e-06	0.105125	-1.13717e-05	0.105125	1.73789e-05
0.105167	2.33888e-06	0.105167	-2.33668e-06	0.105167	-2.17097e-06	0.105167	8.70782e-07	0.105167	-1.15743e-05	0.105167	1.6916e-05
0.105208	2.37552e-06	0.105208	-1.84674e-06	0.105208	-1.91799e-06	0.105208	1.95773e-06	0.105208	-1.20412e-05	0.105208	1.33824e-05
0.105292	2.30854e-06	0.105292	-1.79871e-06	0.105292	-1.91529e-06	0.105292	2.70036e-06	0.105292	-1.24248e-05	0.105292	1.20448e-05
0.105333	2.29256e-06	0.105333	-1.76534e-06	0.105333	-1.72306e-06	0.105333	3.26979e-06	0.105333	-1.27867e-05	0.105333	1.1152e-05
0.105375	2.27951e-06	0.105375	-1.86611e-06	0.105375	-8.95349e-07	0.105375	4.11243e-06	0.105375	-1.36034e-05	0.105375	9.51565e-06
0.105458	2.40724e-06	0.105458	-1.70661e-06	0.105458	-2.16874e-07	0.105458	4.00876e-06	0.105458	-1.35155e-05	0.105458	8.80327e-06
0.1055	2.35366e-06	0.1055	-1.68931e-06	0.1055	9.30503e-08	0.1055	3.5581e-06	0.1055	-1.33028e-05	0.1055	6.30384e-06
0.105542	2.39326e-06	0.105542	-1.74007e-06	0.105542	1.92562e-07	0.105542	3.5014e-06	0.105542	-1.13827e-05	0.105542	7.24846e-06
0.105625	2.38274e-06	0.105625	-1.40888e-06	0.105625	-8.15148e-08	0.105625	3.81326e-06	0.105625	-9.37934e-06	0.105625	9.8709e-06
0.105667	2.31439e-06	0.105667	-1.27352e-06	0.105667	-1.99863e-07	0.105667	4.41358e-06	0.105667	-8.57811e-06	0.105667	7.0361e-06
0.105708	2.23826e-06	0.105708	-1.30881e-06	0.105708	4.66164e-08	0.105708	4.48467e-06	0.105708	-7.03834e-06	0.105708	7.79707e-06
0.105792	2.24389e-06	0.105792	-1.00202e-06	0.105792	4.25242e-07	0.105792	4.74434e-06	0.105792	-5.95063e-06	0.105792	7.70407e-06
0.105833	2.25391e-06	0.105833	-8.60986e-07	0.105833	3.04631e-07	0.105833	3.97998e-06	0.105833	-3.89316e-06	0.105833	6.66347e-06
0.105875	2.19243e-06	0.105875	-8.30906e-07	0.105875	-2.49509e-07	0.105875	2.89248e-06	0.105875	-3.44247e-06	0.105875	4.47276e-06
0.105958	2.16939e-06	0.105958	-9.38744e-07	0.105958	-4.01551e-10	0.105958	1.35163e-06	0.105958	-1.42293e-06	0.105958	1.56042e-06
0.106	2.12652e-06	0.106	-8.801e-07	0.106	4.87592e-07	0.106	1.41595e-06	0.106	-1.34722e-06	0.106	2.37447e-07
0.106042	2.08584e-06	0.106042	-2.93887e-07	0.106042	6.20214e-08	0.106042	1.39465e-06	0.106042	-1.31353e-06	0.106042	-1.0643e-07
0.106125	2.2169e-06	0.106125	2.64067e-07	0.106125	-5.83673e-07	0.106125	9.56401e-07	0.106125	7.45626e-07	0.106125	-2.52401e-06
0.106167	2.25874e-06	0.106167	4.94348e-07	0.106167	-9.36672e-07	0.106167	1.59875e-06	0.106167	1.36012e-06	0.106167	-3.78434e-06
0.106208	2.46172e-06	0.106208	3.27521e-07	0.106208	-1.09649e-06	0.106208	1.40805e-06	0.106208	8.78736e-07	0.106208	-5.55378e-06
0.106292	2.49265e-06	0.106292	3.22927e-07	0.106292	-1.05086e-06	0.106292	5.92346e-07	0.106292	-5.14895e-07	0.106292	-5.49012e-06
0.106333	2.55284e-06	0.106333	6.47479e-07	0.106333	-1.47585e-06	0.106333	3.75268e-07	0.106333	-1.32741e-06	0.106333	-3.23795e-06
0.106375	2.49107e-06	0.106375	9.34756e-07	0.106375	-1.52191e-06	0.106375	4.51577e-07	0.106375	-8.11937e-07	0.106375	-3.31209e-06
0.106458	2.47142e-06	0.106458	1.05217e-06	0.106458	-1.92609e-06	0.106458	-6.7599e-07	0.106458	-3.70311e-06	0.106458	-6.13485e-06
0.1065	2.42276e-06	0.1065	1.1949e-06	0.1065	-2.38459e-06	0.1065	-6.32969e-07	0.1065	-5.15527e-06	0.1065	-7.52405e-06
0.106542	2.32895e-06	0.106542	1.33095e-06	0.106542	-2.69452e-06	0.106542	-2.05674e-06	0.106542	-5.58902e-06	0.106542	-8.76281e-06
0.106625	2.28078e-06	0.106625	1.46306e-06	0.106625	-3.05642e-06	0.106625	-2.43603e-06	0.106625	-6.78158e-06	0.106625	-6.46126e-06
0.106667	2.25249e-06	0.106667	1.39809e-06	0.106667	-2.92953e-06	0.106667	-1.64375e-06	0.106667	-7.35546e-06	0.106667	-3.9769e-06
0.106708	2.33238e-06	0.106708	1.41322e-06	0.106708	-2.57383e-06	0.106708	-2.17015e-06	0.106708	-8.12611e-06	0.106708	-6.23552e-06
0.106792	2.33586e-06	0.106792	1.32497e-06	0.106792	-2.43898e-06	0.106792	-3.61269e-06	0.106792	-6.05439e-06	0.106792	-8.85489e-06
0.106833	2.38958e-06	0.106833	1.25866e-06	0.106833	-2.43957e-06	0.106833	-4.10693e-06	0.106833	-5.82295e-06	0.106833	-8.18957e-06
0.106875	2.33087e-06	0.106875	1.10245e-06	0.106875	-2.33349e-06	0.106875	-4.24967e-06	0.106875	-6.63352e-06	0.106875	-9.04834e-06
0.106958	2.26701e-06	0.106958	1.00957e-06	0.106958	-2.03021e-06	0.106958	-4.05121e-06	0.106958	-7.7699e-06	0.106958	-1.02123e-05
0.107	2.15098e-06	0.107	1.15797e-06	0.107	-1.55572e-06	0.107	-3.87123e-06	0.107	-9.5246e-06	0.107	-1.26431e-05
0.107042	2.10309e-06	0.107042	1.28622e-06	0.107042	-1.86783e-06	0.107042	-4.03697e-06	0.107042	-8.27805e-06	0.107042	-1.28985e-05
0.107125	2.07774e-06	0.107125	1.204e-06	0.107125	-2.09891e-06	0.107125	-4.17238e-06	0.107125	-8.22541e-06	0.107125	-1.41109e-05
0.107167	2.19481e-06	0.107167	9.66006e-07	0.107167	-2.01363e-06	0.107167	-3.68942e-06	0.107167	-8.17338e-06	0.107167	-1.59662e-05
0.107208	2.28709e-06	0.107208	1.03609e-06	0.107208	-1.73875e-06	0.107208	-2.53435e-06	0.107208	-5.85286e-06	0.107208	-1.5989e-05
0.107292	2.25988e-06	0.107292	1.34573e-06	0.107292	-1.05852e-06	0.107292	-7.59634e-07	0.107292	-4.85633e-06	0.107292	-1.55829e-05
0.107333	2.3e-06	0.107333	1.25467e-06	0.107333	-5.01172e-07	0.107333	3.45365e-07	0.107333	-5.29128e-06	0.107333	-1.65895e-05
0.107375	2.27391e-06	0.107375	7.8882e-07	0.107375	-1.85699e-07	0.107375	6.99687e-07	0.107375	-6.91033e-06	0.107375	-1.97672e-05
0.107458	2.18913e-06	0.107458	5.44626e-07	0.107458	8.77936e-08	0.107458	1.63768e-06	0.107458	-6.66309e-06	0.107458	-2.17499e-05
0.1075	2.23022e-06	0.1075	6.3673e-07	0.1075	7.91785e-08	0.1075	6.96301e-07	0.1075	-7.50234e-06	0.1075	-2.34551e-05
0.107542	2.258e-06	0.107542	5.73189e-07	0.107542	3.01784e-07	0.107542	-3.56931e-07	0.107542	-9.79436e-06	0.107542	-2.57442e-05
0.107625	2.2359e-06	0.107625	6.76735e-07	0.107625	5.10006e-07	0.107625	-2.10865e-06	0.107625	-1.03275e-05	0.107625	-2.59523e-05
0.107667	2.34305e-06	0.107667	7.94368e-07	0.107667	6.95888e-07	0.107667	-3.75896e-06	0.107667	-1.08234e-05	0.107667	-2.31286e-05
0.107708	2.34811e-06	0.107708	1.04324e-06	0.107708	5.85279e-07	0.107708	-3.84161e-06	0.107708	-1.15982e-05	0.107708	-1.94411e-05
0.107792	2.46634e-06	0.107792	9.5283e-07	0.107792	4.87738e-07	0.107792	-4.10298e-06	0.107792	-1.12841e-05	0.107792	-1.909e-05
0.107833	2.69263e-06	0.107833	7.60301e-07	0.107833	1.39481e-06	0.107833	-4.86043e-06	0.107833	-1.26506e-05	0.107833	-1.83246e-05
0.107875	2.74392e-06	0.107875	8.59036e-07	0.107875	2.96786e-06	0.107875	-5.7255e-06	0.107875	-1.391e-05	0.107875	-2.01568e-05
0.107917	2.51289e-06	0.107917	1.01702e-06	0.107917	4.15916e-06	0.107917	-6.44275e-06	0.107917	-1.46278e-05	0.107917	-2.06917e-05
0.108	2.49306e-06	0.108	7.55229e-07	0.108	4.05074e-06	0.108	-7.07621e-06	0.108	-1.61942e-05	0.108	-1.86929e-05
0.108042	2.62108e-06	0.108042	3.71774e-07	0.108042	3.51609e-06	0.108042	-7.41741e-06	0.108042	-1.79308e-05	0.108042	-1.82855e-05
0.108083	2.74274e-06	0.108083	-1.05974e-08	0.108083	3.139e-06	0.108083	-7.53223e-06	0.108083	-1.84011e-05	0.108083	-1.97559e-05
0.108167	2.74253e-06	0.108167	5.45038e-08	0.108167	2.48549e-06	0.108167	-8.12563e-06	0.108167	-1.70883e-05	0.108167	-2.08539e-05
0.108208	2.6301e-06	0.108208	-2.87125e-07	0.108208	1.69845e-06	0.108208	-8.11773e-06	0.108208	-1.61371e-05	0.108208	-2.19559e-05
0.10825	2.61944e-06	0.10825	-3.43775e-07	0.10825	1.40006e-06	0.10825	-7.73041e-06	0.10825	-1.54456e-05	0.10825	-2.21453e-05
0.108333	2.67305e-06	0.108333	8.86364e-09	0.108333	1.29602e-06	0.108333	-7.88641e-06	0.108333	-1.70129e-05	0.108333	-2.08203e-05
0.108375	2.69734e-06	0.108375	1.63901e-07	0.108375	1.30384e-06	0.108375	-7.02317e-06	0.108375	-1.96504e-05	0.108375	-1.98593e-05
0.108417	2.65541e-06	0.108417	1.54973e-07	0.108417	1.40948e-06	0.108417	-6.63556e-06	0.108417	-2.08121e-05	0.108417	-1.66055e-05
0.1085	2.67971e-06	0.1085	3.72598e-07	0.1085	1.16891e-06	0.1085	-6.04117e-06	0.1085	-2.17642e-05	0.1085	-1.5343e-05
0.108542	2.7908e-06	0.108542	5.88662e-07	0.108542	8.34094e-07	0.108542	-5.92142e-06	0.108542	-2.25991e-05	0.108542	-1.64049e-05
0.108583	2.86959e-06	0.108583	4.94391e-07	0.108583	8.43294e-07	0.108583	-5.48529e-06	0.108583	-2.22558e-05	0.108583	-1.5371e-05
0.108667	2.90317e-06	0.108667	6.4386e-08	0.108667	1.43773e-06	0.108667	-4.1058e-06	0.108667	-2.13535e-05	0.108667	-1.38619e-05
0.108708	2.90502e-06	0.108708	-4.95865e-07	0.108708	1.52973e-06	0.108708	-3.28671e-06	0.108708	-2.22125e-05	0.108708	-1.24039e-05
0.10875	2.90894e-06	0.10875	-1.00042e-06	0.10875	1.58375e-06	0.10875	-2.72688e-06	0.10875	-2.28076e-05	0.10875	-1.37548e-05
0.108833	2.94019e-06	0.108833	-1.33889e-06	0.108833	1.77037e-06	0.108833	-1.46151e-06	0.108833	-2.37121e-05	0.108833	-1.61971e-05
0.108875	2.87788e-06	0.108875	-1.60878e-06	0.108875	1.83206e-06	0.108875	-2.99664e-07	0.108875	-2.42742e-05	0.108875	-1.49546e-05
0.108917	2.84157e-06	0.108917	-1.88899e-06	0.108917	1.97735e-06	0.108917	2.96561e-07	0.108917	-2.40666e-05	0.108917	-1.18786e-05
0.109	2.59407e-06	0.109	-1.92246e-06	0.109	1.80629e-06	0.109	6.25917e-07	0.109	-2.56437e-05	0.109	-8.53661e-06
0.109042	2.49442e-06	0.109042	-1.92709e-06	0.109042	1.73131e-06	0.109042	1.00196e-06	0.109042	-2.54924e-05	0.109042	-8.34501e-06
0.109083	2.43895e-06	0.109083	-2.1995e-06	0.109083	1.45883e-06	0.109083	2.05815e-06	0.109083	-2.5612e-05	0.109083	-1.09515e-05
0.109167	2.3439e-06	0.109167	-2.56939e-06	0.109167	1.22155e-06	0.109167	2.59584e-06	0.109167	-2.6088e-05	0.109167	-9.77007e-06
0.109208	2.27712e-06	0.109208	-2.68846e-06	0.109208	1.45949e-06	0.109208	2.59161e-06	0.109208	-2.37581e-05	0.109208	-6.21131e-06
0.10925	2.36396e-06	0.10925	-2.69296e-06	0.10925	1.76591e-06	0.10925	2.19258e-06	0.10925	-2.22809e-05	0.10925	-4.84051e-06
0.109333	2.47925e-06	0.109333	-2.56558e-06	0.109333	1.98881e-06	0.109333	1.90032e-06	0.109333	-2.26492e-05	0.109333	-4.36242e-06
0.109375	2.39147e-06	0.109375	-2.31826e-06	0.109375	1.98611e-06	0.109375	1.72146e-06	0.109375	-2.20395e-05	0.109375	-7.48531e-06
0.109417	2.37214e-06	0.109417	-2.34314e-06	0.109417	1.70561e-06	0.109417	7.98423e-07	0.109417	-2.33739e-05	0.109417	-9.3249e-06
0.1095	2.39509e-06	0.1095	-2.3864e-06	0.1095	1.29274e-06	0.1095	1.31044e-06	0.1095	-2.34606e-05	0.1095	-1.04792e-05
0.109542	2.39326e-06	0.109542	-2.23435e-06	0.109542	1.24112e-06	0.109542	2.35323e-06	0.109542	-2.45378e-05	0.109542	-1.03577e-05
0.109583	2.42467e-06	0.109583	-2.1533e-06	0.109583	1.82257e-06	0.109583	2.31642e-06	0.109583	-2.50606e-05	0.109583	-1.07674e-05
0.109667	2.43818e-06	0.109667	-2.01677e-06	0.109667	1.80059e-06	0.109667	1.80511e-06	0.109667	-2.38533e-05	0.109667	-1.00607e-05
0.109708	2.49959e-06	0.109708	-1.89151e-06	0.109708	1.51447e-06	0.109708	2.01415e-06	0.109708	-2.24542e-05	0.109708	-8.45725e-06
0.10975	2.55839e-06	0.10975	-1.88327e-06	0.10975	1.4876e-06	0.10975	2.82139e-06	0.10975	-2.16123e-05	0.10975	-7.2069e-06
0.109833	2.58616e-06	0.109833	-1.93355e-06	0.109833	1.28843e-06	0.109833	3.28009e-06	0.109833	-2.15302e-05	0.109833	-5.78411e-06
0.109875	2.52068e-06	0.109875	-2.34189e-06	0.109875	1.17833e-06	0.109875	3.01843e-06	0.109875	-2.01362e-05	0.109875	-5.21289e-06
0.109917	2.43714e-06	0.109917	-2.52531e-06	0.109917	8.66218e-07	0.109917	1.97099e-06	0.109917	-1.91133e-05	0.109917	-6.57847e-06
0.11	2.32268e-06	0.11	-2.43143e-06	0.11	3.88957e-07	0.11	6.99122e-07	0.11	-2.13913e-05	0.11	-1.00247e-05
0.110042	2.44823e-06	0.110042	-2.71489e-06	0.110042	-3.71873e-07	0.110042	-6.44818e-07	0.110042	-2.29226e-05	0.110042	-1.42044e-05
0.110083	2.40716e-06	0.110083	-2.98648e-06	0.110083	-1.06093e-06	0.110083	-2.00145e-06	0.110083	-2.18527e-05	0.110083	-1.66873e-05
0.110167	2.34721e-06	0.110167	-2.89212e-06	0.110167	-1.61456e-06	0.110167	-2.50458e-06	0.110167	-1.70913e-05	0.110167	-1.63018e-05
0.110208	2.35075e-06	0.110208	-2.69834e-06	0.110208	-1.88178e-06	0.110208	-2.93804e-06	0.110208	-1.32896e-05	0.110208	-1.66437e-05
0.11025	2.30911e-06	0.11025	-2.94921e-06	0.11025	-1.8203e-06	0.11025	-3.23213e-06	0.11025	-1.28066e-05	0.11025	-1.44684e-05
0.110333	2.26726e-06	0.110333	-3.16302e-06	0.110333	-2.16264e-06	0.110333	-3.14905e-06	0.110333	-1.06049e-05	0.110333	-1.32917e-05
0.110375	2.25601e-06	0.110375	-3.53429e-06	0.110375	-2.63852e-06	0.110375	-2.21402e-06	0.110375	-9.81633e-06	0.110375	-1.77294e-05
0.110417	2.29175e-06	0.110417	-3.82894e-06	0.110417	-2.52462e-06	0.110417	-8.78822e-07	0.110417	-9.25087e-06	0.110417	-2.26391e-05
0.1105	2.30035e-06	0.1105	-4.29934e-06	0.1105	-2.08e-06	0.1105	-3.52559e-07	0.1105	-7.91616e-06	0.1105	-2.58539e-05
0.110542	2.18004e-06	0.110542	-4.41485e-06	0.110542	-1.92076e-06	0.110542	-1.62209e-09	0.110542	-8.39862e-06	0.110542	-2.79043e-05
0.110583	2.1205e-06	0.110583	-4.39617e-06	0.110583	-2.17732e-06	0.110583	6.77753e-08	0.110583	-7.40649e-06	0.110583	-2.85152e-05
0.110667	2.16909e-06	0.110667	-4.49425e-06	0.110667	-3.12469e-06	0.110667	-2.28715e-07	0.110667	-7.12849e-06	0.110667	-2.77271e-05
0.110708	2.43151e-06	0.110708	-4.61951e-06	0.110708	-4.20486e-06	0.110708	1.02474e-07	0.110708	-6.60969e-06	0.110708	-2.62494e-05
0.11075	2.60648e-06	0.11075	-4.61479e-06	0.11075	-4.48492e-06	0.11075	6.65552e-07	0.11075	-4.6498e-06	0.11075	-2.6885e-05
[truncated: 13,337 more rows]

## Sheet: N214A
167.2 µM volume (CV)	167.2 µM A280	90.6 µM volume (CV)	90.6 µM A280	62.5 µM volume (CV)	62.5 µM A280	27.0 µM volume (CV)	27.0 µM A280	25.5 µM volume (CV)	25.5 µM A280	14.5 µM volume (CV)	14.5 µM A280	13.9 µM volume (CV)	13.9 µM A280	7.4 µM volume (CV)	7.4 µM A280	3.9 µM volume (CV)	3.9 µM A280	1.5 µM volume (CV)	1.5 µM A280
4.16667e-05	-0.0023995	4.16667e-05	-0.00240689	4.16667e-05	-0.00239904	4.16667e-05	-0.0024473	4.16667e-05	-0.00204825	4.16667e-05	-0.00251863	4.16667e-05	-0.0023993	4.16667e-05	-0.00242319	4.16667e-05	-0.00234244	4.16667e-05	-0.00226937
8.33333e-05	-0.00239951	8.33333e-05	-0.00240688	8.33333e-05	-0.00239909	8.33333e-05	-0.00244762	8.33333e-05	-0.00204836	8.33333e-05	-0.00251854	8.33333e-05	-0.00239934	8.33333e-05	-0.00242332	8.33333e-05	-0.00234373	8.33333e-05	-0.00226991
0.000125	-0.0023995	0.000125	-0.00240686	0.000125	-0.0023991	0.000125	-0.00244779	0.000125	-0.00204845	0.000125	-0.00251841	0.000125	-0.00239919	0.000125	-0.00242306	0.000125	-0.00234424	0.000125	-0.00227068
0.000208333	-0.00239951	0.000208333	-0.00240685	0.000208333	-0.00239907	0.000208333	-0.00244789	0.000208333	-0.00204852	0.000208333	-0.00251834	0.000208333	-0.00239901	0.000208333	-0.00242346	0.000208333	-0.00234445	0.000208333	-0.00227157
0.00025	-0.00239953	0.00025	-0.00240687	0.00025	-0.00239909	0.00025	-0.002448	0.00025	-0.00204852	0.00025	-0.00251809	0.00025	-0.0023987	0.00025	-0.00242404	0.00025	-0.00234425	0.00025	-0.00227305
0.000291667	-0.00239954	0.000291667	-0.0024069	0.000291667	-0.00239909	0.000291667	-0.00244813	0.000291667	-0.00204859	0.000291667	-0.002518	0.000291667	-0.00239855	0.000291667	-0.002424	0.000291667	-0.00234439	0.000291667	-0.00227316
0.000375	-0.00239954	0.000375	-0.0024069	0.000375	-0.0023991	0.000375	-0.00244829	0.000375	-0.0020486	0.000375	-0.00251782	0.000375	-0.00239847	0.000375	-0.00242404	0.000375	-0.00234467	0.000375	-0.0022715
0.000416667	-0.00239955	0.000416667	-0.00240686	0.000416667	-0.00239909	0.000416667	-0.00244832	0.000416667	-0.00204871	0.000416667	-0.00251777	0.000416667	-0.00239839	0.000416667	-0.00242403	0.000416667	-0.00234476	0.000416667	-0.00227067
0.000458333	-0.00239958	0.000458333	-0.00240686	0.000458333	-0.00239909	0.000458333	-0.0024484	0.000458333	-0.00204867	0.000458333	-0.00251762	0.000458333	-0.00239865	0.000458333	-0.00242444	0.000458333	-0.0023453	0.000458333	-0.00227169
0.000541667	-0.0023996	0.000541667	-0.00240685	0.000541667	-0.00239904	0.000541667	-0.00244842	0.000541667	-0.00204872	0.000541667	-0.00251741	0.000541667	-0.00239882	0.000541667	-0.00242488	0.000541667	-0.0023451	0.000541667	-0.00227524
0.000583333	-0.0023996	0.000583333	-0.00240687	0.000583333	-0.00239902	0.000583333	-0.00244858	0.000583333	-0.00204869	0.000583333	-0.00251732	0.000583333	-0.00239881	0.000583333	-0.00242506	0.000583333	-0.00234574	0.000583333	-0.00227641
0.000625	-0.00239961	0.000625	-0.00240691	0.000625	-0.00239899	0.000625	-0.00244863	0.000625	-0.0020488	0.000625	-0.00251689	0.000625	-0.00239877	0.000625	-0.00242513	0.000625	-0.00234636	0.000625	-0.00227783
0.000708333	-0.00239959	0.000708333	-0.00240692	0.000708333	-0.00239902	0.000708333	-0.00244878	0.000708333	-0.00204877	0.000708333	-0.0025168	0.000708333	-0.00239879	0.000708333	-0.00242524	0.000708333	-0.00234666	0.000708333	-0.00227831
0.00075	-0.00239959	0.00075	-0.0024069	0.00075	-0.00239902	0.00075	-0.00244882	0.00075	-0.00204876	0.00075	-0.00251678	0.00075	-0.00239888	0.00075	-0.00242552	0.00075	-0.00234663	0.00075	-0.00227779
0.000791667	-0.00239963	0.000791667	-0.00240687	0.000791667	-0.00239903	0.000791667	-0.00244887	0.000791667	-0.00204879	0.000791667	-0.0025168	0.000791667	-0.00239888	0.000791667	-0.00242607	0.000791667	-0.00234696	0.000791667	-0.00227749
0.000875	-0.00239965	0.000875	-0.00240684	0.000875	-0.00239902	0.000875	-0.00244901	0.000875	-0.00204891	0.000875	-0.0025169	0.000875	-0.00239868	0.000875	-0.00242603	0.000875	-0.00234739	0.000875	-0.0022799
0.000916667	-0.00239965	0.000916667	-0.00240681	0.000916667	-0.00239897	0.000916667	-0.0024491	0.000916667	-0.00204909	0.000916667	-0.00251673	0.000916667	-0.00239881	0.000916667	-0.00242608	0.000916667	-0.0023484	0.000916667	-0.0022803
0.000958333	-0.00239967	0.000958333	-0.00240685	0.000958333	-0.00239897	0.000958333	-0.00244901	0.000958333	-0.0020491	0.000958333	-0.00251692	0.000958333	-0.00239859	0.000958333	-0.00242625	0.000958333	-0.00234789	0.000958333	-0.00227972
0.00104167	-0.00239965	0.00104167	-0.00240683	0.00104167	-0.00239901	0.00104167	-0.00244905	0.00104167	-0.00204916	0.00104167	-0.00251706	0.00104167	-0.00239829	0.00104167	-0.0024266	0.00104167	-0.00234662	0.00104167	-0.00227901
0.00108333	-0.00239966	0.00108333	-0.00240684	0.00108333	-0.00239907	0.00108333	-0.00244915	0.00108333	-0.00204931	0.00108333	-0.00251718	0.00108333	-0.00239815	0.00108333	-0.00242638	0.00108333	-0.00234626	0.00108333	-0.00227936
0.001125	-0.00239964	0.001125	-0.00240684	0.001125	-0.00239908	0.001125	-0.00244917	0.001125	-0.0020493	0.001125	-0.00251696	0.001125	-0.00239807	0.001125	-0.00242608	0.001125	-0.00234654	0.001125	-0.00227945
0.00120833	-0.00239966	0.00120833	-0.00240684	0.00120833	-0.00239908	0.00120833	-0.00244914	0.00120833	-0.00204929	0.00120833	-0.00251687	0.00120833	-0.00239802	0.00120833	-0.002426	0.00120833	-0.00234595	0.00120833	-0.00227926
0.00125	-0.00239965	0.00125	-0.00240687	0.00125	-0.0023991	0.00125	-0.00244917	0.00125	-0.00204928	0.00125	-0.00251688	0.00125	-0.00239802	0.00125	-0.00242634	0.00125	-0.00234532	0.00125	-0.00228214
0.00129167	-0.00239967	0.00129167	-0.00240689	0.00129167	-0.00239918	0.00129167	-0.00244923	0.00129167	-0.00204936	0.00129167	-0.0025166	0.00129167	-0.00239796	0.00129167	-0.00242663	0.00129167	-0.00234502	0.00129167	-0.00228293
0.00133333	-0.00239968	0.00133333	-0.00240693	0.00133333	-0.00239923	0.00133333	-0.0024491	0.00133333	-0.00204948	0.00133333	-0.00251644	0.00133333	-0.00239816	0.00133333	-0.00242678	0.00133333	-0.00234601	0.00133333	-0.00228415
0.00141667	-0.00239969	0.00141667	-0.00240699	0.00141667	-0.00239926	0.00141667	-0.00244895	0.00141667	-0.00204957	0.00141667	-0.00251642	0.00141667	-0.00239811	0.00141667	-0.00242661	0.00141667	-0.00234544	0.00141667	-0.00228416
0.00145833	-0.00239965	0.00145833	-0.00240708	0.00145833	-0.00239934	0.00145833	-0.0024489	0.00145833	-0.00204967	0.00145833	-0.00251638	0.00145833	-0.00239814	0.00145833	-0.00242625	0.00145833	-0.00234477	0.00145833	-0.00228432
0.0015	-0.00239967	0.0015	-0.00240716	0.0015	-0.00239941	0.0015	-0.00244894	0.0015	-0.00204966	0.0015	-0.00251621	0.0015	-0.00239819	0.0015	-0.00242644	0.0015	-0.00234488	0.0015	-0.00228613
0.00158333	-0.00239967	0.00158333	-0.00240718	0.00158333	-0.00239944	0.00158333	-0.00244908	0.00158333	-0.00204968	0.00158333	-0.00251641	0.00158333	-0.00239854	0.00158333	-0.00242637	0.00158333	-0.00234615	0.00158333	-0.00228738
0.001625	-0.00239967	0.001625	-0.00240728	0.001625	-0.00239949	0.001625	-0.0024491	0.001625	-0.00204993	0.001625	-0.00251641	0.001625	-0.00239859	0.001625	-0.0024265	0.001625	-0.00234637	0.001625	-0.00228933
0.00166667	-0.0023997	0.00166667	-0.00240737	0.00166667	-0.00239956	0.00166667	-0.00244904	0.00166667	-0.00204989	0.00166667	-0.00251655	0.00166667	-0.00239879	0.00166667	-0.00242647	0.00166667	-0.00234656	0.00166667	-0.00229166
0.00175	-0.0023997	0.00175	-0.00240745	0.00175	-0.00239966	0.00175	-0.00244902	0.00175	-0.00204983	0.00175	-0.00251679	0.00175	-0.00239895	0.00175	-0.00242706	0.00175	-0.00234667	0.00175	-0.00229009
0.00179167	-0.0023997	0.00179167	-0.00240755	0.00179167	-0.00239974	0.00179167	-0.00244906	0.00179167	-0.00204994	0.00179167	-0.00251686	0.00179167	-0.00239912	0.00179167	-0.0024277	0.00179167	-0.00234765	0.00179167	-0.00229303
0.00183333	-0.00239971	0.00183333	-0.00240767	0.00183333	-0.00239967	0.00183333	-0.00244903	0.00183333	-0.00205003	0.00183333	-0.00251687	0.00183333	-0.00239919	0.00183333	-0.0024283	0.00183333	-0.00234846	0.00183333	-0.00229648
0.00191667	-0.00239975	0.00191667	-0.00240776	0.00191667	-0.00239973	0.00191667	-0.00244915	0.00191667	-0.00205021	0.00191667	-0.00251665	0.00191667	-0.00239936	0.00191667	-0.00242842	0.00191667	-0.00234985	0.00191667	-0.00229965
0.00195833	-0.00239976	0.00195833	-0.00240786	0.00195833	-0.0023998	0.00195833	-0.00244932	0.00195833	-0.00205032	0.00195833	-0.00251665	0.00195833	-0.00239961	0.00195833	-0.00242862	0.00195833	-0.00234966	0.00195833	-0.00230361
0.002	-0.00239976	0.002	-0.00240797	0.002	-0.00239986	0.002	-0.00244955	0.002	-0.00205049	0.002	-0.00251675	0.002	-0.00239997	0.002	-0.00242881	0.002	-0.00234878	0.002	-0.00230629
0.00208333	-0.00239976	0.00208333	-0.00240807	0.00208333	-0.00239991	0.00208333	-0.00244956	0.00208333	-0.00205049	0.00208333	-0.00251648	0.00208333	-0.00240001	0.00208333	-0.00242957	0.00208333	-0.00234827	0.00208333	-0.00230746
0.002125	-0.00239979	0.002125	-0.00240818	0.002125	-0.0024	0.002125	-0.00244965	0.002125	-0.00205073	0.002125	-0.0025165	0.002125	-0.00240039	0.002125	-0.00242966	0.002125	-0.0023485	0.002125	-0.00230904
0.00216667	-0.00239981	0.00216667	-0.00240827	0.00216667	-0.00240009	0.00216667	-0.00244979	0.00216667	-0.00205107	0.00216667	-0.0025168	0.00216667	-0.00240075	0.00216667	-0.00243012	0.00216667	-0.00234995	0.00216667	-0.0023138
0.00225	-0.00239984	0.00225	-0.00240836	0.00225	-0.00240018	0.00225	-0.00244983	0.00225	-0.0020512	0.00225	-0.00251699	0.00225	-0.00240131	0.00225	-0.00243024	0.00225	-0.00235143	0.00225	-0.00231974
0.00229167	-0.00239986	0.00229167	-0.00240849	0.00229167	-0.00240026	0.00229167	-0.0024498	0.00229167	-0.00205145	0.00229167	-0.00251724	0.00229167	-0.00240133	0.00229167	-0.00243044	0.00229167	-0.0023529	0.00229167	-0.00232354
0.00233333	-0.00239987	0.00233333	-0.00240862	0.00233333	-0.00240033	0.00233333	-0.00244988	0.00233333	-0.00205156	0.00233333	-0.00251742	0.00233333	-0.0024017	0.00233333	-0.0024303	0.00233333	-0.0023543	0.00233333	-0.00232785
0.00241667	-0.00239991	0.00241667	-0.00240877	0.00241667	-0.00240048	0.00241667	-0.00244992	0.00241667	-0.00205203	0.00241667	-0.00251762	0.00241667	-0.00240168	0.00241667	-0.00243032	0.00241667	-0.00235543	0.00241667	-0.00233025
0.00245833	-0.00239993	0.00245833	-0.00240889	0.00245833	-0.00240062	0.00245833	-0.00245009	0.00245833	-0.00205233	0.00245833	-0.00251799	0.00245833	-0.00240188	0.00245833	-0.00243061	0.00245833	-0.00235702	0.00245833	-0.0023324
0.0025	-0.00239993	0.0025	-0.00240899	0.0025	-0.00240071	0.0025	-0.0024503	0.0025	-0.0020526	0.0025	-0.00251812	0.0025	-0.00240246	0.0025	-0.0024312	0.0025	-0.0023581	0.0025	-0.00233677
0.00258333	-0.00239995	0.00258333	-0.00240912	0.00258333	-0.00240082	0.00258333	-0.00245025	0.00258333	-0.00205307	0.00258333	-0.00251793	0.00258333	-0.0024029	0.00258333	-0.00243165	0.00258333	-0.00235859	0.00258333	-0.00234473
0.002625	-0.00239995	0.002625	-0.00240922	0.002625	-0.00240085	0.002625	-0.00245035	0.002625	-0.0020534	0.002625	-0.00251809	0.002625	-0.00240332	0.002625	-0.00243241	0.002625	-0.00235984	0.002625	-0.0023523
0.00266667	-0.00239998	0.00266667	-0.00240934	0.00266667	-0.00240096	0.00266667	-0.0024506	0.00266667	-0.00205372	0.00266667	-0.00251831	0.00266667	-0.00240369	0.00266667	-0.00243313	0.00266667	-0.002361	0.00266667	-0.00236098
0.00275	-0.00240001	0.00275	-0.00240947	0.00275	-0.0024011	0.00275	-0.00245095	0.00275	-0.00205406	0.00275	-0.0025183	0.00275	-0.00240398	0.00275	-0.00243344	0.00275	-0.00236246	0.00275	-0.00237252
0.00279167	-0.00240002	0.00279167	-0.00240958	0.00279167	-0.00240119	0.00279167	-0.00245101	0.00279167	-0.00205434	0.00279167	-0.00251846	0.00279167	-0.00240449	0.00279167	-0.0024338	0.00279167	-0.00236415	0.00279167	-0.00238653
0.00283333	-0.00240007	0.00283333	-0.0024097	0.00283333	-0.00240128	0.00283333	-0.00245116	0.00283333	-0.0020546	0.00283333	-0.00251876	0.00283333	-0.00240549	0.00283333	-0.00243469	0.00283333	-0.00236723	0.00283333	-0.00240072
0.00291667	-0.00240013	0.00291667	-0.00240985	0.00291667	-0.00240141	0.00291667	-0.00245137	0.00291667	-0.00205495	0.00291667	-0.00251922	0.00291667	-0.00240652	0.00291667	-0.00243577	0.00291667	-0.00237202	0.00291667	-0.00241723
0.00295833	-0.00240018	0.00295833	-0.00240998	0.00295833	-0.00240159	0.00295833	-0.0024517	0.00295833	-0.00205544	0.00295833	-0.00251953	0.00295833	-0.00240772	0.00295833	-0.00243659	0.00295833	-0.00237717	0.00295833	-0.00243799
0.003	-0.00240021	0.003	-0.00241005	0.003	-0.00240183	0.003	-0.00245203	0.003	-0.0020561	0.003	-0.00252017	0.003	-0.0024093	0.003	-0.00243733	0.003	-0.00238393	0.003	-0.002463
0.00308333	-0.00240025	0.00308333	-0.00241012	0.00308333	-0.00240211	0.00308333	-0.00245241	0.00308333	-0.00205675	0.00308333	-0.00252046	0.00308333	-0.00241114	0.00308333	-0.00243887	0.00308333	-0.00239074	0.00308333	-0.00249194
0.003125	-0.0024003	0.003125	-0.00241022	0.003125	-0.0024024	0.003125	-0.00245285	0.003125	-0.00205734	0.003125	-0.00252098	0.003125	-0.0024131	0.003125	-0.00244041	0.003125	-0.0023989	0.003125	-0.00252474
0.00316667	-0.00240034	0.00316667	-0.00241037	0.00316667	-0.00240269	0.00316667	-0.0024534	0.00316667	-0.00205805	0.00316667	-0.00252153	0.00316667	-0.00241515	0.00316667	-0.00244195	0.00316667	-0.00240784	0.00316667	-0.00255752
0.00325	-0.00240036	0.00325	-0.0024105	0.00325	-0.00240304	0.00325	-0.00245398	0.00325	-0.00205893	0.00325	-0.00252241	0.00325	-0.0024171	0.00325	-0.00244372	0.00325	-0.00241754	0.00325	-0.00259
0.00329167	-0.00240041	0.00329167	-0.00241057	0.00329167	-0.00240343	0.00329167	-0.00245465	0.00329167	-0.00205981	0.00329167	-0.00252361	0.00329167	-0.00241921	0.00329167	-0.00244526	0.00329167	-0.00242834	0.00329167	-0.0026198
0.00333333	-0.00240049	0.00333333	-0.00241053	0.00333333	-0.00240379	0.00333333	-0.00245515	0.00333333	-0.00206076	0.00333333	-0.00252481	0.00333333	-0.00242153	0.00333333	-0.00244722	0.00333333	-0.00243815	0.00333333	-0.00265056
0.00341667	-0.00240055	0.00341667	-0.0024105	0.00341667	-0.00240412	0.00341667	-0.00245569	0.00341667	-0.00206143	0.00341667	-0.00252607	0.00341667	-0.00242368	0.00341667	-0.00244971	0.00341667	-0.00244751	0.00341667	-0.00268266
0.00345833	-0.00240064	0.00345833	-0.00241056	0.00345833	-0.00240437	0.00345833	-0.00245616	0.00345833	-0.0020622	0.00345833	-0.00252707	0.00345833	-0.00242557	0.00345833	-0.00245198	0.00345833	-0.00245666	0.00345833	-0.00271521
0.0035	-0.0024007	0.0035	-0.00241068	0.0035	-0.0024046	0.0035	-0.00245672	0.0035	-0.00206285	0.0035	-0.002528	0.0035	-0.00242729	0.0035	-0.00245421	0.0035	-0.00246559	0.0035	-0.00274571
0.00358333	-0.00240073	0.00358333	-0.00241081	0.00358333	-0.00240484	0.00358333	-0.00245723	0.00358333	-0.00206349	0.00358333	-0.00252881	0.00358333	-0.00242882	0.00358333	-0.00245542	0.00358333	-0.00247371	0.00358333	-0.00277473
0.003625	-0.00240076	0.003625	-0.00241094	0.003625	-0.00240507	0.003625	-0.00245766	0.003625	-0.00206408	0.003625	-0.00252927	0.003625	-0.00243043	0.003625	-0.00245665	0.003625	-0.00248047	0.003625	-0.00279914
0.00366667	-0.00240083	0.00366667	-0.00241104	0.00366667	-0.00240537	0.00366667	-0.00245794	0.00366667	-0.00206443	0.00366667	-0.00253002	0.00366667	-0.0024318	0.00366667	-0.00245837	0.00366667	-0.00248715	0.00366667	-0.00282073
0.00375	-0.00240087	0.00375	-0.00241107	0.00375	-0.00240558	0.00375	-0.00245838	0.00375	-0.00206495	0.00375	-0.00253065	0.00375	-0.00243301	0.00375	-0.00245939	0.00375	-0.00249299	0.00375	-0.0028426
0.00379167	-0.00240092	0.00379167	-0.00241115	0.00379167	-0.00240576	0.00379167	-0.0024586	0.00379167	-0.00206548	0.00379167	-0.00253137	0.00379167	-0.00243441	0.00379167	-0.00246043	0.00379167	-0.00249942	0.00379167	-0.00286154
0.00383333	-0.00240099	0.00383333	-0.00241122	0.00383333	-0.00240588	0.00383333	-0.00245884	0.00383333	-0.002066	0.00383333	-0.00253203	0.00383333	-0.00243558	0.00383333	-0.00246153	0.00383333	-0.00250514	0.00383333	-0.00287951
0.00391667	-0.00240103	0.00391667	-0.00241128	0.00391667	-0.00240601	0.00391667	-0.0024591	0.00391667	-0.00206651	0.00391667	-0.00253272	0.00391667	-0.00243677	0.00391667	-0.00246275	0.00391667	-0.00251	0.00391667	-0.00289545
0.00395833	-0.00240106	0.00395833	-0.00241136	0.00395833	-0.00240612	0.00395833	-0.00245942	0.00395833	-0.00206692	0.00395833	-0.00253326	0.00395833	-0.002438	0.00395833	-0.00246401	0.00395833	-0.00251521	0.00395833	-0.00291067
0.004	-0.0024011	0.004	-0.00241144	0.004	-0.00240628	0.004	-0.00245967	0.004	-0.00206735	0.004	-0.00253384	0.004	-0.0024391	0.004	-0.00246509	0.004	-0.00251983	0.004	-0.0029261
0.00408333	-0.00240113	0.00408333	-0.0024115	0.00408333	-0.00240644	0.00408333	-0.00245992	0.00408333	-0.00206784	0.00408333	-0.0025344	0.00408333	-0.00244003	0.00408333	-0.00246606	0.00408333	-0.00252469	0.00408333	-0.00293981
0.004125	-0.00240114	0.004125	-0.00241155	0.004125	-0.00240657	0.004125	-0.00246021	0.004125	-0.0020682	0.004125	-0.00253517	0.004125	-0.00244087	0.004125	-0.0024668	0.004125	-0.00252867	0.004125	-0.00295074
0.00416667	-0.00240118	0.00416667	-0.00241158	0.00416667	-0.00240671	0.00416667	-0.00246039	0.00416667	-0.00206861	0.00416667	-0.00253567	0.00416667	-0.00244157	0.00416667	-0.00246761	0.00416667	-0.00253174	0.00416667	-0.00296379
0.00425	-0.00240123	0.00425	-0.00241156	0.00425	-0.0024068	0.00425	-0.00246067	0.00425	-0.00206895	0.00425	-0.00253625	0.00425	-0.002442	0.00425	-0.00246872	0.00425	-0.00253469	0.00425	-0.00297371
0.00429167	-0.00240127	0.00429167	-0.00241156	0.00429167	-0.00240684	0.00429167	-0.00246079	0.00429167	-0.00206933	0.00429167	-0.00253666	0.00429167	-0.00244255	0.00429167	-0.00246923	0.00429167	-0.00253828	0.00429167	-0.0029806
0.00433333	-0.0024013	0.00433333	-0.00241159	0.00433333	-0.00240691	0.00433333	-0.00246103	0.00433333	-0.00206961	0.00433333	-0.00253699	0.00433333	-0.00244285	0.00433333	-0.00246973	0.00433333	-0.00254151	0.00433333	-0.00298982
0.00441667	-0.00240131	0.00441667	-0.00241157	0.00441667	-0.00240697	0.00441667	-0.00246122	0.00441667	-0.00206991	0.00441667	-0.00253721	0.00441667	-0.00244324	0.00441667	-0.00247062	0.00441667	-0.00254453	0.00441667	-0.00299753
0.00445833	-0.00240131	0.00445833	-0.00241155	0.00445833	-0.00240706	0.00445833	-0.00246152	0.00445833	-0.00207029	0.00445833	-0.00253733	0.00445833	-0.00244356	0.00445833	-0.00247089	0.00445833	-0.00254654	0.00445833	-0.00300249
0.0045	-0.00240132	0.0045	-0.00241153	0.0045	-0.00240709	0.0045	-0.00246158	0.0045	-0.00207059	0.0045	-0.0025374	0.0045	-0.00244375	0.0045	-0.00247133	0.0045	-0.00254899	0.0045	-0.00300827
0.00458333	-0.00240133	0.00458333	-0.00241149	0.00458333	-0.00240713	0.00458333	-0.00246168	0.00458333	-0.00207093	0.00458333	-0.00253754	0.00458333	-0.00244397	0.00458333	-0.00247172	0.00458333	-0.00255062	0.00458333	-0.00301372
0.004625	-0.00240136	0.004625	-0.00241141	0.004625	-0.00240726	0.004625	-0.00246192	0.004625	-0.00207111	0.004625	-0.00253779	0.004625	-0.00244428	0.004625	-0.00247208	0.004625	-0.00255185	0.004625	-0.00301751
0.00466667	-0.00240135	0.00466667	-0.00241134	0.00466667	-0.00240737	0.00466667	-0.00246202	0.00466667	-0.00207137	0.00466667	-0.00253802	0.00466667	-0.00244462	0.00466667	-0.00247225	0.00466667	-0.00255364	0.00466667	-0.00302192
0.00475	-0.00240136	0.00475	-0.00241122	0.00475	-0.00240739	0.00475	-0.00246223	0.00475	-0.00207147	0.00475	-0.00253834	0.00475	-0.0024446	0.00475	-0.00247242	0.00475	-0.00255524	0.00475	-0.00302437
0.00479167	-0.00240137	0.00479167	-0.00241111	0.00479167	-0.00240742	0.00479167	-0.00246223	0.00479167	-0.00207159	0.00479167	-0.00253861	0.00479167	-0.00244475	0.00479167	-0.00247231	0.00479167	-0.00255746	0.00479167	-0.00302602
0.00483333	-0.00240139	0.00483333	-0.00241102	0.00483333	-0.00240744	0.00483333	-0.00246235	0.00483333	-0.00207192	0.00483333	-0.00253898	0.00483333	-0.00244524	0.00483333	-0.00247202	0.00483333	-0.00255967	0.00483333	-0.00302815
0.00491667	-0.0024014	0.00491667	-0.00241094	0.00491667	-0.00240738	0.00491667	-0.00246246	0.00491667	-0.00207203	0.00491667	-0.00253917	0.00491667	-0.00244538	0.00491667	-0.00247241	0.00491667	-0.00256076	0.00491667	-0.00302983
0.00495833	-0.00240141	0.00495833	-0.00241082	0.00495833	-0.00240731	0.00495833	-0.00246252	0.00495833	-0.00207207	0.00495833	-0.00253925	0.00495833	-0.00244531	0.00495833	-0.00247225	0.00495833	-0.00256155	0.00495833	-0.00302903
0.005	-0.00240143	0.005	-0.00241072	0.005	-0.00240723	0.005	-0.00246266	0.005	-0.00207221	0.005	-0.00253927	0.005	-0.00244516	0.005	-0.00247231	0.005	-0.00256133	0.005	-0.00302415
0.00508333	-0.00240144	0.00508333	-0.00241059	0.00508333	-0.00240719	0.00508333	-0.00246276	0.00508333	-0.00207243	0.00508333	-0.00253907	0.00508333	-0.00244537	0.00508333	-0.00247276	0.00508333	-0.00256129	0.00508333	-0.00302141
0.005125	-0.00240145	0.005125	-0.00241044	0.005125	-0.00240713	0.005125	-0.00246269	0.005125	-0.00207274	0.005125	-0.00253915	0.005125	-0.00244546	0.005125	-0.00247289	0.005125	-0.00256058	0.005125	-0.00301954
0.00516667	-0.00240144	0.00516667	-0.00241028	0.00516667	-0.00240705	0.00516667	-0.00246277	0.00516667	-0.00207284	0.00516667	-0.00253933	0.00516667	-0.00244549	0.00516667	-0.00247278	0.00516667	-0.00255958	0.00516667	-0.00301749
0.00525	-0.00240142	0.00525	-0.00241014	0.00525	-0.002407	0.00525	-0.00246276	0.00525	-0.00207288	0.00525	-0.00253924	0.00525	-0.00244536	0.00525	-0.0024727	0.00525	-0.00255762	0.00525	-0.00301284
0.00529167	-0.00240143	0.00529167	-0.00240999	0.00529167	-0.00240697	0.00529167	-0.00246261	0.00529167	-0.00207297	0.00529167	-0.00253916	0.00529167	-0.00244503	0.00529167	-0.0024722	0.00529167	-0.00255723	0.00529167	-0.00300831
0.00533333	-0.00240138	0.00533333	-0.00240986	0.00533333	-0.00240693	0.00533333	-0.00246249	0.00533333	-0.00207261	0.00533333	-0.00253923	0.00533333	-0.00244486	0.00533333	-0.00247255	0.00533333	-0.00255794	0.00533333	-0.00300028
0.00541667	-0.00240133	0.00541667	-0.00240973	0.00541667	-0.00240696	0.00541667	-0.00246237	0.00541667	-0.00207245	0.00541667	-0.00253941	0.00541667	-0.00244471	0.00541667	-0.00247279	0.00541667	-0.0025571	0.00541667	-0.00299065
0.00545833	-0.00240127	0.00545833	-0.00240956	0.00545833	-0.00240693	0.00545833	-0.0024622	0.00545833	-0.00207246	0.00545833	-0.00253946	0.00545833	-0.00244462	0.00545833	-0.00247273	0.00545833	-0.00255563	0.00545833	-0.00298156
0.0055	-0.00240123	0.0055	-0.00240938	0.0055	-0.00240687	0.0055	-0.00246202	0.0055	-0.00207262	0.0055	-0.00253972	0.0055	-0.00244439	0.0055	-0.0024726	0.0055	-0.00255332	0.0055	-0.002969
0.00558333	-0.00240118	0.00558333	-0.00240921	0.00558333	-0.0024068	0.00558333	-0.00246191	0.00558333	-0.00207267	0.00558333	-0.00253981	0.00558333	-0.00244382	0.00558333	-0.00247235	0.00558333	-0.0025512	0.00558333	-0.0029544
0.005625	-0.00240117	0.005625	-0.00240904	0.005625	-0.0024067	0.005625	-0.00246179	0.005625	-0.00207271	0.005625	-0.00253954	0.005625	-0.00244302	0.005625	-0.00247183	0.005625	-0.00254759	0.005625	-0.00293912
0.00566667	-0.00240115	0.00566667	-0.00240887	0.00566667	-0.0024066	0.00566667	-0.00246169	0.00566667	-0.00207255	0.00566667	-0.00253917	0.00566667	-0.00244226	0.00566667	-0.00247136	0.00566667	-0.00254262	0.00566667	-0.00292129
0.00575	-0.00240113	0.00575	-0.0024087	0.00575	-0.00240651	0.00575	-0.00246141	0.00575	-0.00207234	0.00575	-0.00253911	0.00575	-0.0024415	0.00575	-0.00247028	0.00575	-0.00253735	0.00575	-0.00289778
0.00579167	-0.00240112	0.00579167	-0.00240853	0.00579167	-0.00240632	0.00579167	-0.00246113	0.00579167	-0.00207198	0.00579167	-0.00253878	0.00579167	-0.00244052	0.00579167	-0.00246925	0.00579167	-0.00253036	0.00579167	-0.00286847
0.00583333	-0.00240109	0.00583333	-0.00240836	0.00583333	-0.00240611	0.00583333	-0.00246071	0.00583333	-0.0020716	0.00583333	-0.00253859	0.00583333	-0.00243897	0.00583333	-0.00246776	0.00583333	-0.00252383	0.00583333	-0.00283723
0.00591667	-0.00240106	0.00591667	-0.00240822	0.00591667	-0.00240587	0.00591667	-0.00246019	0.00591667	-0.00207127	0.00591667	-0.00253819	0.00591667	-0.00243721	0.00591667	-0.00246657	0.00591667	-0.00251541	0.00591667	-0.0028037
0.00595833	-0.00240103	0.00595833	-0.00240805	0.00595833	-0.00240557	0.00595833	-0.00245966	0.00595833	-0.00207081	0.00595833	-0.00253781	0.00595833	-0.00243535	0.00595833	-0.00246529	0.00595833	-0.00250744	0.00595833	-0.0027688
0.006	-0.00240102	0.006	-0.00240785	0.006	-0.00240521	0.006	-0.0024591	0.006	-0.00207027	0.006	-0.00253713	0.006	-0.00243334	0.006	-0.00246338	0.006	-0.00249778	0.006	-0.0027326
0.00608333	-0.00240101	0.00608333	-0.00240769	0.00608333	-0.00240491	0.00608333	-0.00245857	0.00608333	-0.00206955	0.00608333	-0.00253612	0.00608333	-0.00243125	0.00608333	-0.00246154	0.00608333	-0.00248671	0.00608333	-0.00269715
0.006125	-0.00240096	0.006125	-0.00240765	0.006125	-0.00240467	0.006125	-0.00245807	0.006125	-0.00206884	0.006125	-0.00253504	0.006125	-0.00242918	0.006125	-0.00245992	0.006125	-0.00247642	0.006125	-0.00266289
0.00616667	-0.00240091	0.00616667	-0.00240757	0.00616667	-0.00240443	0.00616667	-0.00245756	0.00616667	-0.00206831	0.00616667	-0.00253412	0.00616667	-0.0024271	0.00616667	-0.00245785	0.00616667	-0.00246685	0.00616667	-0.00262612
0.00625	-0.00240085	0.00625	-0.00240741	0.00625	-0.00240419	0.00625	-0.00245706	0.00625	-0.00206789	0.00625	-0.00253333	0.00625	-0.0024252	0.00625	-0.00245566	0.00625	-0.00245768	0.00625	-0.00259107
0.00629167	-0.00240083	0.00629167	-0.0024072	0.00629167	-0.00240397	0.00629167	-0.00245649	0.00629167	-0.00206759	0.00629167	-0.0025323	0.00629167	-0.00242342	0.00629167	-0.00245338	0.00629167	-0.00244921	0.00629167	-0.00255996
0.00633333	-0.00240078	0.00633333	-0.002407	0.00633333	-0.00240375	0.00633333	-0.00245601	0.00633333	-0.00206728	0.00633333	-0.00253141	0.00633333	-0.00242185	0.00633333	-0.00245154	0.00633333	-0.00244158	0.00633333	-0.00253006
0.00641667	-0.00240076	0.00641667	-0.0024068	0.00641667	-0.00240356	0.00641667	-0.00245558	0.00641667	-0.00206685	0.00641667	-0.00253084	0.00641667	-0.00242052	0.00641667	-0.00245063	0.00641667	-0.00243472	0.00641667	-0.00250078
0.00645833	-0.00240071	0.00645833	-0.00240661	0.00645833	-0.00240337	0.00645833	-0.00245521	0.00645833	-0.00206654	0.00645833	-0.00253005	0.00645833	-0.00241918	0.00645833	-0.00244899	0.00645833	-0.00242682	0.00645833	-0.00247518
0.0065	-0.00240066	0.0065	-0.00240644	0.0065	-0.00240323	0.0065	-0.00245482	0.0065	-0.00206625	0.0065	-0.00252912	0.0065	-0.00241805	0.0065	-0.00244742	0.0065	-0.00242004	0.0065	-0.00245165
0.00658333	-0.00240061	0.00658333	-0.00240627	0.00658333	-0.00240312	0.00658333	-0.00245459	0.00658333	-0.00206579	0.00658333	-0.00252833	0.00658333	-0.00241693	0.00658333	-0.00244634	0.00658333	-0.00241338	0.00658333	-0.00243081
0.006625	-0.00240056	0.006625	-0.0024061	0.006625	-0.00240304	0.006625	-0.0024543	0.006625	-0.00206543	0.006625	-0.0025277	0.006625	-0.00241586	0.006625	-0.00244574	0.006625	-0.00240658	0.006625	-0.00241007
0.00666667	-0.00240052	0.00666667	-0.00240593	0.00666667	-0.00240295	0.00666667	-0.00245408	0.00666667	-0.00206515	0.00666667	-0.00252734	0.00666667	-0.00241464	0.00666667	-0.00244442	0.00666667	-0.00239963	0.00666667	-0.00238901
0.00675	-0.0024005	0.00675	-0.00240572	0.00675	-0.00240284	0.00675	-0.00245375	0.00675	-0.00206495	0.00675	-0.00252688	0.00675	-0.00241351	0.00675	-0.00244274	0.00675	-0.00239392	0.00675	-0.00236881
0.00679167	-0.00240048	0.00679167	-0.00240554	0.00679167	-0.00240272	0.00679167	-0.00245342	0.00679167	-0.00206475	0.00679167	-0.00252609	0.00679167	-0.00241252	0.00679167	-0.00244149	0.00679167	-0.00238937	0.00679167	-0.00234821
0.00683333	-0.00240048	0.00683333	-0.00240538	0.00683333	-0.00240255	0.00683333	-0.00245301	0.00683333	-0.00206444	0.00683333	-0.00252545	0.00683333	-0.00241186	0.00683333	-0.00244038	0.00683333	-0.00238507	0.00683333	-0.00233064
0.00691667	-0.00240047	0.00691667	-0.00240523	0.00691667	-0.00240243	0.00691667	-0.00245277	0.00691667	-0.00206414	0.00691667	-0.00252485	0.00691667	-0.00241111	0.00691667	-0.0024394	0.00691667	-0.00238119	0.00691667	-0.00232002
0.00695833	-0.00240044	0.00695833	-0.00240512	0.00695833	-0.00240235	0.00695833	-0.00245268	0.00695833	-0.00206385	0.00695833	-0.00252429	0.00695833	-0.00241043	0.00695833	-0.002439	0.00695833	-0.00237816	0.00695833	-0.00231006
0.007	-0.00240039	0.007	-0.00240502	0.007	-0.00240222	0.007	-0.00245243	0.007	-0.0020635	0.007	-0.00252366	0.007	-0.00241013	0.007	-0.00243848	0.007	-0.00237524	0.007	-0.00230106
0.00708333	-0.00240033	0.00708333	-0.00240489	0.00708333	-0.00240214	0.00708333	-0.00245217	0.00708333	-0.00206331	0.00708333	-0.00252316	0.00708333	-0.00240959	0.00708333	-0.00243791	0.00708333	-0.00237221	0.00708333	-0.00229584
0.007125	-0.00240029	0.007125	-0.00240475	0.007125	-0.00240207	0.007125	-0.00245194	0.007125	-0.00206322	0.007125	-0.00252268	0.007125	-0.00240898	0.007125	-0.0024377	0.007125	-0.00236964	0.007125	-0.00228921
0.00716667	-0.00240027	0.00716667	-0.00240462	0.00716667	-0.00240198	0.00716667	-0.00245167	0.00716667	-0.00206311	0.00716667	-0.0025221	0.00716667	-0.00240829	0.00716667	-0.00243707	0.00716667	-0.0023665	0.00716667	-0.0022823
0.00720833	-0.00240025	0.00720833	-0.00240452	0.00720833	-0.00240189	0.00720833	-0.00245134	0.00720833	-0.00206294	0.00720833	-0.00252155	0.00720833	-0.00240774	0.00720833	-0.00243648	0.00720833	-0.00236348	0.00720833	-0.00227676
0.00729167	-0.00240025	0.00729167	-0.00240439	0.00729167	-0.0024018	0.00729167	-0.00245123	0.00729167	-0.00206276	0.00729167	-0.00252104	0.00729167	-0.00240714	0.00729167	-0.00243574	0.00729167	-0.00236083	0.00729167	-0.00226997
0.00733333	-0.00240022	0.00733333	-0.00240425	0.00733333	-0.00240167	0.00733333	-0.00245094	0.00733333	-0.00206248	0.00733333	-0.00252056	0.00733333	-0.00240666	0.00733333	-0.0024347	0.00733333	-0.00235842	0.00733333	-0.00226026
0.007375	-0.00240017	0.007375	-0.00240414	0.007375	-0.00240149	0.007375	-0.00245057	0.007375	-0.00206232	0.007375	-0.00251989	0.007375	-0.00240609	0.007375	-0.00243433	0.007375	-0.00235662	0.007375	-0.0022516
0.00745833	-0.00240015	0.00745833	-0.00240403	0.00745833	-0.00240134	0.00745833	-0.00245024	0.00745833	-0.00206194	0.00745833	-0.0025191	0.00745833	-0.0024055	0.00745833	-0.0024336	0.00745833	-0.00235367	0.00745833	-0.00224522
0.0075	-0.00240013	0.0075	-0.00240395	0.0075	-0.00240124	0.0075	-0.00244983	0.0075	-0.00206186	0.0075	-0.00251824	0.0075	-0.00240491	0.0075	-0.00243268	0.0075	-0.0023509	0.0075	-0.00224029
0.00754167	-0.00240008	0.00754167	-0.00240384	0.00754167	-0.00240113	0.00754167	-0.00244945	0.00754167	-0.00206169	0.00754167	-0.00251737	0.00754167	-0.0024044	0.00754167	-0.00243199	0.00754167	-0.00234804	0.00754167	-0.00223548
0.007625	-0.00240003	0.007625	-0.00240373	0.007625	-0.00240105	0.007625	-0.00244915	0.007625	-0.00206136	0.007625	-0.00251664	0.007625	-0.00240384	0.007625	-0.00243124	0.007625	-0.00234494	0.007625	-0.00222937
0.00766667	-0.00239998	0.00766667	-0.00240361	0.00766667	-0.00240101	0.00766667	-0.00244887	0.00766667	-0.00206102	0.00766667	-0.00251595	0.00766667	-0.00240327	0.00766667	-0.0024305	0.00766667	-0.00234292	0.00766667	-0.00222415
0.00770833	-0.00239995	0.00770833	-0.00240349	0.00770833	-0.00240096	0.00770833	-0.00244856	0.00770833	-0.00206083	0.00770833	-0.00251506	0.00770833	-0.00240272	0.00770833	-0.00242993	0.00770833	-0.0023403	0.00770833	-0.00221909
0.00779167	-0.00239992	0.00779167	-0.00240335	0.00779167	-0.00240094	0.00779167	-0.00244816	0.00779167	-0.00206066	0.00779167	-0.0025144	0.00779167	-0.00240231	0.00779167	-0.00242932	0.00779167	-0.00233909	0.00779167	-0.00221518
0.00783333	-0.00239989	0.00783333	-0.00240321	0.00783333	-0.00240092	0.00783333	-0.00244782	0.00783333	-0.00206029	0.00783333	-0.00251402	0.00783333	-0.00240184	0.00783333	-0.00242859	0.00783333	-0.00233759	0.00783333	-0.00221186
0.007875	-0.00239985	0.007875	-0.00240307	0.007875	-0.00240089	0.007875	-0.00244756	0.007875	-0.00205997	0.007875	-0.00251339	0.007875	-0.00240132	0.007875	-0.00242774	0.007875	-0.0023348	0.007875	-0.00220777
0.00795833	-0.00239983	0.00795833	-0.00240294	0.00795833	-0.00240088	0.00795833	-0.00244717	0.00795833	-0.0020597	0.00795833	-0.00251245	0.00795833	-0.00240093	0.00795833	-0.00242688	0.00795833	-0.00233294	0.00795833	-0.00220403
0.008	-0.00239982	0.008	-0.00240283	0.008	-0.00240084	0.008	-0.00244669	0.008	-0.00205949	0.008	-0.00251178	0.008	-0.00240062	0.008	-0.00242607	0.008	-0.00233209	0.008	-0.00220295
0.00804167	-0.0023998	0.00804167	-0.00240271	0.00804167	-0.00240081	0.00804167	-0.00244635	0.00804167	-0.00205929	0.00804167	-0.00251099	0.00804167	-0.00240037	0.00804167	-0.00242542	0.00804167	-0.00233094	0.00804167	-0.00220053
0.008125	-0.00239982	0.008125	-0.00240257	0.008125	-0.00240075	0.008125	-0.00244608	0.008125	-0.0020594	0.008125	-0.00251032	0.008125	-0.00239999	0.008125	-0.00242434	0.008125	-0.00232852	0.008125	-0.00219703
0.00816667	-0.00239985	0.00816667	-0.00240245	0.00816667	-0.00240069	0.00816667	-0.00244595	0.00816667	-0.00205937	0.00816667	-0.0025095	0.00816667	-0.00239962	0.00816667	-0.00242364	0.00816667	-0.00232694	0.00816667	-0.00219361
0.00820833	-0.00239985	0.00820833	-0.00240235	0.00820833	-0.00240063	0.00820833	-0.00244579	0.00820833	-0.0020592	0.00820833	-0.00250866	0.00820833	-0.00239926	0.00820833	-0.00242266	0.00820833	-0.00232601	0.00820833	-0.00219102
0.00829167	-0.00239987	0.00829167	-0.00240225	0.00829167	-0.00240056	0.00829167	-0.00244547	0.00829167	-0.00205899	0.00829167	-0.00250775	0.00829167	-0.00239876	0.00829167	-0.00242167	0.00829167	-0.00232508	0.00829167	-0.00219001
0.00833333	-0.00239988	0.00833333	-0.00240214	0.00833333	-0.00240049	0.00833333	-0.00244508	0.00833333	-0.00205875	0.00833333	-0.00250692	0.00833333	-0.00239834	0.00833333	-0.00242119	0.00833333	-0.00232438	0.00833333	-0.00218788
0.008375	-0.00239983	0.008375	-0.00240204	0.008375	-0.00240046	0.008375	-0.00244474	0.008375	-0.00205854	0.008375	-0.00250612	0.008375	-0.0023979	0.008375	-0.00242075	0.008375	-0.00232409	0.008375	-0.00218523
0.00845833	-0.0023998	0.00845833	-0.00240193	0.00845833	-0.00240042	0.00845833	-0.00244438	0.00845833	-0.00205837	0.00845833	-0.0025055	0.00845833	-0.00239762	0.00845833	-0.00242027	0.00845833	-0.00232402	0.00845833	-0.00218278
0.0085	-0.00239979	0.0085	-0.0024018	0.0085	-0.00240033	0.0085	-0.00244409	0.0085	-0.00205823	0.0085	-0.00250458	0.0085	-0.00239734	0.0085	-0.00242013	0.0085	-0.00232361	0.0085	-0.00218106
0.00854167	-0.00239976	0.00854167	-0.00240171	0.00854167	-0.00240024	0.00854167	-0.00244371	0.00854167	-0.00205804	0.00854167	-0.00250383	0.00854167	-0.00239699	0.00854167	-0.00241993	0.00854167	-0.00232355	0.00854167	-0.00217958
0.008625	-0.00239975	0.008625	-0.00240159	0.008625	-0.00240017	0.008625	-0.00244339	0.008625	-0.00205781	0.008625	-0.00250329	0.008625	-0.00239684	0.008625	-0.00241997	0.008625	-0.00232341	0.008625	-0.00217829
0.00866667	-0.00239974	0.00866667	-0.00240145	0.00866667	-0.00240012	0.00866667	-0.00244303	0.00866667	-0.00205764	0.00866667	-0.0025027	0.00866667	-0.00239657	0.00866667	-0.00241987	0.00866667	-0.00232312	0.00866667	-0.00217799
0.00870833	-0.00239972	0.00870833	-0.00240137	0.00870833	-0.00240014	0.00870833	-0.00244273	0.00870833	-0.00205749	0.00870833	-0.00250186	0.00870833	-0.00239624	0.00870833	-0.00241981	0.00870833	-0.00232323	0.00870833	-0.00217805
0.00879167	-0.00239971	0.00879167	-0.0024013	0.00879167	-0.00240018	0.00879167	-0.00244242	0.00879167	-0.00205734	0.00879167	-0.0025009	0.00879167	-0.00239587	0.00879167	-0.0024197	0.00879167	-0.00232345	0.00879167	-0.00217896
0.00883333	-0.00239968	0.00883333	-0.00240122	0.00883333	-0.00240016	0.00883333	-0.00244204	0.00883333	-0.00205724	0.00883333	-0.0024999	0.00883333	-0.00239549	0.00883333	-0.0024191	0.00883333	-0.00232353	0.00883333	-0.00217945
0.008875	-0.00239965	0.008875	-0.00240115	0.008875	-0.00240009	0.008875	-0.00244162	0.008875	-0.00205718	0.008875	-0.0024991	0.008875	-0.00239519	0.008875	-0.00241807	0.008875	-0.00232381	0.008875	-0.00217874
0.00895833	-0.00239963	0.00895833	-0.00240106	0.00895833	-0.00240005	0.00895833	-0.00244122	0.00895833	-0.00205717	0.00895833	-0.00249835	0.00895833	-0.00239489	0.00895833	-0.00241707	0.00895833	-0.00232444	0.00895833	-0.00218037
0.009	-0.00239963	0.009	-0.00240097	0.009	-0.00240004	0.009	-0.00244088	0.009	-0.00205714	0.009	-0.00249742	0.009	-0.00239472	0.009	-0.00241655	0.009	-0.0023246	0.009	-0.00218117
0.00904167	-0.00239962	0.00904167	-0.00240092	0.00904167	-0.00240003	0.00904167	-0.00244059	0.00904167	-0.00205701	0.00904167	-0.00249652	0.00904167	-0.00239473	0.00904167	-0.00241613	0.00904167	-0.00232405	0.00904167	-0.00217915
0.009125	-0.00239961	0.009125	-0.00240088	0.009125	-0.00240003	0.009125	-0.00244022	0.009125	-0.00205686	0.009125	-0.0024956	0.009125	-0.00239469	0.009125	-0.00241616	0.009125	-0.00232337	0.009125	-0.00217838
0.00916667	-0.0023996	0.00916667	-0.00240082	0.00916667	-0.00240001	0.00916667	-0.00243991	0.00916667	-0.00205675	0.00916667	-0.00249465	0.00916667	-0.00239447	0.00916667	-0.00241562	0.00916667	-0.00232316	0.00916667	-0.00217851
0.00920833	-0.00239959	0.00920833	-0.00240076	0.00920833	-0.00239997	0.00920833	-0.00243964	0.00920833	-0.00205672	0.00920833	-0.00249395	0.00920833	-0.00239433	0.00920833	-0.00241557	0.00920833	-0.00232389	0.00920833	-0.00217955
0.00929167	-0.0023996	0.00929167	-0.0024007	0.00929167	-0.0023999	0.00929167	-0.00243938	0.00929167	-0.00205671	0.00929167	-0.00249331	0.00929167	-0.00239408	0.00929167	-0.00241558	0.00929167	-0.00232402	0.00929167	-0.00217943
0.00933333	-0.00239959	0.00933333	-0.00240063	0.00933333	-0.0023998	0.00933333	-0.00243894	0.00933333	-0.00205665	0.00933333	-0.00249245	0.00933333	-0.00239371	0.00933333	-0.00241494	0.00933333	-0.00232453	0.00933333	-0.00217823
0.009375	-0.00239958	0.009375	-0.00240056	0.009375	-0.00239969	0.009375	-0.00243852	0.009375	-0.00205654	0.009375	-0.00249129	0.009375	-0.00239338	0.009375	-0.00241384	0.009375	-0.00232543	0.009375	-0.0021787
0.00945833	-0.00239958	0.00945833	-0.00240048	0.00945833	-0.0023996	0.00945833	-0.00243812	0.00945833	-0.00205645	0.00945833	-0.00249011	0.00945833	-0.00239309	0.00945833	-0.00241305	0.00945833	-0.00232688	0.00945833	-0.00218091
0.0095	-0.00239958	0.0095	-0.00240042	0.0095	-0.00239957	0.0095	-0.00243774	0.0095	-0.00205641	0.0095	-0.00248923	0.0095	-0.00239293	0.0095	-0.00241282	0.0095	-0.00232796	0.0095	-0.0021818
0.00954167	-0.00239957	0.00954167	-0.00240034	0.00954167	-0.00239953	0.00954167	-0.00243734	0.00954167	-0.00205638	0.00954167	-0.00248834	0.00954167	-0.00239292	0.00954167	-0.00241233	0.00954167	-0.00232852	0.00954167	-0.00218317
0.009625	-0.00239956	0.009625	-0.00240024	0.009625	-0.00239945	0.009625	-0.00243701	0.009625	-0.00205642	0.009625	-0.00248741	0.009625	-0.00239264	0.009625	-0.00241135	0.009625	-0.00232864	0.009625	-0.00218205
0.00966667	-0.00239956	0.00966667	-0.00240018	0.00966667	-0.00239937	0.00966667	-0.00243665	0.00966667	-0.00205648	0.00966667	-0.0024865	0.00966667	-0.00239239	0.00966667	-0.00241038	0.00966667	-0.00232803	0.00966667	-0.00217612
0.00970833	-0.00239956	0.00970833	-0.00240007	0.00970833	-0.00239929	0.00970833	-0.00243621	0.00970833	-0.0020565	0.00970833	-0.00248538	0.00970833	-0.00239209	0.00970833	-0.00240938	0.00970833	-0.002327	0.00970833	-0.00217018
0.00979167	-0.00239956	0.00979167	-0.00239994	0.00979167	-0.00239925	0.00979167	-0.00243565	0.00979167	-0.00205656	0.00979167	-0.00248429	0.00979167	-0.00239179	0.00979167	-0.00240852	0.00979167	-0.002326	0.00979167	-0.00216509
0.00983333	-0.00239957	0.00983333	-0.00239982	0.00983333	-0.00239922	0.00983333	-0.00243509	0.00983333	-0.00205652	0.00983333	-0.00248333	0.00983333	-0.00239157	0.00983333	-0.00240797	0.00983333	-0.00232451	0.00983333	-0.00215776
0.009875	-0.00239957	0.009875	-0.00239972	0.009875	-0.00239916	0.009875	-0.00243458	0.009875	-0.00205645	0.009875	-0.00248235	0.009875	-0.00239141	0.009875	-0.00240722	0.009875	-0.00232244	0.009875	-0.00215178
0.00995833	-0.00239956	0.00995833	-0.00239964	0.00995833	-0.00239913	0.00995833	-0.00243417	0.00995833	-0.00205636	0.00995833	-0.00248146	0.00995833	-0.00239136	0.00995833	-0.00240645	0.00995833	-0.0023219	0.00995833	-0.00214849
0.01	-0.00239954	0.01	-0.00239956	0.01	-0.0023991	0.01	-0.00243377	0.01	-0.00205628	0.01	-0.00248053	0.01	-0.00239129	0.01	-0.00240592	0.01	-0.00232198	0.01	-0.00214382
0.0100417	-0.00239952	0.0100417	-0.0023995	0.0100417	-0.00239906	0.0100417	-0.0024333	0.0100417	-0.00205626	0.0100417	-0.00247957	0.0100417	-0.0023912	0.0100417	-0.00240553	0.0100417	-0.00232191	0.0100417	-0.00214095
0.010125	-0.00239952	0.010125	-0.00239941	0.010125	-0.00239908	0.010125	-0.00243283	0.010125	-0.00205639	0.010125	-0.00247857	0.010125	-0.00239118	0.010125	-0.00240517	0.010125	-0.00232177	0.010125	-0.00214052
0.0101667	-0.00239954	0.0101667	-0.00239932	0.0101667	-0.0023991	0.0101667	-0.00243239	0.0101667	-0.00205648	0.0101667	-0.00247764	0.0101667	-0.00239121	0.0101667	-0.00240423	0.0101667	-0.00232168	0.0101667	-0.00213906
0.0102083	-0.00239955	0.0102083	-0.00239926	0.0102083	-0.00239914	0.0102083	-0.00243193	0.0102083	-0.00205667	0.0102083	-0.00247691	0.0102083	-0.00239114	0.0102083	-0.00240386	0.0102083	-0.00232161	0.0102083	-0.0021355
0.0102917	-0.00239955	0.0102917	-0.00239919	0.0102917	-0.00239916	0.0102917	-0.00243143	0.0102917	-0.00205676	0.0102917	-0.00247617	0.0102917	-0.00239115	0.0102917	-0.00240398	0.0102917	-0.00232255	0.0102917	-0.00213308
0.0103333	-0.00239956	0.0103333	-0.00239914	0.0103333	-0.00239917	0.0103333	-0.00243106	0.0103333	-0.00205678	0.0103333	-0.00247544	0.0103333	-0.00239114	0.0103333	-0.00240428	0.0103333	-0.00232321	0.0103333	-0.00213295
0.010375	-0.00239958	0.010375	-0.00239911	0.010375	-0.00239918	0.010375	-0.00243072	0.010375	-0.00205689	0.010375	-0.00247468	0.010375	-0.00239112	0.010375	-0.0024046	0.010375	-0.00232364	0.010375	-0.00213336
0.0104583	-0.00239958	0.0104583	-0.00239906	0.0104583	-0.00239921	0.0104583	-0.00243027	0.0104583	-0.00205708	0.0104583	-0.00247389	0.0104583	-0.0023912	0.0104583	-0.00240448	0.0104583	-0.00232362	0.0104583	-0.00213409
0.0105	-0.00239958	0.0105	-0.00239902	0.0105	-0.00239928	0.0105	-0.00242984	0.0105	-0.00205722	0.0105	-0.00247314	0.0105	-0.00239122	0.0105	-0.00240412	0.0105	-0.00232369	0.0105	-0.00213614
0.0105417	-0.00239959	0.0105417	-0.00239897	0.0105417	-0.00239934	0.0105417	-0.00242952	0.0105417	-0.00205738	0.0105417	-0.00247212	0.0105417	-0.00239134	0.0105417	-0.00240349	0.0105417	-0.00232377	0.0105417	-0.00213926
0.010625	-0.00239959	0.010625	-0.00239894	0.010625	-0.00239937	0.010625	-0.00242917	0.010625	-0.00205762	0.010625	-0.00247096	0.010625	-0.00239153	0.010625	-0.00240306	0.010625	-0.00232371	0.010625	-0.00214088
0.0106667	-0.0023996	0.0106667	-0.00239893	0.0106667	-0.0023994	0.0106667	-0.00242875	0.0106667	-0.00205766	0.0106667	-0.00246993	0.0106667	-0.00239165	0.0106667	-0.00240285	0.0106667	-0.00232502	0.0106667	-0.00214054
0.0107083	-0.00239961	0.0107083	-0.0023989	0.0107083	-0.00239941	0.0107083	-0.00242849	0.0107083	-0.00205765	0.0107083	-0.00246901	0.0107083	-0.00239158	0.0107083	-0.00240289	0.0107083	-0.00232662	0.0107083	-0.00214045
0.0107917	-0.0023996	0.0107917	-0.0023989	0.0107917	-0.0023994	0.0107917	-0.00242824	0.0107917	-0.00205769	0.0107917	-0.00246811	0.0107917	-0.0023916	0.0107917	-0.00240303	0.0107917	-0.00232744	0.0107917	-0.00213997
0.0108333	-0.0023996	0.0108333	-0.00239891	0.0108333	-0.00239938	0.0108333	-0.00242791	0.0108333	-0.00205776	0.0108333	-0.00246722	0.0108333	-0.00239154	0.0108333	-0.00240307	0.0108333	-0.00232761	0.0108333	-0.0021398
0.010875	-0.00239961	0.010875	-0.00239889	0.010875	-0.00239939	0.010875	-0.00242757	0.010875	-0.00205783	0.010875	-0.00246634	0.010875	-0.00239151	0.010875	-0.002403	0.010875	-0.00232794	0.010875	-0.00214305
0.0109583	-0.00239961	0.0109583	-0.00239884	0.0109583	-0.00239942	0.0109583	-0.00242712	0.0109583	-0.00205794	0.0109583	-0.0024655	0.0109583	-0.00239151	0.0109583	-0.00240286	0.0109583	-0.0023286	0.0109583	-0.00214632
0.011	-0.00239962	0.011	-0.00239882	0.011	-0.00239943	0.011	-0.00242669	0.011	-0.00205805	0.011	-0.00246462	0.011	-0.00239151	0.011	-0.0024028	0.011	-0.00232901	0.011	-0.00214744
0.0110417	-0.00239964	0.0110417	-0.00239883	0.0110417	-0.00239947	0.0110417	-0.00242639	0.0110417	-0.00205811	0.0110417	-0.00246381	0.0110417	-0.00239188	0.0110417	-0.00240253	0.0110417	-0.00232934	0.0110417	-0.00214792
0.011125	-0.00239964	0.011125	-0.00239882	0.011125	-0.00239951	0.011125	-0.00242606	0.011125	-0.00205824	0.011125	-0.002463	0.011125	-0.00239227	0.011125	-0.00240184	0.011125	-0.00232985	0.011125	-0.00214952
0.0111667	-0.00239966	0.0111667	-0.00239883	0.0111667	-0.00239952	0.0111667	-0.00242559	0.0111667	-0.00205847	0.0111667	-0.00246226	0.0111667	-0.00239268	0.0111667	-0.00240139	0.0111667	-0.00233006	0.0111667	-0.0021512
0.0112083	-0.00239967	0.0112083	-0.00239884	0.0112083	-0.00239951	0.0112083	-0.00242512	0.0112083	-0.00205873	0.0112083	-0.00246157	0.0112083	-0.00239271	0.0112083	-0.00240103	0.0112083	-0.00232971	0.0112083	-0.00215247
0.0112917	-0.00239966	0.0112917	-0.00239887	0.0112917	-0.00239955	0.0112917	-0.00242469	0.0112917	-0.00205886	0.0112917	-0.00246088	0.0112917	-0.00239249	0.0112917	-0.00240031	0.0112917	-0.00233026	0.0112917	-0.00215599
0.0113333	-0.00239963	0.0113333	-0.00239887	0.0113333	-0.00239958	0.0113333	-0.0024244	0.0113333	-0.00205903	0.0113333	-0.00246001	0.0113333	-0.00239244	0.0113333	-0.00239946	0.0113333	-0.00233156	0.0113333	-0.00215876
0.011375	-0.00239964	0.011375	-0.00239886	0.011375	-0.00239959	0.011375	-0.00242402	0.011375	-0.00205935	0.011375	-0.00245884	0.011375	-0.00239236	0.011375	-0.0023989	0.011375	-0.00233237	0.011375	-0.00216066
0.0114583	-0.00239965	0.0114583	-0.00239884	0.0114583	-0.00239961	0.0114583	-0.00242369	0.0114583	-0.00205953	0.0114583	-0.00245768	0.0114583	-0.00239224	0.0114583	-0.00239827	0.0114583	-0.00233299	0.0114583	-0.00216124
0.0115	-0.00239967	0.0115	-0.0023988	0.0115	-0.00239962	0.0115	-0.00242343	0.0115	-0.00205963	0.0115	-0.00245674	0.0115	-0.00239226	0.0115	-0.0023975	0.0115	-0.0023333	0.0115	-0.00216234
0.0115417	-0.00239969	0.0115417	-0.00239876	0.0115417	-0.00239961	0.0115417	-0.00242312	0.0115417	-0.00205976	0.0115417	-0.00245603	0.0115417	-0.00239259	0.0115417	-0.00239696	0.0115417	-0.0023333	0.0115417	-0.00216349
0.011625	-0.00239971	0.011625	-0.00239875	0.011625	-0.00239961	0.011625	-0.00242279	0.011625	-0.00205996	0.011625	-0.00245551	0.011625	-0.00239277	0.011625	-0.00239672	0.011625	-0.00233436	0.011625	-0.00216391
0.0116667	-0.00239972	0.0116667	-0.0023987	0.0116667	-0.00239959	0.0116667	-0.00242245	0.0116667	-0.00206012	0.0116667	-0.002455	0.0116667	-0.0023927	0.0116667	-0.00239662	0.0116667	-0.00233534	0.0116667	-0.00216602
0.0117083	-0.00239973	0.0117083	-0.00239862	0.0117083	-0.0023996	0.0117083	-0.00242212	0.0117083	-0.00206025	0.0117083	-0.00245424	0.0117083	-0.00239283	0.0117083	-0.00239646	0.0117083	-0.00233477	0.0117083	-0.00216648
0.0117917	-0.00239973	0.0117917	-0.00239858	0.0117917	-0.00239962	0.0117917	-0.00242176	0.0117917	-0.00206043	0.0117917	-0.00245359	0.0117917	-0.00239307	0.0117917	-0.00239603	0.0117917	-0.00233433	0.0117917	-0.00216702
0.0118333	-0.00239972	0.0118333	-0.00239854	0.0118333	-0.00239963	0.0118333	-0.00242135	0.0118333	-0.00206056	0.0118333	-0.00245298	0.0118333	-0.00239306	0.0118333	-0.00239562	0.0118333	-0.00233468	0.0118333	-0.00217003
0.011875	-0.00239972	0.011875	-0.00239852	0.011875	-0.00239961	0.011875	-0.00242098	0.011875	-0.00206065	0.011875	-0.00245231	0.011875	-0.00239285	0.011875	-0.00239534	0.011875	-0.00233483	0.011875	-0.00217183
0.0119583	-0.00239971	0.0119583	-0.00239851	0.0119583	-0.00239956	0.0119583	-0.00242054	0.0119583	-0.00206084	0.0119583	-0.00245157	0.0119583	-0.00239274	0.0119583	-0.00239507	0.0119583	-0.002335	0.0119583	-0.00217322
0.012	-0.00239971	0.012	-0.0023985	0.012	-0.00239955	0.012	-0.00242012	0.012	-0.00206107	0.012	-0.00245072	0.012	-0.00239277	0.012	-0.00239468	0.012	-0.00233566	0.012	-0.00217459
0.0120417	-0.00239971	0.0120417	-0.00239849	0.0120417	-0.00239957	0.0120417	-0.00241973	0.0120417	-0.0020614	0.0120417	-0.00244999	0.0120417	-0.00239299	0.0120417	-0.00239442	0.0120417	-0.00233647	0.0120417	-0.00217645
0.012125	-0.00239971	0.012125	-0.00239846	0.012125	-0.00239969	0.012125	-0.00241938	0.012125	-0.00206177	0.012125	-0.00244942	0.012125	-0.0023933	0.012125	-0.00239469	0.012125	-0.00233699	0.012125	-0.00217919
0.0121667	-0.00239972	0.0121667	-0.00239844	0.0121667	-0.0023998	0.0121667	-0.00241902	0.0121667	-0.00206218	0.0121667	-0.00244899	0.0121667	-0.00239347	0.0121667	-0.00239482	0.0121667	-0.00233728	0.0121667	-0.00218128
0.0122083	-0.00239974	0.0122083	-0.00239844	0.0122083	-0.00239983	0.0122083	-0.00241867	0.0122083	-0.00206252	0.0122083	-0.00244853	0.0122083	-0.00239363	0.0122083	-0.00239502	0.0122083	-0.00233746	0.0122083	-0.00218302
0.0122917	-0.00239974	0.0122917	-0.00239845	0.0122917	-0.00239984	0.0122917	-0.00241845	0.0122917	-0.00206272	0.0122917	-0.00244778	0.0122917	-0.00239374	0.0122917	-0.00239515	0.0122917	-0.00233759	0.0122917	-0.00218586
0.0123333	-0.00239973	0.0123333	-0.00239848	0.0123333	-0.00239986	0.0123333	-0.00241819	0.0123333	-0.00206282	0.0123333	-0.00244714	0.0123333	-0.00239362	0.0123333	-0.00239521	0.0123333	-0.00233746	0.0123333	-0.00218814
0.012375	-0.00239973	0.012375	-0.00239849	0.012375	-0.00239991	0.012375	-0.00241788	0.012375	-0.00206291	0.012375	-0.00244662	0.012375	-0.00239345	0.012375	-0.00239576	0.012375	-0.00233698	0.012375	-0.00219062
0.0124583	-0.00239972	0.0124583	-0.00239847	0.0124583	-0.00239994	0.0124583	-0.0024175	0.0124583	-0.00206306	0.0124583	-0.00244582	0.0124583	-0.00239343	0.0124583	-0.00239627	0.0124583	-0.00233698	0.0124583	-0.00219395
0.0125	-0.00239972	0.0125	-0.00239847	0.0125	-0.00239998	0.0125	-0.00241716	0.0125	-0.00206316	0.0125	-0.00244515	0.0125	-0.00239352	0.0125	-0.00239652	0.0125	-0.00233762	0.0125	-0.00219483
0.0125417	-0.00239973	0.0125417	-0.00239848	0.0125417	-0.00240003	0.0125417	-0.00241692	0.0125417	-0.00206334	0.0125417	-0.00244467	0.0125417	-0.00239349	0.0125417	-0.00239636	0.0125417	-0.00233833	0.0125417	-0.00219618
0.012625	-0.00239972	0.012625	-0.00239849	0.012625	-0.00240002	0.012625	-0.00241677	0.012625	-0.00206349	0.012625	-0.00244411	0.012625	-0.00239355	0.012625	-0.00239603	0.012625	-0.00233898	0.012625	-0.00219879
0.0126667	-0.00239974	0.0126667	-0.0023985	0.0126667	-0.00240007	0.0126667	-0.00241661	0.0126667	-0.00206358	0.0126667	-0.00244356	0.0126667	-0.00239365	0.0126667	-0.00239582	0.0126667	-0.00233991	0.0126667	-0.00219953
0.0127083	-0.00239975	0.0127083	-0.00239848	0.0127083	-0.00240012	0.0127083	-0.00241632	0.0127083	-0.00206376	0.0127083	-0.00244302	0.0127083	-0.00239372	0.0127083	-0.0023958	0.0127083	-0.00234071	0.0127083	-0.00219871
0.0127917	-0.00239976	0.0127917	-0.00239849	0.0127917	-0.00240017	0.0127917	-0.00241603	0.0127917	-0.00206411	0.0127917	-0.00244238	0.0127917	-0.00239385	0.0127917	-0.00239578	0.0127917	-0.00234101	0.0127917	-0.00220051
0.0128333	-0.00239977	0.0128333	-0.00239851	0.0128333	-0.00240021	0.0128333	-0.0024158	0.0128333	-0.00206444	0.0128333	-0.00244175	0.0128333	-0.00239399	0.0128333	-0.00239557	0.0128333	-0.00234146	0.0128333	-0.00220152
0.012875	-0.00239978	0.012875	-0.00239855	0.012875	-0.00240021	0.012875	-0.00241554	0.012875	-0.00206464	0.012875	-0.00244116	0.012875	-0.00239437	0.012875	-0.00239538	0.012875	-0.00234144	0.012875	-0.00220262
0.0129583	-0.00239978	0.0129583	-0.00239857	0.0129583	-0.00240024	0.0129583	-0.00241541	0.0129583	-0.00206476	0.0129583	-0.00244048	0.0129583	-0.00239455	0.0129583	-0.00239532	0.0129583	-0.00234183	0.0129583	-0.00220482
0.013	-0.00239978	0.013	-0.00239854	0.013	-0.00240023	0.013	-0.00241536	0.013	-0.00206488	0.013	-0.00243989	0.013	-0.00239464	0.013	-0.00239525	0.013	-0.00234269	0.013	-0.00220716
0.0130417	-0.00239978	0.0130417	-0.00239853	0.0130417	-0.00240021	0.0130417	-0.00241524	0.0130417	-0.00206506	0.0130417	-0.00243921	0.0130417	-0.00239485	0.0130417	-0.00239504	0.0130417	-0.00234327	0.0130417	-0.00220825
0.0130833	-0.00239979	0.0130833	-0.00239852	0.0130833	-0.00240025	0.0130833	-0.00241498	0.0130833	-0.00206535	0.0130833	-0.00243845	0.0130833	-0.00239519	0.0130833	-0.00239445	0.0130833	-0.00234347	0.0130833	-0.00220851
0.0131667	-0.0023998	0.0131667	-0.00239848	0.0131667	-0.0024003	0.0131667	-0.00241463	0.0131667	-0.00206569	0.0131667	-0.00243778	0.0131667	-0.0023954	0.0131667	-0.00239382	0.0131667	-0.00234415	0.0131667	-0.00221054
0.0132083	-0.00239981	0.0132083	-0.00239848	0.0132083	-0.00240032	0.0132083	-0.00241439	0.0132083	-0.00206599	0.0132083	-0.0024372	0.0132083	-0.00239538	0.0132083	-0.00239346	0.0132083	-0.00234491	0.0132083	-0.00221214
0.01325	-0.00239981	0.01325	-0.0023985	0.01325	-0.0024003	0.01325	-0.00241414	0.01325	-0.00206634	0.01325	-0.00243679	0.01325	-0.00239547	0.01325	-0.00239332	0.01325	-0.00234561	0.01325	-0.00221175
0.0133333	-0.00239982	0.0133333	-0.00239851	0.0133333	-0.00240028	0.0133333	-0.00241383	0.0133333	-0.00206655	0.0133333	-0.00243636	0.0133333	-0.00239545	0.0133333	-0.00239338	0.0133333	-0.00234591	0.0133333	-0.00221338
0.013375	-0.00239984	0.013375	-0.0023985	0.013375	-0.00240027	0.013375	-0.00241353	0.013375	-0.00206664	0.013375	-0.00243584	0.013375	-0.00239532	0.013375	-0.00239301	0.013375	-0.00234646	0.013375	-0.00221568
0.0134167	-0.00239984	0.0134167	-0.0023985	0.0134167	-0.00240022	0.0134167	-0.00241337	0.0134167	-0.00206685	0.0134167	-0.00243533	0.0134167	-0.00239517	0.0134167	-0.00239278	0.0134167	-0.00234736	0.0134167	-0.00221798
0.0135	-0.00239985	0.0135	-0.00239853	0.0135	-0.0024002	0.0135	-0.00241319	0.0135	-0.00206715	0.0135	-0.00243484	0.0135	-0.00239512	0.0135	-0.00239255	0.0135	-0.0023481	0.0135	-0.00221993
0.0135417	-0.00239986	0.0135417	-0.00239852	0.0135417	-0.0024002	0.0135417	-0.002413	0.0135417	-0.00206744	0.0135417	-0.00243418	0.0135417	-0.00239512	0.0135417	-0.00239208	0.0135417	-0.00234851	0.0135417	-0.00222288
0.0135833	-0.00239987	0.0135833	-0.00239846	0.0135833	-0.0024002	0.0135833	-0.00241289	0.0135833	-0.00206775	0.0135833	-0.00243379	0.0135833	-0.00239523	0.0135833	-0.00239151	0.0135833	-0.00234926	0.0135833	-0.00222646
0.0136667	-0.00239989	0.0136667	-0.00239847	0.0136667	-0.00240019	0.0136667	-0.00241272	0.0136667	-0.00206804	0.0136667	-0.00243347	0.0136667	-0.00239546	0.0136667	-0.00239099	0.0136667	-0.00235032	0.0136667	-0.0022264
0.0137083	-0.00239991	0.0137083	-0.00239849	0.0137083	-0.00240019	0.0137083	-0.00241253	0.0137083	-0.00206834	0.0137083	-0.00243291	0.0137083	-0.00239565	0.0137083	-0.00239065	0.0137083	-0.00235169	0.0137083	-0.00222723
0.01375	-0.00239992	0.01375	-0.0023985	0.01375	-0.00240022	0.01375	-0.00241236	0.01375	-0.00206863	0.01375	-0.00243255	0.01375	-0.00239567	0.01375	-0.00239044	0.01375	-0.00235253	0.01375	-0.0022282
0.0138333	-0.00239992	0.0138333	-0.00239846	0.0138333	-0.00240026	0.0138333	-0.00241211	0.0138333	-0.00206893	0.0138333	-0.00243209	0.0138333	-0.00239528	0.0138333	-0.00239056	0.0138333	-0.00235328	0.0138333	-0.0022284
0.013875	-0.00239993	0.013875	-0.00239843	0.013875	-0.00240029	0.013875	-0.00241184	0.013875	-0.00206918	0.013875	-0.00243156	0.013875	-0.00239507	0.013875	-0.00239072	0.013875	-0.00235386	0.013875	-0.00222934
0.0139167	-0.00239994	0.0139167	-0.00239839	0.0139167	-0.00240029	0.0139167	-0.00241169	0.0139167	-0.00206944	0.0139167	-0.00243114	0.0139167	-0.00239513	0.0139167	-0.00239078	0.0139167	-0.00235388	0.0139167	-0.00222997
0.014	-0.00239994	0.014	-0.00239835	0.014	-0.00240031	0.014	-0.00241157	0.014	-0.00206969	0.014	-0.00243052	0.014	-0.00239514	0.014	-0.00239098	0.014	-0.00235445	0.014	-0.00223087
0.0140417	-0.00239995	0.0140417	-0.00239833	0.0140417	-0.00240035	0.0140417	-0.00241139	0.0140417	-0.00206998	0.0140417	-0.00242969	0.0140417	-0.00239507	0.0140417	-0.00239126	0.0140417	-0.00235491	0.0140417	-0.00223159
0.0140833	-0.00239998	0.0140833	-0.00239831	0.0140833	-0.00240036	0.0140833	-0.00241114	0.0140833	-0.0020703	0.0140833	-0.00242918	0.0140833	-0.00239499	0.0140833	-0.00239158	0.0140833	-0.00235512	0.0140833	-0.00223207
0.0141667	-0.00240001	0.0141667	-0.00239831	0.0141667	-0.00240037	0.0141667	-0.00241096	0.0141667	-0.00207044	0.0141667	-0.00242894	0.0141667	-0.00239499	0.0141667	-0.00239129	0.0141667	-0.00235482	0.0141667	-0.0022344
0.0142083	-0.00240003	0.0142083	-0.00239828	0.0142083	-0.0024004	0.0142083	-0.00241083	0.0142083	-0.00207065	0.0142083	-0.00242866	0.0142083	-0.00239519	0.0142083	-0.00239102	0.0142083	-0.0023548	0.0142083	-0.00223642
0.01425	-0.00240002	0.01425	-0.00239827	0.01425	-0.00240044	0.01425	-0.00241062	0.01425	-0.00207104	0.01425	-0.00242828	0.01425	-0.00239542	0.01425	-0.00239145	0.01425	-0.00235464	0.01425	-0.00223856
0.0143333	-0.00240001	0.0143333	-0.00239829	0.0143333	-0.00240045	0.0143333	-0.00241031	0.0143333	-0.00207139	0.0143333	-0.00242778	0.0143333	-0.00239538	0.0143333	-0.0023917	0.0143333	-0.00235499	0.0143333	-0.00224007
0.014375	-0.0024	0.014375	-0.00239829	0.014375	-0.00240041	0.014375	-0.00241003	0.014375	-0.00207168	0.014375	-0.00242737	0.014375	-0.0023952	0.014375	-0.00239155	0.014375	-0.00235589	0.014375	-0.00224214
0.0144167	-0.00239998	0.0144167	-0.00239829	0.0144167	-0.00240039	0.0144167	-0.0024099	0.0144167	-0.00207207	0.0144167	-0.00242674	0.0144167	-0.00239517	0.0144167	-0.00239164	0.0144167	-0.00235637	0.0144167	-0.00224408
0.0145	-0.00239999	0.0145	-0.00239833	0.0145	-0.00240041	0.0145	-0.00240972	0.0145	-0.0020724	0.0145	-0.00242625	0.0145	-0.00239503	0.0145	-0.00239205	0.0145	-0.0023573	0.0145	-0.00224663
0.0145417	-0.00240001	0.0145417	-0.00239834	0.0145417	-0.00240042	0.0145417	-0.00240959	0.0145417	-0.00207262	0.0145417	-0.00242572	0.0145417	-0.00239469	0.0145417	-0.00239213	0.0145417	-0.00235803	0.0145417	-0.00225013
0.0145833	-0.00240001	0.0145833	-0.00239831	0.0145833	-0.00240046	0.0145833	-0.00240942	0.0145833	-0.00207288	0.0145833	-0.00242498	0.0145833	-0.00239443	0.0145833	-0.00239189	0.0145833	-0.00235838	0.0145833	-0.00225183
0.0146667	-0.0024	0.0146667	-0.0023983	0.0146667	-0.0024005	0.0146667	-0.0024093	0.0146667	-0.00207319	0.0146667	-0.00242447	0.0146667	-0.00239454	0.0146667	-0.00239163	0.0146667	-0.00235871	0.0146667	-0.00225318
0.0147083	-0.00240002	0.0147083	-0.00239828	0.0147083	-0.00240052	0.0147083	-0.00240923	0.0147083	-0.00207355	0.0147083	-0.00242413	0.0147083	-0.00239486	0.0147083	-0.00239125	0.0147083	-0.00235848	0.0147083	-0.00225598
0.01475	-0.00240003	0.01475	-0.00239828	0.01475	-0.00240049	0.01475	-0.00240919	0.01475	-0.00207386	0.01475	-0.00242362	0.01475	-0.00239495	0.01475	-0.00239107	0.01475	-0.00235771	0.01475	-0.00225753
0.0148333	-0.00240004	0.0148333	-0.00239829	0.0148333	-0.00240049	0.0148333	-0.00240909	0.0148333	-0.00207399	0.0148333	-0.00242296	0.0148333	-0.00239488	0.0148333	-0.00239114	0.0148333	-0.00235748	0.0148333	-0.0022583
0.014875	-0.00240005	0.014875	-0.00239832	0.014875	-0.00240041	0.014875	-0.00240893	0.014875	-0.00207411	0.014875	-0.00242244	0.014875	-0.00239482	0.014875	-0.00239065	0.014875	-0.00235793	0.014875	-0.0022576
0.0149167	-0.00240005	0.0149167	-0.00239834	0.0149167	-0.00240032	0.0149167	-0.00240885	0.0149167	-0.00207419	0.0149167	-0.00242206	0.0149167	-0.00239485	0.0149167	-0.00239001	0.0149167	-0.00235839	0.0149167	-0.00225722
0.015	-0.00240005	0.015	-0.00239834	0.015	-0.00240033	0.015	-0.0024087	0.015	-0.00207428	0.015	-0.00242168	0.015	-0.0023949	0.015	-0.00238974	0.015	-0.00235891	0.015	-0.00225823
0.0150417	-0.00240005	0.0150417	-0.00239833	0.0150417	-0.00240033	0.0150417	-0.00240844	0.0150417	-0.00207453	0.0150417	-0.00242127	0.0150417	-0.00239495	0.0150417	-0.00238919	0.0150417	-0.00235897	0.0150417	-0.00225998
0.0150833	-0.00240006	0.0150833	-0.00239832	0.0150833	-0.00240036	0.0150833	-0.00240819	0.0150833	-0.00207483	0.0150833	-0.0024209	0.0150833	-0.00239496	0.0150833	-0.00238878	0.0150833	-0.00235934	0.0150833	-0.00226241
0.0151667	-0.00240005	0.0151667	-0.00239828	0.0151667	-0.00240041	0.0151667	-0.00240797	0.0151667	-0.0020752	0.0151667	-0.00242038	0.0151667	-0.00239507	0.0151667	-0.00238859	0.0151667	-0.00236004	0.0151667	-0.00226235
0.0152083	-0.00240004	0.0152083	-0.00239825	0.0152083	-0.00240045	0.0152083	-0.00240788	0.0152083	-0.0020756	0.0152083	-0.00241985	0.0152083	-0.00239515	0.0152083	-0.00238825	0.0152083	-0.00236081	0.0152083	-0.00226183
0.01525	-0.00240003	0.01525	-0.00239823	0.01525	-0.00240043	0.01525	-0.00240763	0.01525	-0.00207604	0.01525	-0.00241953	0.01525	-0.002395	0.01525	-0.00238795	0.01525	-0.00236074	0.01525	-0.00226376
0.0153333	-0.00240002	0.0153333	-0.0023982	0.0153333	-0.00240037	0.0153333	-0.00240741	0.0153333	-0.00207646	0.0153333	-0.00241921	0.0153333	-0.00239503	0.0153333	-0.00238787	0.0153333	-0.00236112	0.0153333	-0.00226525
0.015375	-0.00240003	0.015375	-0.00239821	0.015375	-0.0024004	0.015375	-0.0024072	0.015375	-0.00207682	0.015375	-0.00241882	0.015375	-0.00239494	0.015375	-0.0023878	0.015375	-0.00236179	0.015375	-0.00226635
0.0154167	-0.00240003	0.0154167	-0.00239823	0.0154167	-0.00240044	0.0154167	-0.00240696	0.0154167	-0.00207737	0.0154167	-0.00241843	0.0154167	-0.00239512	0.0154167	-0.00238787	0.0154167	-0.00236265	0.0154167	-0.00226811
0.0155	-0.00240001	0.0155	-0.00239822	0.0155	-0.00240039	0.0155	-0.00240674	0.0155	-0.00207785	0.0155	-0.00241803	0.0155	-0.00239509	0.0155	-0.0023878	0.0155	-0.00236275	0.0155	-0.00227064
0.0155417	-0.00240003	0.0155417	-0.00239818	0.0155417	-0.00240036	0.0155417	-0.0024066	0.0155417	-0.00207809	0.0155417	-0.00241776	0.0155417	-0.00239517	0.0155417	-0.00238761	0.0155417	-0.0023631	0.0155417	-0.0022702
0.0155833	-0.00240004	0.0155833	-0.00239814	0.0155833	-0.00240039	0.0155833	-0.00240639	0.0155833	-0.00207841	0.0155833	-0.00241758	0.0155833	-0.00239528	0.0155833	-0.00238756	0.0155833	-0.00236372	0.0155833	-0.00227145
0.0156667	-0.00240005	0.0156667	-0.00239813	0.0156667	-0.00240044	0.0156667	-0.00240627	0.0156667	-0.00207884	0.0156667	-0.00241747	0.0156667	-0.00239503	0.0156667	-0.00238737	0.0156667	-0.00236471	0.0156667	-0.0022738
0.0157083	-0.00240004	0.0157083	-0.00239814	0.0157083	-0.00240046	0.0157083	-0.00240606	0.0157083	-0.0020792	0.0157083	-0.00241734	0.0157083	-0.00239488	0.0157083	-0.00238731	0.0157083	-0.0023657	0.0157083	-0.00227253
0.01575	-0.00240006	0.01575	-0.00239816	0.01575	-0.00240048	0.01575	-0.00240586	0.01575	-0.00207956	0.01575	-0.00241737	0.01575	-0.00239492	0.01575	-0.002387	0.01575	-0.00236504	0.01575	-0.00227335
0.0158333	-0.00240007	0.0158333	-0.00239816	0.0158333	-0.00240048	0.0158333	-0.00240578	0.0158333	-0.0020798	0.0158333	-0.00241716	0.0158333	-0.00239499	0.0158333	-0.00238632	0.0158333	-0.00236481	0.0158333	-0.00227479
0.015875	-0.00240006	0.015875	-0.00239816	0.015875	-0.00240047	0.015875	-0.00240572	0.015875	-0.00208008	0.015875	-0.00241685	0.015875	-0.00239497	0.015875	-0.00238577	0.015875	-0.00236485	0.015875	-0.00227462
0.0159167	-0.00240007	0.0159167	-0.00239818	0.0159167	-0.00240045	0.0159167	-0.00240573	0.0159167	-0.00208047	0.0159167	-0.00241636	0.0159167	-0.00239479	0.0159167	-0.00238544	0.0159167	-0.00236477	0.0159167	-0.00227536
0.016	-0.00240009	0.016	-0.00239819	0.016	-0.00240048	0.016	-0.00240568	0.016	-0.00208086	0.016	-0.00241601	0.016	-0.00239494	0.016	-0.00238497	0.016	-0.00236454	0.016	-0.00227497
0.0160417	-0.00240011	0.0160417	-0.00239819	0.0160417	-0.00240046	0.0160417	-0.00240563	0.0160417	-0.00208111	0.0160417	-0.00241559	0.0160417	-0.00239502	0.0160417	-0.00238457	0.0160417	-0.00236527	0.0160417	-0.00227534
0.0160833	-0.0024001	0.0160833	-0.00239821	0.0160833	-0.0024005	0.0160833	-0.00240559	0.0160833	-0.00208151	0.0160833	-0.00241535	0.0160833	-0.00239496	0.0160833	-0.00238455	0.0160833	-0.00236634	0.0160833	-0.00227366
0.0161667	-0.00240011	0.0161667	-0.00239824	0.0161667	-0.00240047	0.0161667	-0.00240558	0.0161667	-0.00208204	0.0161667	-0.00241525	0.0161667	-0.00239513	0.0161667	-0.00238471	0.0161667	-0.00236627	0.0161667	-0.00227255
0.0162083	-0.00240013	0.0162083	-0.00239824	0.0162083	-0.00240051	0.0162083	-0.00240543	0.0162083	-0.00208249	0.0162083	-0.00241496	0.0162083	-0.00239556	0.0162083	-0.00238487	0.0162083	-0.00236561	0.0162083	-0.00227266
0.01625	-0.00240013	0.01625	-0.00239823	0.01625	-0.00240056	0.01625	-0.00240513	0.01625	-0.002083	0.01625	-0.00241453	0.01625	-0.00239575	0.01625	-0.00238494	0.01625	-0.0023658	0.01625	-0.00227436
0.0163333	-0.00240012	0.0163333	-0.00239822	0.0163333	-0.00240059	0.0163333	-0.00240499	0.0163333	-0.00208348	0.0163333	-0.00241452	0.0163333	-0.00239572	0.0163333	-0.00238497	0.0163333	-0.00236605	0.0163333	-0.00227255
0.016375	-0.00240013	0.016375	-0.00239824	0.016375	-0.0024006	0.016375	-0.00240484	0.016375	-0.00208395	0.016375	-0.00241408	0.016375	-0.00239576	0.016375	-0.00238525	0.016375	-0.00236569	0.016375	-0.00227209
0.0164167	-0.0024001	0.0164167	-0.00239822	0.0164167	-0.00240064	0.0164167	-0.00240471	0.0164167	-0.00208437	0.0164167	-0.00241381	0.0164167	-0.00239556	0.0164167	-0.00238556	0.0164167	-0.00236618	0.0164167	-0.00227386
0.0165	-0.00240007	0.0165	-0.00239821	0.0165	-0.00240064	0.0165	-0.00240457	0.0165	-0.00208469	0.0165	-0.00241361	0.0165	-0.00239541	0.0165	-0.00238554	0.0165	-0.00236601	0.0165	-0.002275
0.0165417	-0.00240006	0.0165417	-0.00239819	0.0165417	-0.00240059	0.0165417	-0.00240446	0.0165417	-0.00208502	0.0165417	-0.00241328	0.0165417	-0.00239542	0.0165417	-0.00238535	0.0165417	-0.00236582	0.0165417	-0.00227616
0.0165833	-0.00240008	0.0165833	-0.00239826	0.0165833	-0.00240056	0.0165833	-0.0024044	0.0165833	-0.00208541	0.0165833	-0.00241301	0.0165833	-0.00239572	0.0165833	-0.00238512	0.0165833	-0.00236594	0.0165833	-0.00227876
0.0166667	-0.00240008	0.0166667	-0.00239831	0.0166667	-0.00240055	0.0166667	-0.00240429	0.0166667	-0.0020858	0.0166667	-0.00241269	0.0166667	-0.00239577	0.0166667	-0.00238479	0.0166667	-0.00236612	0.0166667	-0.00227965
0.0167083	-0.00240008	0.0167083	-0.00239834	0.0167083	-0.00240056	0.0167083	-0.0024042	0.0167083	-0.0020862	0.0167083	-0.0024123	0.0167083	-0.00239553	0.0167083	-0.00238495	0.0167083	-0.00236648	0.0167083	-0.00228066
0.01675	-0.0024001	0.01675	-0.00239835	0.01675	-0.00240059	0.01675	-0.00240408	0.01675	-0.00208663	0.01675	-0.00241214	0.01675	-0.0023954	0.01675	-0.00238493	0.01675	-0.00236685	0.01675	-0.0022837
0.0168333	-0.0024001	0.0168333	-0.00239832	0.0168333	-0.00240057	0.0168333	-0.00240394	0.0168333	-0.00208707	0.0168333	-0.00241212	0.0168333	-0.00239576	0.0168333	-0.00238467	0.0168333	-0.00236673	0.0168333	-0.00228451
0.016875	-0.00240009	0.016875	-0.00239834	0.016875	-0.00240056	0.016875	-0.00240386	0.016875	-0.0020875	0.016875	-0.00241201	0.016875	-0.00239598	0.016875	-0.00238457	0.016875	-0.00236606	0.016875	-0.00228495
0.0169167	-0.00240008	0.0169167	-0.00239835	0.0169167	-0.00240053	0.0169167	-0.00240373	0.0169167	-0.00208798	0.0169167	-0.00241176	0.0169167	-0.00239625	0.0169167	-0.00238485	0.0169167	-0.00236659	0.0169167	-0.00228648
0.017	-0.00240006	0.017	-0.00239837	0.017	-0.00240051	0.017	-0.00240361	0.017	-0.00208853	0.017	-0.00241165	0.017	-0.00239616	0.017	-0.00238491	0.017	-0.00236777	0.017	-0.0022872
0.0170417	-0.00240005	0.0170417	-0.00239839	0.0170417	-0.00240046	0.0170417	-0.00240347	0.0170417	-0.00208899	0.0170417	-0.0024115	0.0170417	-0.00239601	0.0170417	-0.00238445	0.0170417	-0.00236857	0.0170417	-0.00228888
0.0170833	-0.00240008	0.0170833	-0.00239837	0.0170833	-0.00240046	0.0170833	-0.00240351	0.0170833	-0.00208949	0.0170833	-0.00241128	0.0170833	-0.00239601	0.0170833	-0.00238431	0.0170833	-0.00236928	0.0170833	-0.00229027
0.0171667	-0.00240009	0.0171667	-0.00239835	0.0171667	-0.00240051	0.0171667	-0.00240355	0.0171667	-0.00208993	0.0171667	-0.00241097	0.0171667	-0.0023962	0.0171667	-0.00238469	0.0171667	-0.00236923	0.0171667	-0.00228973
0.0172083	-0.0024001	0.0172083	-0.00239838	0.0172083	-0.00240054	0.0172083	-0.00240338	0.0172083	-0.00209025	0.0172083	-0.00241076	0.0172083	-0.00239627	0.0172083	-0.00238489	0.0172083	-0.00236857	0.0172083	-0.00228991
0.01725	-0.00240011	0.01725	-0.00239845	0.01725	-0.00240049	0.01725	-0.00240335	0.01725	-0.00209077	0.01725	-0.00241047	0.01725	-0.00239635	0.01725	-0.00238464	0.01725	-0.00236781	0.01725	-0.00229042
0.0173333	-0.00240012	0.0173333	-0.00239849	0.0173333	-0.00240044	0.0173333	-0.0024033	0.0173333	-0.00209132	0.0173333	-0.00241037	0.0173333	-0.00239642	0.0173333	-0.00238465	0.0173333	-0.00236806	0.0173333	-0.00228895
0.017375	-0.00240013	0.017375	-0.00239854	0.017375	-0.00240035	0.017375	-0.00240338	0.017375	-0.0020918	0.017375	-0.00241046	0.017375	-0.00239649	0.017375	-0.00238506	0.017375	-0.00236865	0.017375	-0.0022882
0.0174167	-0.00240014	0.0174167	-0.00239855	0.0174167	-0.00240032	0.0174167	-0.00240337	0.0174167	-0.00209226	0.0174167	-0.00241038	0.0174167	-0.00239654	0.0174167	-0.00238533	0.0174167	-0.00236939	0.0174167	-0.00228933
0.0175	-0.00240014	0.0175	-0.00239856	0.0175	-0.00240031	0.0175	-0.00240312	0.0175	-0.00209267	0.0175	-0.00241016	0.0175	-0.0023962	0.0175	-0.00238545	0.0175	-0.00236988	0.0175	-0.00228933
0.0175417	-0.00240014	0.0175417	-0.00239859	0.0175417	-0.00240033	0.0175417	-0.00240289	0.0175417	-0.0020931	0.0175417	-0.00241006	0.0175417	-0.0023959	0.0175417	-0.00238558	0.0175417	-0.00237103	0.0175417	-0.00228894
0.0175833	-0.00240015	0.0175833	-0.00239859	0.0175833	-0.00240033	0.0175833	-0.00240274	0.0175833	-0.00209363	0.0175833	-0.00241016	0.0175833	-0.00239595	0.0175833	-0.00238517	0.0175833	-0.00237164	0.0175833	-0.00228879
0.0176667	-0.00240014	0.0176667	-0.0023986	0.0176667	-0.00240033	0.0176667	-0.00240275	0.0176667	-0.00209423	0.0176667	-0.00241031	0.0176667	-0.00239606	0.0176667	-0.00238541	0.0176667	-0.00237126	0.0176667	-0.00229164
0.0177083	-0.00240013	0.0177083	-0.00239865	0.0177083	-0.00240039	0.0177083	-0.00240269	0.0177083	-0.00209479	0.0177083	-0.00241023	0.0177083	-0.00239624	0.0177083	-0.00238597	0.0177083	-0.00237155	0.0177083	-0.00229256
0.01775	-0.00240014	0.01775	-0.00239865	0.01775	-0.00240035	0.01775	-0.00240263	0.01775	-0.00209523	0.01775	-0.00241005	0.01775	-0.00239632	0.01775	-0.00238587	0.01775	-0.002372	0.01775	-0.00229191
0.0178333	-0.00240014	0.0178333	-0.00239866	0.0178333	-0.00240037	0.0178333	-0.00240259	0.0178333	-0.00209565	0.0178333	-0.00240989	0.0178333	-0.00239626	0.0178333	-0.00238603	0.0178333	-0.00237258	0.0178333	-0.00229256
0.017875	-0.00240014	0.017875	-0.00239866	0.017875	-0.00240035	0.017875	-0.00240258	0.017875	-0.00209607	0.017875	-0.0024099	0.017875	-0.00239623	0.017875	-0.00238636	0.017875	-0.00237223	0.017875	-0.00229078
0.0179167	-0.00240013	0.0179167	-0.00239869	0.0179167	-0.00240031	0.0179167	-0.00240261	0.0179167	-0.0020966	0.0179167	-0.00240976	0.0179167	-0.00239654	0.0179167	-0.00238626	0.0179167	-0.0023722	0.0179167	-0.002293
0.018	-0.00240015	0.018	-0.00239867	0.018	-0.00240031	0.018	-0.00240257	0.018	-0.00209711	0.018	-0.00240968	0.018	-0.00239667	0.018	-0.00238621	0.018	-0.00237242	0.018	-0.00229531
0.0180417	-0.00240017	0.0180417	-0.00239865	0.0180417	-0.0024003	0.0180417	-0.00240263	0.0180417	-0.00209753	0.0180417	-0.00240968	0.0180417	-0.00239686	0.0180417	-0.00238628	0.0180417	-0.00237328	0.0180417	-0.00229693
0.0180833	-0.00240019	0.0180833	-0.0023987	0.0180833	-0.00240037	0.0180833	-0.00240266	0.0180833	-0.00209792	0.0180833	-0.00240955	0.0180833	-0.00239709	0.0180833	-0.00238637	0.0180833	-0.00237343	0.0180833	-0.00229543
0.0181667	-0.00240019	0.0181667	-0.00239871	0.0181667	-0.00240041	0.0181667	-0.00240277	0.0181667	-0.00209845	0.0181667	-0.00240946	0.0181667	-0.0023973	0.0181667	-0.00238628	0.0181667	-0.00237358	0.0181667	-0.00229204
0.0182083	-0.00240022	0.0182083	-0.00239871	0.0182083	-0.00240041	0.0182083	-0.00240284	0.0182083	-0.00209887	0.0182083	-0.00240931	0.0182083	-0.00239733	0.0182083	-0.00238621	0.0182083	-0.0023736	0.0182083	-0.00229325
0.01825	-0.00240023	0.01825	-0.00239873	0.01825	-0.00240045	0.01825	-0.00240295	0.01825	-0.0020992	0.01825	-0.00240936	0.01825	-0.00239742	0.01825	-0.00238626	0.01825	-0.00237335	0.01825	-0.00229258
0.0183333	-0.00240024	0.0183333	-0.00239876	0.0183333	-0.00240046	0.0183333	-0.00240298	0.0183333	-0.0020998	0.0183333	-0.00240936	0.0183333	-0.00239733	0.0183333	-0.00238597	0.0183333	-0.00237261	0.0183333	-0.00229366
0.018375	-0.00240024	0.018375	-0.00239874	0.018375	-0.00240044	0.018375	-0.00240301	0.018375	-0.00210034	0.018375	-0.00240917	0.018375	-0.00239734	0.018375	-0.00238589	0.018375	-0.00237207	0.018375	-0.00229542
0.0184167	-0.00240021	0.0184167	-0.0023987	0.0184167	-0.00240043	0.0184167	-0.00240299	0.0184167	-0.00210086	0.0184167	-0.0024088	0.0184167	-0.0023975	0.0184167	-0.00238592	0.0184167	-0.0023721	0.0184167	-0.00229643
0.0185	-0.00240022	0.0185	-0.00239869	0.0185	-0.00240043	0.0185	-0.00240299	0.0185	-0.00210135	0.0185	-0.00240847	0.0185	-0.00239758	0.0185	-0.00238588	0.0185	-0.00237179	0.0185	-0.00229818
0.0185417	-0.00240021	0.0185417	-0.00239869	0.0185417	-0.00240038	0.0185417	-0.00240289	0.0185417	-0.00210189	0.0185417	-0.00240826	0.0185417	-0.00239746	0.0185417	-0.00238609	0.0185417	-0.00237215	0.0185417	-0.00229803
0.0185833	-0.0024002	0.0185833	-0.00239869	0.0185833	-0.00240038	0.0185833	-0.0024027	0.0185833	-0.00210248	0.0185833	-0.00240805	0.0185833	-0.0023975	0.0185833	-0.0023867	0.0185833	-0.00237246	0.0185833	-0.00229884
0.0186667	-0.00240022	0.0186667	-0.0023987	0.0186667	-0.0024004	0.0186667	-0.00240266	0.0186667	-0.00210314	0.0186667	-0.00240819	0.0186667	-0.00239739	0.0186667	-0.00238701	0.0186667	-0.00237253	0.0186667	-0.00230027
0.0187083	-0.00240022	0.0187083	-0.00239869	0.0187083	-0.00240043	0.0187083	-0.00240263	0.0187083	-0.0021035	0.0187083	-0.0024082	0.0187083	-0.00239735	0.0187083	-0.00238744	0.0187083	-0.00237289	0.0187083	-0.00229943
0.01875	-0.00240022	0.01875	-0.00239866	0.01875	-0.00240047	0.01875	-0.00240256	0.01875	-0.00210386	0.01875	-0.00240819	0.01875	-0.00239728	0.01875	-0.00238767	0.01875	-0.00237312	0.01875	-0.00230057
0.0188333	-0.00240022	0.0188333	-0.00239864	0.0188333	-0.00240049	0.0188333	-0.00240251	0.0188333	-0.00210439	0.0188333	-0.00240798	0.0188333	-0.00239732	0.0188333	-0.00238801	0.0188333	-0.00237377	0.0188333	-0.00230262
0.018875	-0.00240021	0.018875	-0.00239864	0.018875	-0.00240049	0.018875	-0.00240241	0.018875	-0.00210501	0.018875	-0.00240787	0.018875	-0.00239729	0.018875	-0.00238854	0.018875	-0.00237418	0.018875	-0.00230233
0.0189167	-0.0024002	0.0189167	-0.00239866	0.0189167	-0.00240052	0.0189167	-0.00240228	0.0189167	-0.00210554	0.0189167	-0.00240776	0.0189167	-0.00239709	0.0189167	-0.00238898	0.0189167	-0.00237466	0.0189167	-0.00230315
0.0189583	-0.00240018	0.0189583	-0.00239868	0.0189583	-0.00240057	0.0189583	-0.00240216	0.0189583	-0.00210616	0.0189583	-0.00240772	0.0189583	-0.00239698	0.0189583	-0.00238915	0.0189583	-0.00237542	0.0189583	-0.00230202
0.0190417	-0.00240017	0.0190417	-0.00239866	0.0190417	-0.00240052	0.0190417	-0.00240223	0.0190417	-0.0021067	0.0190417	-0.00240788	0.0190417	-0.00239682	0.0190417	-0.00238923	0.0190417	-0.00237558	0.0190417	-0.00230164
0.0190833	-0.0024002	0.0190833	-0.00239869	0.0190833	-0.00240048	0.0190833	-0.0024022	0.0190833	-0.00210721	0.0190833	-0.00240766	0.0190833	-0.002397	0.0190833	-0.0023893	0.0190833	-0.00237529	0.0190833	-0.0023032
0.019125	-0.0024002	0.019125	-0.0023987	0.019125	-0.00240049	0.019125	-0.00240205	0.019125	-0.00210778	0.019125	-0.00240764	0.019125	-0.00239711	0.019125	-0.00238875	0.019125	-0.00237635	0.019125	-0.00230536
0.0192083	-0.0024002	0.0192083	-0.00239872	0.0192083	-0.00240047	0.0192083	-0.00240199	0.0192083	-0.00210842	0.0192083	-0.00240738	0.0192083	-0.00239706	0.0192083	-0.00238872	0.0192083	-0.00237675	0.0192083	-0.00230748
0.01925	-0.00240022	0.01925	-0.00239877	0.01925	-0.00240046	0.01925	-0.00240197	0.01925	-0.00210915	0.01925	-0.00240728	0.01925	-0.00239695	0.01925	-0.0023887	0.01925	-0.00237711	0.01925	-0.00230688
0.0192917	-0.00240024	0.0192917	-0.00239878	0.0192917	-0.00240045	0.0192917	-0.0024019	0.0192917	-0.00210982	0.0192917	-0.00240728	0.0192917	-0.00239679	0.0192917	-0.00238911	0.0192917	-0.00237729	0.0192917	-0.00230845
0.019375	-0.00240025	0.019375	-0.00239871	0.019375	-0.00240047	0.019375	-0.00240175	0.019375	-0.00211046	0.019375	-0.00240711	0.019375	-0.00239654	0.019375	-0.00238929	0.019375	-0.00237788	0.019375	-0.00230816
0.0194167	-0.00240027	0.0194167	-0.00239867	0.0194167	-0.00240045	0.0194167	-0.00240182	0.0194167	-0.00211105	0.0194167	-0.0024071	0.0194167	-0.00239678	0.0194167	-0.00238965	0.0194167	-0.00237834	0.0194167	-0.00230773
0.0194583	-0.00240027	0.0194583	-0.00239866	0.0194583	-0.00240045	0.0194583	-0.00240205	0.0194583	-0.00211153	0.0194583	-0.00240708	0.0194583	-0.00239702	0.0194583	-0.00238956	0.0194583	-0.0023791	0.0194583	-0.00230622
0.0195417	-0.00240027	0.0195417	-0.00239864	0.0195417	-0.00240048	0.0195417	-0.002402	0.0195417	-0.00211205	0.0195417	-0.00240713	0.0195417	-0.00239703	0.0195417	-0.00238939	0.0195417	-0.00237992	0.0195417	-0.00230497
0.0195833	-0.00240028	0.0195833	-0.00239863	0.0195833	-0.00240047	0.0195833	-0.00240207	0.0195833	-0.0021126	0.0195833	-0.0024072	0.0195833	-0.00239689	0.0195833	-0.00238962	0.0195833	-0.00238048	0.0195833	-0.00230431
0.019625	-0.00240029	0.019625	-0.00239863	0.019625	-0.00240051	0.019625	-0.0024021	0.019625	-0.00211313	0.019625	-0.00240719	0.019625	-0.00239684	0.019625	-0.00238976	0.019625	-0.00238119	0.019625	-0.00230471
0.0197083	-0.00240028	0.0197083	-0.00239866	0.0197083	-0.00240054	0.0197083	-0.00240217	0.0197083	-0.00211377	0.0197083	-0.00240708	0.0197083	-0.00239656	0.0197083	-0.00238982	0.0197083	-0.00238089	0.0197083	-0.00230412
0.01975	-0.00240029	0.01975	-0.00239867	0.01975	-0.00240051	0.01975	-0.00240231	0.01975	-0.00211434	0.01975	-0.00240673	0.01975	-0.00239666	0.01975	-0.0023899	0.01975	-0.00238097	0.01975	-0.00230478
0.0197917	-0.00240029	0.0197917	-0.00239869	0.0197917	-0.00240051	0.0197917	-0.00240216	0.0197917	-0.00211489	0.0197917	-0.00240656	0.0197917	-0.00239684	0.0197917	-0.00238988	0.0197917	-0.00238157	0.0197917	-0.00230363
0.019875	-0.0024003	0.019875	-0.00239872	0.019875	-0.00240053	0.019875	-0.00240199	0.019875	-0.00211535	0.019875	-0.00240653	0.019875	-0.00239664	0.019875	-0.00238969	0.019875	-0.00238172	0.019875	-0.00230209
0.0199167	-0.00240031	0.0199167	-0.00239873	0.0199167	-0.00240052	0.0199167	-0.00240192	0.0199167	-0.00211596	0.0199167	-0.00240648	0.0199167	-0.00239665	0.0199167	-0.00238924	0.0199167	-0.00238106	0.0199167	-0.00230102
0.0199583	-0.00240032	0.0199583	-0.00239873	0.0199583	-0.00240054	0.0199583	-0.002402	0.0199583	-0.00211677	0.0199583	-0.00240634	0.0199583	-0.00239661	0.0199583	-0.00238939	0.0199583	-0.00238143	0.0199583	-0.00230048
0.0200417	-0.00240035	0.0200417	-0.00239868	0.0200417	-0.00240058	0.0200417	-0.00240196	0.0200417	-0.00211737	0.0200417	-0.0024065	0.0200417	-0.00239651	0.0200417	-0.00238965	0.0200417	-0.00238237	0.0200417	-0.00229822
0.0200833	-0.00240033	0.0200833	-0.00239866	0.0200833	-0.00240064	0.0200833	-0.00240194	0.0200833	-0.00211785	0.0200833	-0.00240642	0.0200833	-0.00239682	0.0200833	-0.00239015	0.0200833	-0.00238318	0.0200833	-0.00229739
0.020125	-0.00240033	0.020125	-0.00239866	0.020125	-0.00240072	0.020125	-0.00240184	0.020125	-0.00211848	0.020125	-0.0024063	0.020125	-0.00239681	0.020125	-0.00239018	0.020125	-0.0023832	0.020125	-0.0022973
0.0202083	-0.00240034	0.0202083	-0.00239865	0.0202083	-0.00240071	0.0202083	-0.00240183	0.0202083	-0.00211927	0.0202083	-0.00240615	0.0202083	-0.00239671	0.0202083	-0.00239002	0.0202083	-0.00238271	0.0202083	-0.0022988
0.02025	-0.00240032	0.02025	-0.00239866	0.02025	-0.00240074	0.02025	-0.00240198	0.02025	-0.0021199	0.02025	-0.00240624	0.02025	-0.00239684	0.02025	-0.00238996	0.02025	-0.00238311	0.02025	-0.00229565
0.0202917	-0.00240032	0.0202917	-0.00239862	0.0202917	-0.0024008	0.0202917	-0.002402	0.0202917	-0.00212047	0.0202917	-0.00240613	0.0202917	-0.00239706	0.0202917	-0.0023896	0.0202917	-0.0023832	0.0202917	-0.00229714
0.020375	-0.00240033	0.020375	-0.00239862	0.020375	-0.00240086	0.020375	-0.00240195	0.020375	-0.00212103	0.020375	-0.00240603	0.020375	-0.00239711	0.020375	-0.00238972	0.020375	-0.00238309	0.020375	-0.0023016
0.0204167	-0.00240034	0.0204167	-0.00239864	0.0204167	-0.00240092	0.0204167	-0.00240196	0.0204167	-0.00212159	0.0204167	-0.00240569	0.0204167	-0.00239715	0.0204167	-0.00238971	0.0204167	-0.00238382	0.0204167	-0.00230078
0.0204583	-0.00240034	0.0204583	-0.00239857	0.0204583	-0.00240091	0.0204583	-0.00240204	0.0204583	-0.00212235	0.0204583	-0.00240549	0.0204583	-0.00239723	0.0204583	-0.00238953	0.0204583	-0.00238432	0.0204583	-0.00230524
0.0205417	-0.00240033	0.0205417	-0.00239859	0.0205417	-0.00240097	0.0205417	-0.00240207	0.0205417	-0.00212307	0.0205417	-0.00240516	0.0205417	-0.00239729	0.0205417	-0.00238971	0.0205417	-0.00238389	0.0205417	-0.00230642
0.0205833	-0.00240033	0.0205833	-0.00239861	0.0205833	-0.00240104	0.0205833	-0.00240203	0.0205833	-0.00212373	0.0205833	-0.00240524	0.0205833	-0.00239741	0.0205833	-0.00238968	0.0205833	-0.00238311	0.0205833	-0.00230869
0.020625	-0.00240032	0.020625	-0.00239858	0.020625	-0.00240106	0.020625	-0.00240199	0.020625	-0.00212432	0.020625	-0.00240522	0.020625	-0.00239754	0.020625	-0.00238986	0.020625	-0.00238346	0.020625	-0.00231024
0.0207083	-0.00240033	0.0207083	-0.00239856	0.0207083	-0.00240104	0.0207083	-0.00240202	0.0207083	-0.00212503	0.0207083	-0.00240513	0.0207083	-0.00239731	0.0207083	-0.00238973	0.0207083	-0.00238363	0.0207083	-0.00231024
0.02075	-0.00240034	0.02075	-0.0023986	0.02075	-0.0024011	0.02075	-0.00240198	0.02075	-0.00212566	0.02075	-0.0024051	0.02075	-0.00239746	0.02075	-0.00238977	0.02075	-0.0023844	0.02075	-0.00231026
0.0207917	-0.00240035	0.0207917	-0.00239863	0.0207917	-0.00240114	0.0207917	-0.00240204	0.0207917	-0.00212629	0.0207917	-0.00240515	0.0207917	-0.00239757	0.0207917	-0.00238977	0.0207917	-0.00238463	0.0207917	-0.00231002
0.020875	-0.00240036	0.020875	-0.00239866	0.020875	-0.00240115	0.020875	-0.00240202	0.020875	-0.00212695	0.020875	-0.00240515	0.020875	-0.00239758	0.020875	-0.00238952	0.020875	-0.00238574	0.020875	-0.0023099
0.0209167	-0.00240035	0.0209167	-0.0023987	0.0209167	-0.00240118	0.0209167	-0.00240199	0.0209167	-0.00212751	0.0209167	-0.00240508	0.0209167	-0.00239735	0.0209167	-0.00238971	0.0209167	-0.00238688	0.0209167	-0.00231413
0.0209583	-0.00240034	0.0209583	-0.0023987	0.0209583	-0.00240111	0.0209583	-0.00240204	0.0209583	-0.00212825	0.0209583	-0.00240502	0.0209583	-0.00239737	0.0209583	-0.00239012	0.0209583	-0.00238759	0.0209583	-0.00231108
0.0210417	-0.00240032	0.0210417	-0.00239867	0.0210417	-0.00240114	0.0210417	-0.00240196	0.0210417	-0.00212899	0.0210417	-0.00240479	0.0210417	-0.00239742	0.0210417	-0.00238977	0.0210417	-0.00238828	0.0210417	-0.00231316
0.0210833	-0.00240031	0.0210833	-0.00239867	0.0210833	-0.00240116	0.0210833	-0.00240185	0.0210833	-0.0021297	0.0210833	-0.0024045	0.0210833	-0.00239749	0.0210833	-0.00238995	0.0210833	-0.0023895	0.0210833	-0.00231301
0.021125	-0.00240033	0.021125	-0.00239871	0.021125	-0.00240118	0.021125	-0.00240186	0.021125	-0.00213036	0.021125	-0.00240462	0.021125	-0.00239749	0.021125	-0.00238987	0.021125	-0.00238992	0.021125	-0.002313
0.0212083	-0.00240036	0.0212083	-0.00239873	0.0212083	-0.00240123	0.0212083	-0.00240189	0.0212083	-0.00213085	0.0212083	-0.00240452	0.0212083	-0.00239732	0.0212083	-0.00239019	0.0212083	-0.0023896	0.0212083	-0.0023113
0.02125	-0.00240037	0.02125	-0.00239873	0.02125	-0.00240116	0.02125	-0.002402	0.02125	-0.00213146	0.02125	-0.00240453	0.02125	-0.00239728	0.02125	-0.00239047	0.02125	-0.00238951	0.02125	-0.00231196
0.0212917	-0.00240037	0.0212917	-0.00239876	0.0212917	-0.00240118	0.0212917	-0.00240203	0.0212917	-0.00213217	0.0212917	-0.0024046	0.0212917	-0.00239766	0.0212917	-0.00239049	0.0212917	-0.00239001	0.0212917	-0.00231242
0.021375	-0.00240038	0.021375	-0.00239877	0.021375	-0.00240123	0.021375	-0.00240207	0.021375	-0.00213288	0.021375	-0.00240464	0.021375	-0.00239781	0.021375	-0.0023903	0.021375	-0.00239026	0.021375	-0.00231237
0.0214167	-0.00240037	0.0214167	-0.00239878	0.0214167	-0.00240123	0.0214167	-0.00240203	0.0214167	-0.00213345	0.0214167	-0.0024045	0.0214167	-0.00239791	0.0214167	-0.00239064	0.0214167	-0.00239057	0.0214167	-0.00231478
0.0214583	-0.00240037	0.0214583	-0.00239881	0.0214583	-0.00240119	0.0214583	-0.00240204	0.0214583	-0.00213411	0.0214583	-0.00240443	0.0214583	-0.00239827	0.0214583	-0.00239037	0.0214583	-0.0023909	0.0214583	-0.00231617
0.0215417	-0.00240037	0.0215417	-0.00239882	0.0215417	-0.00240112	0.0215417	-0.00240208	0.0215417	-0.00213467	0.0215417	-0.00240446	0.0215417	-0.00239821	0.0215417	-0.00239063	0.0215417	-0.00239107	0.0215417	-0.00231619
0.0215833	-0.00240038	0.0215833	-0.00239885	0.0215833	-0.00240116	0.0215833	-0.00240211	0.0215833	-0.00213529	0.0215833	-0.00240452	0.0215833	-0.00239816	0.0215833	-0.00239089	0.0215833	-0.00239039	0.0215833	-0.0023163
0.021625	-0.00240039	0.021625	-0.00239881	0.021625	-0.00240116	0.021625	-0.00240209	0.021625	-0.00213574	0.021625	-0.00240453	0.021625	-0.00239818	0.021625	-0.00239002	0.021625	-0.0023898	0.021625	-0.00231917
0.0217083	-0.0024004	0.0217083	-0.00239882	0.0217083	-0.00240116	0.0217083	-0.00240215	0.0217083	-0.00213624	0.0217083	-0.00240462	0.0217083	-0.00239846	0.0217083	-0.00239026	0.0217083	-0.00239037	0.0217083	-0.00231996
0.02175	-0.00240041	0.02175	-0.00239882	0.02175	-0.00240109	0.02175	-0.00240214	0.02175	-0.00213669	0.02175	-0.00240475	0.02175	-0.0023984	0.02175	-0.00239067	0.02175	-0.00239082	0.02175	-0.00232229
0.0217917	-0.0024004	0.0217917	-0.00239885	0.0217917	-0.00240112	0.0217917	-0.00240217	0.0217917	-0.00213719	0.0217917	-0.00240481	0.0217917	-0.00239846	0.0217917	-0.00239076	0.0217917	-0.00238993	0.0217917	-0.00232459
0.021875	-0.0024004	0.021875	-0.00239885	0.021875	-0.00240113	0.021875	-0.00240222	0.021875	-0.0021378	0.021875	-0.00240481	0.021875	-0.00239861	0.021875	-0.00239099	0.021875	-0.0023909	0.021875	-0.00232497
0.0219167	-0.00240041	0.0219167	-0.00239884	0.0219167	-0.00240117	0.0219167	-0.00240237	0.0219167	-0.00213835	0.0219167	-0.0024047	0.0219167	-0.00239848	0.0219167	-0.00239142	0.0219167	-0.00239116	0.0219167	-0.00232406
0.0219583	-0.00240042	0.0219583	-0.00239884	0.0219583	-0.00240123	0.0219583	-0.00240228	0.0219583	-0.0021389	0.0219583	-0.00240487	0.0219583	-0.00239868	0.0219583	-0.00239153	0.0219583	-0.00239161	0.0219583	-0.00232231
0.0220417	-0.0024004	0.0220417	-0.00239881	0.0220417	-0.00240127	0.0220417	-0.00240238	0.0220417	-0.0021392	0.0220417	-0.00240498	0.0220417	-0.0023988	0.0220417	-0.00239188	0.0220417	-0.00239118	0.0220417	-0.00232401
0.0220833	-0.0024004	0.0220833	-0.00239885	0.0220833	-0.00240135	0.0220833	-0.00240225	0.0220833	-0.00213987	0.0220833	-0.00240495	0.0220833	-0.0023989	0.0220833	-0.00239184	0.0220833	-0.00239231	0.0220833	-0.00232246
0.022125	-0.00240038	0.022125	-0.00239889	0.022125	-0.00240134	0.022125	-0.00240229	0.022125	-0.00214037	0.022125	-0.00240527	0.022125	-0.00239939	0.022125	-0.00239194	0.022125	-0.00239246	0.022125	-0.00232182
0.0222083	-0.00240035	0.0222083	-0.00239891	0.0222083	-0.00240137	0.0222083	-0.00240229	0.0222083	-0.00214103	0.0222083	-0.00240528	0.0222083	-0.00239934	0.0222083	-0.00239159	0.0222083	-0.00239223	0.0222083	-0.00232406
0.02225	-0.00240038	0.02225	-0.00239892	0.02225	-0.00240145	0.02225	-0.00240207	0.02225	-0.00214167	0.02225	-0.00240523	0.02225	-0.00239937	0.02225	-0.00239173	0.02225	-0.00239241	0.02225	-0.00232629
0.0222917	-0.0024004	0.0222917	-0.00239893	0.0222917	-0.00240147	0.0222917	-0.00240216	0.0222917	-0.00214224	0.0222917	-0.00240504	0.0222917	-0.00239939	0.0222917	-0.00239119	0.0222917	-0.0023926	0.0222917	-0.00232513
0.022375	-0.00240042	0.022375	-0.00239895	0.022375	-0.00240154	0.022375	-0.00240214	0.022375	-0.00214294	0.022375	-0.0024047	0.022375	-0.00239973	0.022375	-0.00239121	0.022375	-0.00239366	0.022375	-0.00232565
0.0224167	-0.0024004	0.0224167	-0.00239895	0.0224167	-0.00240153	0.0224167	-0.00240221	0.0224167	-0.00214362	0.0224167	-0.00240421	0.0224167	-0.00239991	0.0224167	-0.00239161	0.0224167	-0.0023937	0.0224167	-0.0023275
0.0224583	-0.00240041	0.0224583	-0.00239895	0.0224583	-0.00240159	0.0224583	-0.00240206	0.0224583	-0.00214403	0.0224583	-0.00240415	0.0224583	-0.0024001	0.0224583	-0.00239168	0.0224583	-0.00239442	0.0224583	-0.00232896
0.0225417	-0.00240039	0.0225417	-0.00239897	0.0225417	-0.00240167	0.0225417	-0.00240183	0.0225417	-0.00214455	0.0225417	-0.00240426	0.0225417	-0.00240014	0.0225417	-0.00239188	0.0225417	-0.00239453	0.0225417	-0.0023266
0.0225833	-0.00240041	0.0225833	-0.00239898	0.0225833	-0.00240174	0.0225833	-0.00240197	0.0225833	-0.0021452	0.0225833	-0.00240419	0.0225833	-0.00240008	0.0225833	-0.00239202	0.0225833	-0.00239494	0.0225833	-0.0023278
0.022625	-0.00240037	0.022625	-0.00239895	0.022625	-0.0024018	0.022625	-0.00240213	0.022625	-0.00214577	0.022625	-0.00240409	0.022625	-0.00240035	0.022625	-0.00239175	0.022625	-0.00239513	0.022625	-0.00232883
0.0227083	-0.00240034	0.0227083	-0.00239898	0.0227083	-0.00240178	0.0227083	-0.00240209	0.0227083	-0.00214631	0.0227083	-0.00240395	0.0227083	-0.00240008	0.0227083	-0.00239189	0.0227083	-0.00239621	0.0227083	-0.00233269
0.02275	-0.00240034	0.02275	-0.002399	0.02275	-0.00240184	0.02275	-0.00240201	0.02275	-0.00214678	0.02275	-0.0024039	0.02275	-0.00240025	0.02275	-0.0023921	0.02275	-0.00239621	0.02275	-0.00233468
0.0227917	-0.00240031	0.0227917	-0.00239903	0.0227917	-0.00240182	0.0227917	-0.00240195	0.0227917	-0.00214728	0.0227917	-0.00240357	0.0227917	-0.00240053	0.0227917	-0.00239189	0.0227917	-0.00239558	0.0227917	-0.00233588
0.022875	-0.00240033	0.022875	-0.00239906	0.022875	-0.00240179	0.022875	-0.00240206	0.022875	-0.002148	0.022875	-0.00240352	0.022875	-0.00240061	0.022875	-0.00239131	0.022875	-0.00239519	0.022875	-0.00233709
0.0229167	-0.0024003	0.0229167	-0.00239907	0.0229167	-0.00240177	0.0229167	-0.00240186	0.0229167	-0.00214844	0.0229167	-0.00240326	0.0229167	-0.00240071	0.0229167	-0.00239123	0.0229167	-0.0023956	0.0229167	-0.00233869
0.0229583	-0.0024003	0.0229583	-0.00239905	0.0229583	-0.0024018	0.0229583	-0.00240165	0.0229583	-0.00214886	0.0229583	-0.00240346	0.0229583	-0.00240081	0.0229583	-0.00239116	0.0229583	-0.0023955	0.0229583	-0.00233816
0.0230417	-0.00240034	0.0230417	-0.00239909	0.0230417	-0.00240183	0.0230417	-0.00240158	0.0230417	-0.00214938	0.0230417	-0.00240334	0.0230417	-0.00240137	0.0230417	-0.0023916	0.0230417	-0.00239518	0.0230417	-0.00234101
0.0230833	-0.00240033	0.0230833	-0.00239915	0.0230833	-0.00240182	0.0230833	-0.0024017	0.0230833	-0.00214988	0.0230833	-0.00240334	0.0230833	-0.00240181	0.0230833	-0.00239217	0.0230833	-0.00239519	0.0230833	-0.00234211
0.023125	-0.00240031	0.023125	-0.00239921	0.023125	-0.00240176	0.023125	-0.00240177	0.023125	-0.00215043	0.023125	-0.00240331	0.023125	-0.00240185	0.023125	-0.00239216	0.023125	-0.00239593	0.023125	-0.00234025
0.0232083	-0.00240031	0.0232083	-0.00239918	0.0232083	-0.00240177	0.0232083	-0.00240168	0.0232083	-0.00215105	0.0232083	-0.00240307	0.0232083	-0.00240193	0.0232083	-0.00239201	0.0232083	-0.00239685	0.0232083	-0.00233987
0.02325	-0.00240034	0.02325	-0.00239919	0.02325	-0.00240178	0.02325	-0.00240161	0.02325	-0.00215152	0.02325	-0.00240298	0.02325	-0.00240164	0.02325	-0.00239215	0.02325	-0.00239719	0.02325	-0.00233692
0.0232917	-0.00240036	0.0232917	-0.00239922	0.0232917	-0.0024018	0.0232917	-0.00240158	0.0232917	-0.00215217	0.0232917	-0.00240307	0.0232917	-0.00240164	0.0232917	-0.00239205	0.0232917	-0.00239828	0.0232917	-0.00233621
0.023375	-0.00240036	0.023375	-0.00239919	0.023375	-0.00240174	0.023375	-0.00240165	0.023375	-0.00215289	0.023375	-0.00240287	0.023375	-0.00240157	0.023375	-0.00239272	0.023375	-0.0023991	0.023375	-0.00233472
0.0234167	-0.00240037	0.0234167	-0.00239921	0.0234167	-0.00240175	0.0234167	-0.00240175	0.0234167	-0.00215351	0.0234167	-0.00240274	0.0234167	-0.00240155	0.0234167	-0.0023923	0.0234167	-0.00239918	0.0234167	-0.00233473
0.0234583	-0.00240041	0.0234583	-0.00239925	0.0234583	-0.00240179	0.0234583	-0.00240181	0.0234583	-0.00215394	0.0234583	-0.00240291	0.0234583	-0.00240163	0.0234583	-0.00239225	0.0234583	-0.00239938	0.0234583	-0.00233643
0.0235417	-0.00240039	0.0235417	-0.00239926	0.0235417	-0.00240171	0.0235417	-0.0024018	0.0235417	-0.0021544	0.0235417	-0.00240295	0.0235417	-0.00240145	0.0235417	-0.00239235	0.0235417	-0.00239827	0.0235417	-0.00233964
0.0235833	-0.00240038	0.0235833	-0.00239926	0.0235833	-0.00240175	0.0235833	-0.00240169	0.0235833	-0.00215491	0.0235833	-0.00240269	0.0235833	-0.00240124	0.0235833	-0.00239214	0.0235833	-0.00239747	0.0235833	-0.00234007
0.023625	-0.00240037	0.023625	-0.00239919	0.023625	-0.00240175	0.023625	-0.00240156	0.023625	-0.0021555	0.023625	-0.00240251	0.023625	-0.00240127	0.023625	-0.00239239	0.023625	-0.00239639	0.023625	-0.00234306
0.0237083	-0.00240037	0.0237083	-0.00239911	0.0237083	-0.00240168	0.0237083	-0.00240143	0.0237083	-0.00215616	0.0237083	-0.00240228	0.0237083	-0.0024015	0.0237083	-0.00239223	0.0237083	-0.00239536	0.0237083	-0.00234142
0.02375	-0.00240038	0.02375	-0.00239904	0.02375	-0.00240172	0.02375	-0.00240125	0.02375	-0.0021567	0.02375	-0.00240227	0.02375	-0.00240146	0.02375	-0.00239157	0.02375	-0.00239362	0.02375	-0.00234349
0.0237917	-0.00240038	0.0237917	-0.0023991	0.0237917	-0.00240173	0.0237917	-0.00240117	0.0237917	-0.00215732	0.0237917	-0.00240211	0.0237917	-0.00240156	0.0237917	-0.00239162	0.0237917	-0.0023943	0.0237917	-0.00234087
0.023875	-0.0024004	0.023875	-0.00239909	0.023875	-0.00240173	0.023875	-0.00240114	0.023875	-0.00215785	0.023875	-0.00240226	0.023875	-0.00240178	0.023875	-0.00239175	0.023875	-0.00239444	0.023875	-0.00234118
0.0239167	-0.00240039	0.0239167	-0.00239908	0.0239167	-0.00240175	0.0239167	-0.0024011	0.0239167	-0.00215832	0.0239167	-0.00240193	0.0239167	-0.0024017	0.0239167	-0.00239191	0.0239167	-0.00239484	0.0239167	-0.00233984
0.0239583	-0.00240037	0.0239583	-0.00239912	0.0239583	-0.00240173	0.0239583	-0.0024011	0.0239583	-0.00215888	0.0239583	-0.00240198	0.0239583	-0.00240175	0.0239583	-0.0023916	0.0239583	-0.0023951	0.0239583	-0.00233913
0.0240417	-0.00240036	0.0240417	-0.00239913	0.0240417	-0.00240176	0.0240417	-0.00240102	0.0240417	-0.00215954	0.0240417	-0.0024022	0.0240417	-0.00240166	0.0240417	-0.00239161	0.0240417	-0.00239551	0.0240417	-0.00233948
0.0240833	-0.00240038	0.0240833	-0.00239909	0.0240833	-0.0024018	0.0240833	-0.00240088	0.0240833	-0.00216007	0.0240833	-0.00240205	0.0240833	-0.00240173	0.0240833	-0.00239135	0.0240833	-0.00239554	0.0240833	-0.00233966
0.024125	-0.00240036	0.024125	-0.00239907	0.024125	-0.00240175	0.024125	-0.00240101	0.024125	-0.00216061	0.024125	-0.00240205	0.024125	-0.00240172	0.024125	-0.00239142	0.024125	-0.00239578	0.024125	-0.00234019
0.0242083	-0.00240036	0.0242083	-0.00239908	0.0242083	-0.00240175	0.0242083	-0.0024011	0.0242083	-0.00216113	0.0242083	-0.00240208	0.0242083	-0.00240159	0.0242083	-0.00239147	0.0242083	-0.00239621	0.0242083	-0.00233838
0.02425	-0.00240036	0.02425	-0.00239908	0.02425	-0.00240184	0.02425	-0.00240103	0.02425	-0.00216162	0.02425	-0.00240218	0.02425	-0.00240162	0.02425	-0.0023917	0.02425	-0.00239638	0.02425	-0.00233687
0.0242917	-0.00240035	0.0242917	-0.00239905	0.0242917	-0.00240187	0.0242917	-0.00240105	0.0242917	-0.0021624	0.0242917	-0.00240194	0.0242917	-0.00240154	0.0242917	-0.002392	0.0242917	-0.00239692	0.0242917	-0.0023349
0.024375	-0.00240034	0.024375	-0.00239903	0.024375	-0.00240191	0.024375	-0.0024011	0.024375	-0.00216305	0.024375	-0.00240185	0.024375	-0.0024014	0.024375	-0.00239164	0.024375	-0.00239758	0.024375	-0.00233498
0.0244167	-0.00240034	0.0244167	-0.00239906	0.0244167	-0.00240191	0.0244167	-0.00240117	0.0244167	-0.00216373	0.0244167	-0.00240172	0.0244167	-0.00240162	0.0244167	-0.00239217	0.0244167	-0.00239673	0.0244167	-0.00233323
0.0244583	-0.00240035	0.0244583	-0.00239904	0.0244583	-0.00240195	0.0244583	-0.0024012	0.0244583	-0.00216421	0.0244583	-0.00240119	0.0244583	-0.00240149	0.0244583	-0.00239162	0.0244583	-0.00239626	0.0244583	-0.00233207
0.0245417	-0.00240032	0.0245417	-0.00239904	0.0245417	-0.00240198	0.0245417	-0.00240117	0.0245417	-0.00216483	0.0245417	-0.00240111	0.0245417	-0.00240141	0.0245417	-0.00239103	0.0245417	-0.00239556	0.0245417	-0.00233083
0.0245833	-0.00240034	0.0245833	-0.00239904	0.0245833	-0.00240201	0.0245833	-0.00240121	0.0245833	-0.00216532	0.0245833	-0.00240111	0.0245833	-0.00240161	0.0245833	-0.00239097	0.0245833	-0.00239637	0.0245833	-0.00232854
0.024625	-0.00240032	0.024625	-0.00239906	0.024625	-0.00240201	0.024625	-0.00240106	0.024625	-0.00216592	0.024625	-0.00240114	0.024625	-0.00240156	0.024625	-0.00239044	0.024625	-0.00239584	0.024625	-0.00232633
0.0247083	-0.00240033	0.0247083	-0.00239906	0.0247083	-0.00240199	0.0247083	-0.00240089	0.0247083	-0.00216642	0.0247083	-0.00240123	0.0247083	-0.00240161	0.0247083	-0.00239065	0.0247083	-0.00239576	0.0247083	-0.00232527
0.02475	-0.00240033	0.02475	-0.00239906	0.02475	-0.002402	0.02475	-0.00240097	0.02475	-0.00216696	0.02475	-0.00240101	0.02475	-0.00240158	0.02475	-0.00239073	0.02475	-0.00239577	0.02475	-0.00232721
0.0247917	-0.00240034	0.0247917	-0.00239908	0.0247917	-0.00240199	0.0247917	-0.00240089	0.0247917	-0.0021675	0.0247917	-0.00240089	0.0247917	-0.00240172	0.0247917	-0.00239063	0.0247917	-0.00239614	0.0247917	-0.00232811
0.0248333	-0.00240036	0.0248333	-0.00239906	0.0248333	-0.00240197	0.0248333	-0.00240097	0.0248333	-0.00216792	0.0248333	-0.00240071	0.0248333	-0.00240188	0.0248333	-0.00239024	0.0248333	-0.00239488	0.0248333	-0.00232853
0.0249167	-0.00240037	0.0249167	-0.00239903	0.0249167	-0.00240199	0.0249167	-0.00240097	0.0249167	-0.00216866	0.0249167	-0.00240035	0.0249167	-0.00240186	0.0249167	-0.00239021	0.0249167	-0.00239495	0.0249167	-0.00233011
0.0249583	-0.00240039	0.0249583	-0.00239904	0.0249583	-0.00240197	0.0249583	-0.00240089	0.0249583	-0.00216918	0.0249583	-0.00240038	0.0249583	-0.00240186	0.0249583	-0.00239075	0.0249583	-0.00239576	0.0249583	-0.00232834
0.025	-0.00240039	0.025	-0.00239902	0.025	-0.00240191	0.025	-0.00240091	0.025	-0.0021698	0.025	-0.0024003	0.025	-0.00240166	0.025	-0.00239055	0.025	-0.00239574	0.025	-0.00232909
0.0250833	-0.00240036	0.0250833	-0.00239905	0.0250833	-0.00240186	0.0250833	-0.00240083	0.0250833	-0.00217025	0.0250833	-0.00240028	0.0250833	-0.00240204	0.0250833	-0.00239132	0.0250833	-0.0023944	0.0250833	-0.00233044
0.025125	-0.00240033	0.025125	-0.00239905	0.025125	-0.00240182	0.025125	-0.00240067	0.025125	-0.00217055	0.025125	-0.00240049	0.025125	-0.00240208	0.025125	-0.00239129	0.025125	-0.00239449	0.025125	-0.00233162
0.0251667	-0.00240034	0.0251667	-0.00239905	0.0251667	-0.00240182	0.0251667	-0.00240059	0.0251667	-0.00217095	0.0251667	-0.00240084	0.0251667	-0.00240211	0.0251667	-0.00239102	0.0251667	-0.00239424	0.0251667	-0.00233303
0.02525	-0.00240034	0.02525	-0.00239906	0.02525	-0.00240178	0.02525	-0.00240056	0.02525	-0.00217155	0.02525	-0.0024008	0.02525	-0.00240203	0.02525	-0.00239098	0.02525	-0.00239506	0.02525	-0.00233454
0.0252917	-0.00240036	0.0252917	-0.00239903	0.0252917	-0.00240178	0.0252917	-0.00240076	0.0252917	-0.00217207	0.0252917	-0.00240075	0.0252917	-0.00240195	0.0252917	-0.00239089	0.0252917	-0.00239426	0.0252917	-0.00233732
0.0253333	-0.00240034	0.0253333	-0.002399	0.0253333	-0.00240178	0.0253333	-0.0024007	0.0253333	-0.00217257	0.0253333	-0.00240079	0.0253333	-0.00240218	0.0253333	-0.00239088	0.0253333	-0.00239365	0.0253333	-0.0023375
0.0254167	-0.00240037	0.0254167	-0.00239897	0.0254167	-0.00240173	0.0254167	-0.00240052	0.0254167	-0.00217308	0.0254167	-0.00240104	0.0254167	-0.00240204	0.0254167	-0.00239101	0.0254167	-0.00239364	0.0254167	-0.00233805
0.0254583	-0.00240039	0.0254583	-0.002399	0.0254583	-0.00240174	0.0254583	-0.00240051	0.0254583	-0.0021736	0.0254583	-0.0024011	0.0254583	-0.00240224	0.0254583	-0.00239117	0.0254583	-0.00239384	0.0254583	-0.00233719
0.0255	-0.00240038	0.0255	-0.00239901	0.0255	-0.00240171	0.0255	-0.00240055	0.0255	-0.00217409	0.0255	-0.00240128	0.0255	-0.00240199	0.0255	-0.00239048	0.0255	-0.00239333	0.0255	-0.00233774
0.0255833	-0.0024004	0.0255833	-0.00239899	0.0255833	-0.00240171	0.0255833	-0.00240058	0.0255833	-0.00217468	0.0255833	-0.0024015	0.0255833	-0.00240171	0.0255833	-0.0023905	0.0255833	-0.00239402	0.0255833	-0.00234028
0.025625	-0.00240041	0.025625	-0.00239898	0.025625	-0.00240169	0.025625	-0.0024005	0.025625	-0.0021749	0.025625	-0.00240141	0.025625	-0.00240139	0.025625	-0.00239047	0.025625	-0.00239354	0.025625	-0.00234205
0.0256667	-0.00240045	0.0256667	-0.00239893	0.0256667	-0.00240172	0.0256667	-0.00240049	0.0256667	-0.00217539	0.0256667	-0.0024017	0.0256667	-0.00240144	0.0256667	-0.00239032	0.0256667	-0.0023932	0.0256667	-0.00234292
0.02575	-0.00240046	0.02575	-0.00239897	0.02575	-0.00240169	0.02575	-0.00240061	0.02575	-0.0021759	0.02575	-0.00240158	0.02575	-0.00240152	0.02575	-0.00239052	0.02575	-0.00239351	0.02575	-0.00234292
0.0257917	-0.00240045	0.0257917	-0.00239894	0.0257917	-0.0024017	0.0257917	-0.0024006	0.0257917	-0.00217654	0.0257917	-0.00240156	0.0257917	-0.00240145	0.0257917	-0.00239024	0.0257917	-0.00239415	0.0257917	-0.002342
0.0258333	-0.00240045	0.0258333	-0.00239893	0.0258333	-0.00240171	0.0258333	-0.00240053	0.0258333	-0.00217719	0.0258333	-0.00240148	0.0258333	-0.00240112	0.0258333	-0.0023905	0.0258333	-0.00239389	0.0258333	-0.00233909
0.0259167	-0.00240046	0.0259167	-0.00239888	0.0259167	-0.00240175	0.0259167	-0.00240046	0.0259167	-0.00217755	0.0259167	-0.00240158	0.0259167	-0.00240116	0.0259167	-0.00239079	0.0259167	-0.00239278	0.0259167	-0.00233921
0.0259583	-0.00240046	0.0259583	-0.00239888	0.0259583	-0.00240169	0.0259583	-0.0024005	0.0259583	-0.00217794	0.0259583	-0.00240185	0.0259583	-0.00240091	0.0259583	-0.00239065	0.0259583	-0.00239206	0.0259583	-0.0023397
0.026	-0.00240045	0.026	-0.0023989	0.026	-0.00240167	0.026	-0.00240044	0.026	-0.00217845	0.026	-0.00240204	0.026	-0.00240119	0.026	-0.00239075	0.026	-0.00239144	0.026	-0.00234031
0.0260833	-0.00240047	0.0260833	-0.00239888	0.0260833	-0.00240165	0.0260833	-0.00240044	0.0260833	-0.00217888	0.0260833	-0.00240234	0.0260833	-0.0024011	0.0260833	-0.00239099	0.0260833	-0.00239194	0.0260833	-0.00234265
0.026125	-0.0024005	0.026125	-0.00239888	0.026125	-0.00240165	0.026125	-0.00240046	0.026125	-0.00217928	0.026125	-0.00240215	0.026125	-0.00240135	0.026125	-0.00239057	0.026125	-0.00239195	0.026125	-0.00234462
0.0261667	-0.00240049	0.0261667	-0.00239884	0.0261667	-0.00240164	0.0261667	-0.00240044	0.0261667	-0.00217986	0.0261667	-0.00240211	0.0261667	-0.00240132	0.0261667	-0.00239111	0.0261667	-0.00239226	0.0261667	-0.00234326
0.02625	-0.00240047	0.02625	-0.0023988	0.02625	-0.00240164	0.02625	-0.00240034	0.02625	-0.00218039	0.02625	-0.00240197	0.02625	-0.00240149	0.02625	-0.00239129	0.02625	-0.00239296	0.02625	-0.00234153
0.0262917	-0.00240046	0.0262917	-0.00239882	0.0262917	-0.00240163	0.0262917	-0.00240025	0.0262917	-0.00218083	0.0262917	-0.00240203	0.0262917	-0.0024015	0.0262917	-0.00239177	0.0262917	-0.00239344	0.0262917	-0.00234158
0.0263333	-0.00240046	0.0263333	-0.0023988	0.0263333	-0.00240162	0.0263333	-0.00240029	0.0263333	-0.00218133	0.0263333	-0.00240199	0.0263333	-0.00240157	0.0263333	-0.00239199	0.0263333	-0.00239411	0.0263333	-0.00234182
0.0264167	-0.00240045	0.0264167	-0.00239887	0.0264167	-0.00240159	0.0264167	-0.00240047	0.0264167	-0.00218173	0.0264167	-0.00240217	0.0264167	-0.00240153	0.0264167	-0.00239219	0.0264167	-0.00239388	0.0264167	-0.00234224
0.0264583	-0.00240046	0.0264583	-0.00239889	0.0264583	-0.00240166	0.0264583	-0.00240048	0.0264583	-0.00218213	0.0264583	-0.00240237	0.0264583	-0.00240139	0.0264583	-0.0023927	0.0264583	-0.00239414	0.0264583	-0.00234425
0.0265	-0.00240046	0.0265	-0.00239896	0.0265	-0.0024017	0.0265	-0.00240054	0.0265	-0.00218263	0.0265	-0.0024026	0.0265	-0.00240107	0.0265	-0.00239302	0.0265	-0.00239508	0.0265	-0.00234564
0.0265833	-0.00240047	0.0265833	-0.00239893	0.0265833	-0.00240166	0.0265833	-0.00240069	0.0265833	-0.00218312	0.0265833	-0.00240281	0.0265833	-0.0024009	0.0265833	-0.00239293	0.0265833	-0.00239423	0.0265833	-0.00234957
0.026625	-0.00240048	0.026625	-0.00239892	0.026625	-0.00240169	0.026625	-0.00240063	0.026625	-0.00218348	0.026625	-0.00240272	0.026625	-0.00240068	0.026625	-0.00239304	0.026625	-0.0023944	0.026625	-0.00235229
0.0266667	-0.00240048	0.0266667	-0.00239888	0.0266667	-0.0024017	0.0266667	-0.00240061	0.0266667	-0.00218393	0.0266667	-0.00240292	0.0266667	-0.00240078	0.0266667	-0.00239257	0.0266667	-0.00239417	0.0266667	-0.00235472
0.02675	-0.0024005	0.02675	-0.00239887	0.02675	-0.00240167	0.02675	-0.00240058	0.02675	-0.00218446	0.02675	-0.00240267	0.02675	-0.00240092	0.02675	-0.00239221	0.02675	-0.00239433	0.02675	-0.00235636
0.0267917	-0.00240052	0.0267917	-0.00239887	0.0267917	-0.0024017	0.0267917	-0.00240059	0.0267917	-0.0021848	0.0267917	-0.00240237	0.0267917	-0.00240103	0.0267917	-0.00239186	0.0267917	-0.00239464	0.0267917	-0.0023574
0.0268333	-0.00240051	0.0268333	-0.00239888	0.0268333	-0.00240173	0.0268333	-0.00240062	0.0268333	-0.00218524	0.0268333	-0.00240204	0.0268333	-0.0024008	0.0268333	-0.00239183	0.0268333	-0.00239477	0.0268333	-0.00235878
0.0269167	-0.00240052	0.0269167	-0.00239891	0.0269167	-0.00240181	0.0269167	-0.00240044	0.0269167	-0.00218566	0.0269167	-0.00240185	0.0269167	-0.00240096	0.0269167	-0.002392	0.0269167	-0.00239498	0.0269167	-0.00235838
0.0269583	-0.00240054	0.0269583	-0.00239889	0.0269583	-0.00240187	0.0269583	-0.00240028	0.0269583	-0.00218613	0.0269583	-0.00240172	0.0269583	-0.00240122	0.0269583	-0.00239164	0.0269583	-0.00239523	0.0269583	-0.00235975
0.027	-0.00240056	0.027	-0.00239886	0.027	-0.0024018	0.027	-0.00240019	0.027	-0.00218642	0.027	-0.00240179	0.027	-0.00240128	0.027	-0.00239227	0.027	-0.00239452	0.027	-0.00236192
0.0270833	-0.00240058	0.0270833	-0.00239886	0.0270833	-0.00240181	0.0270833	-0.0024001	0.0270833	-0.00218681	0.0270833	-0.00240191	0.0270833	-0.00240164	0.0270833	-0.00239186	0.0270833	-0.00239477	0.0270833	-0.0023648
0.027125	-0.00240059	0.027125	-0.00239886	0.027125	-0.0024018	0.027125	-0.00240001	0.027125	-0.00218719	0.027125	-0.00240207	0.027125	-0.00240168	0.027125	-0.00239163	0.027125	-0.00239409	0.027125	-0.00236736
0.0271667	-0.00240059	0.0271667	-0.00239886	0.0271667	-0.00240178	0.0271667	-0.00239998	0.0271667	-0.00218763	0.0271667	-0.00240231	0.0271667	-0.00240176	0.0271667	-0.00239142	0.0271667	-0.00239457	0.0271667	-0.00236963
0.02725	-0.00240059	0.02725	-0.00239884	0.02725	-0.00240175	0.02725	-0.00239993	0.02725	-0.00218813	0.02725	-0.00240255	0.02725	-0.00240198	0.02725	-0.00239134	0.02725	-0.00239545	0.02725	-0.00237081
0.0272917	-0.00240062	0.0272917	-0.0023988	0.0272917	-0.00240175	0.0272917	-0.00239984	0.0272917	-0.00218846	0.0272917	-0.00240272	0.0272917	-0.0024022	0.0272917	-0.00239107	0.0272917	-0.00239589	0.0272917	-0.00237311
0.0273333	-0.00240061	0.0273333	-0.00239878	0.0273333	-0.00240175	0.0273333	-0.00239979	0.0273333	-0.00218877	0.0273333	-0.00240264	0.0273333	-0.00240192	0.0273333	-0.00239085	0.0273333	-0.00239545	0.0273333	-0.0023741
0.0274167	-0.00240063	0.0274167	-0.00239875	0.0274167	-0.00240177	0.0274167	-0.00239987	0.0274167	-0.00218906	0.0274167	-0.00240264	0.0274167	-0.00240199	0.0274167	-0.00239111	0.0274167	-0.00239558	0.0274167	-0.00237543
0.0274583	-0.00240064	0.0274583	-0.00239874	0.0274583	-0.00240179	0.0274583	-0.00239994	0.0274583	-0.00218942	0.0274583	-0.00240257	0.0274583	-0.0024019	0.0274583	-0.00239112	0.0274583	-0.00239581	0.0274583	-0.00237506
0.0275	-0.00240063	0.0275	-0.00239876	0.0275	-0.00240178	0.0275	-0.00239987	0.0275	-0.0021897	0.0275	-0.00240265	0.0275	-0.00240202	0.0275	-0.00239116	0.0275	-0.00239466	0.0275	-0.00237253
0.0275833	-0.00240063	0.0275833	-0.00239878	0.0275833	-0.00240175	0.0275833	-0.00239984	0.0275833	-0.00219017	0.0275833	-0.00240272	0.0275833	-0.00240194	0.0275833	-0.00239101	0.0275833	-0.00239435	0.0275833	-0.00237176
0.027625	-0.00240063	0.027625	-0.00239877	0.027625	-0.00240176	0.027625	-0.00239981	0.027625	-0.0021906	0.027625	-0.00240287	0.027625	-0.0024021	0.027625	-0.00239125	0.027625	-0.002395	0.027625	-0.00237331
0.0276667	-0.00240062	0.0276667	-0.00239879	0.0276667	-0.00240179	0.0276667	-0.00239984	0.0276667	-0.0021909	0.0276667	-0.00240312	0.0276667	-0.00240215	0.0276667	-0.00239113	0.0276667	-0.00239488	0.0276667	-0.00237326
0.02775	-0.00240063	0.02775	-0.00239882	0.02775	-0.00240177	0.02775	-0.00239994	0.02775	-0.00219119	0.02775	-0.00240308	0.02775	-0.0024022	0.02775	-0.00239122	0.02775	-0.00239485	0.02775	-0.00237398
0.0277917	-0.00240061	0.0277917	-0.00239883	0.0277917	-0.00240177	0.0277917	-0.00239994	0.0277917	-0.0021915	0.0277917	-0.00240325	0.0277917	-0.00240238	0.0277917	-0.00239124	0.0277917	-0.00239449	0.0277917	-0.00237602
0.0278333	-0.00240063	0.0278333	-0.00239883	0.0278333	-0.00240176	0.0278333	-0.00239992	0.0278333	-0.0021919	0.0278333	-0.00240339	0.0278333	-0.00240217	0.0278333	-0.00239108	0.0278333	-0.00239554	0.0278333	-0.00237764
0.0279167	-0.00240065	0.0279167	-0.0023988	0.0279167	-0.00240176	0.0279167	-0.00240009	0.0279167	-0.0021923	0.0279167	-0.00240345	0.0279167	-0.002402	0.0279167	-0.00239095	0.0279167	-0.00239486	0.0279167	-0.00237762
0.0279583	-0.00240068	0.0279583	-0.00239878	0.0279583	-0.00240172	0.0279583	-0.00240008	0.0279583	-0.00219262	0.0279583	-0.0024034	0.0279583	-0.00240174	0.0279583	-0.00239089	0.0279583	-0.0023952	0.0279583	-0.00237762
0.028	-0.00240071	0.028	-0.00239876	0.028	-0.00240175	0.028	-0.00240015	0.028	-0.00219295	0.028	-0.0024033	0.028	-0.00240198	0.028	-0.00239053	0.028	-0.00239426	0.028	-0.00237635
0.0280833	-0.00240069	0.0280833	-0.00239876	0.0280833	-0.00240173	0.0280833	-0.00240014	0.0280833	-0.00219329	0.0280833	-0.00240346	0.0280833	-0.00240223	0.0280833	-0.00239052	0.0280833	-0.00239482	0.0280833	-0.00237693
0.028125	-0.0024007	0.028125	-0.00239878	0.028125	-0.00240173	0.028125	-0.00240002	0.028125	-0.00219376	0.028125	-0.00240364	0.028125	-0.00240215	0.028125	-0.0023905	0.028125	-0.002395	0.028125	-0.00237801
0.0281667	-0.00240068	0.0281667	-0.00239882	0.0281667	-0.00240174	0.0281667	-0.00240003	0.0281667	-0.00219409	0.0281667	-0.00240348	0.0281667	-0.00240214	0.0281667	-0.00239069	0.0281667	-0.00239497	0.0281667	-0.00237602
0.02825	-0.00240066	0.02825	-0.00239882	0.02825	-0.00240173	0.02825	-0.00240002	0.02825	-0.00219432	0.02825	-0.00240332	0.02825	-0.00240227	0.02825	-0.00239105	0.02825	-0.0023941	0.02825	-0.00237573
0.0282917	-0.00240067	0.0282917	-0.0023988	0.0282917	-0.00240175	0.0282917	-0.00239998	0.0282917	-0.00219471	0.0282917	-0.00240315	0.0282917	-0.0024024	0.0282917	-0.0023913	0.0282917	-0.00239442	0.0282917	-0.0023759
0.0283333	-0.00240065	0.0283333	-0.0023988	0.0283333	-0.00240176	0.0283333	-0.00240003	0.0283333	-0.00219497	0.0283333	-0.00240293	0.0283333	-0.00240266	0.0283333	-0.00239119	0.0283333	-0.00239505	0.0283333	-0.00237495
0.0284167	-0.00240065	0.0284167	-0.00239879	0.0284167	-0.0024018	0.0284167	-0.0024001	0.0284167	-0.00219534	0.0284167	-0.00240308	0.0284167	-0.00240288	0.0284167	-0.00239136	0.0284167	-0.00239565	0.0284167	-0.00237476
0.0284583	-0.00240065	0.0284583	-0.00239881	0.0284583	-0.00240182	0.0284583	-0.00240017	0.0284583	-0.00219576	0.0284583	-0.00240296	0.0284583	-0.00240282	0.0284583	-0.00239186	0.0284583	-0.00239541	0.0284583	-0.00237337
0.0285	-0.00240063	0.0285	-0.00239879	0.0285	-0.00240187	0.0285	-0.00240018	0.0285	-0.00219603	0.0285	-0.00240297	0.0285	-0.00240282	0.0285	-0.00239195	0.0285	-0.00239508	0.0285	-0.00237255
0.0285833	-0.00240064	0.0285833	-0.00239878	0.0285833	-0.00240187	0.0285833	-0.00240021	0.0285833	-0.00219633	0.0285833	-0.00240283	0.0285833	-0.00240247	0.0285833	-0.00239234	0.0285833	-0.00239483	0.0285833	-0.00237416
0.028625	-0.00240065	0.028625	-0.00239877	0.028625	-0.00240188	0.028625	-0.00240009	0.028625	-0.00219657	0.028625	-0.00240284	0.028625	-0.0024025	0.028625	-0.00239235	0.028625	-0.0023951	0.028625	-0.00237666
0.0286667	-0.00240063	0.0286667	-0.00239878	0.0286667	-0.00240193	0.0286667	-0.00240008	0.0286667	-0.00219704	0.0286667	-0.00240302	0.0286667	-0.00240248	0.0286667	-0.00239229	0.0286667	-0.00239556	0.0286667	-0.00237817
0.02875	-0.00240064	0.02875	-0.00239881	0.02875	-0.00240196	0.02875	-0.00240004	0.02875	-0.00219743	0.02875	-0.0024029	0.02875	-0.00240255	0.02875	-0.00239254	0.02875	-0.00239545	0.02875	-0.00238006
0.0287917	-0.00240064	0.0287917	-0.00239881	0.0287917	-0.00240198	0.0287917	-0.00239996	0.0287917	-0.00219776	0.0287917	-0.00240281	0.0287917	-0.00240233	0.0287917	-0.00239295	0.0287917	-0.00239523	0.0287917	-0.00238202
0.0288333	-0.00240061	0.0288333	-0.0023988	0.0288333	-0.00240198	0.0288333	-0.00239984	0.0288333	-0.00219812	0.0288333	-0.00240246	0.0288333	-0.00240247	0.0288333	-0.00239309	0.0288333	-0.00239355	0.0288333	-0.00238364
0.0289167	-0.00240059	0.0289167	-0.00239883	0.0289167	-0.002402	0.0289167	-0.00239978	0.0289167	-0.0021985	0.0289167	-0.00240251	0.0289167	-0.00240229	0.0289167	-0.00239309	0.0289167	-0.00239307	0.0289167	-0.00238283
0.0289583	-0.00240058	0.0289583	-0.00239886	0.0289583	-0.00240198	0.0289583	-0.00239975	0.0289583	-0.00219879	0.0289583	-0.0024024	0.0289583	-0.00240224	0.0289583	-0.0023928	0.0289583	-0.00239328	0.0289583	-0.00238379
0.029	-0.00240057	0.029	-0.00239889	0.029	-0.00240198	0.029	-0.00239977	0.029	-0.00219899	0.029	-0.00240243	0.029	-0.00240216	0.029	-0.0023929	0.029	-0.00239343	0.029	-0.00238655
0.0290833	-0.00240057	0.0290833	-0.00239887	0.0290833	-0.00240199	0.0290833	-0.00239987	0.0290833	-0.00219935	0.0290833	-0.0024023	0.0290833	-0.00240203	0.0290833	-0.00239227	0.0290833	-0.00239315	0.0290833	-0.00238718
0.029125	-0.00240058	0.029125	-0.00239885	0.029125	-0.00240202	0.029125	-0.00239992	0.029125	-0.00219954	0.029125	-0.00240233	0.029125	-0.00240197	0.029125	-0.00239239	0.029125	-0.00239323	0.029125	-0.00238784
0.0291667	-0.0024006	0.0291667	-0.00239882	0.0291667	-0.00240204	0.0291667	-0.00239984	0.0291667	-0.00219996	0.0291667	-0.00240221	0.0291667	-0.00240187	0.0291667	-0.00239249	0.0291667	-0.00239448	0.0291667	-0.0023884
0.02925	-0.00240061	0.02925	-0.00239883	0.02925	-0.00240202	0.02925	-0.00239977	0.02925	-0.00220024	0.02925	-0.00240215	0.02925	-0.00240208	0.02925	-0.0023922	0.02925	-0.00239368	0.02925	-0.00238807
0.0292917	-0.00240059	0.0292917	-0.00239882	0.0292917	-0.002402	0.0292917	-0.00239972	0.0292917	-0.00220044	0.0292917	-0.00240188	0.0292917	-0.00240245	0.0292917	-0.0023918	0.0292917	-0.00239375	0.0292917	-0.00238636
0.0293333	-0.00240058	0.0293333	-0.00239886	0.0293333	-0.00240205	0.0293333	-0.00239956	0.0293333	-0.00220066	0.0293333	-0.0024018	0.0293333	-0.00240267	0.0293333	-0.00239148	0.0293333	-0.00239373	0.0293333	-0.00238404
0.0294167	-0.00240056	0.0294167	-0.00239891	0.0294167	-0.00240206	0.0294167	-0.00239951	0.0294167	-0.00220077	0.0294167	-0.00240193	0.0294167	-0.00240278	0.0294167	-0.00239143	0.0294167	-0.00239343	0.0294167	-0.00238449
0.0294583	-0.00240056	0.0294583	-0.00239896	0.0294583	-0.00240205	0.0294583	-0.00239951	0.0294583	-0.00220114	0.0294583	-0.00240198	0.0294583	-0.00240263	0.0294583	-0.00239189	0.0294583	-0.00239342	0.0294583	-0.0023858
0.0295	-0.00240056	0.0295	-0.00239898	0.0295	-0.00240205	0.0295	-0.0023995	0.0295	-0.00220136	0.0295	-0.00240224	0.0295	-0.00240252	0.0295	-0.00239238	0.0295	-0.00239361	0.0295	-0.00238666
0.0295833	-0.00240055	0.0295833	-0.00239896	0.0295833	-0.00240204	0.0295833	-0.00239947	0.0295833	-0.00220163	0.0295833	-0.00240248	0.0295833	-0.00240277	0.0295833	-0.00239266	0.0295833	-0.00239339	0.0295833	-0.00238829
0.029625	-0.00240055	0.029625	-0.00239898	0.029625	-0.00240202	0.029625	-0.00239954	0.029625	-0.00220193	0.029625	-0.00240275	0.029625	-0.00240286	0.029625	-0.002393	0.029625	-0.00239383	0.029625	-0.00239064
0.0296667	-0.00240055	0.0296667	-0.002399	0.0296667	-0.00240199	0.0296667	-0.00239962	0.0296667	-0.00220223	0.0296667	-0.00240286	0.0296667	-0.00240255	0.0296667	-0.00239275	0.0296667	-0.00239391	0.0296667	-0.00239298
0.02975	-0.00240053	0.02975	-0.00239901	0.02975	-0.00240191	0.02975	-0.00239963	0.02975	-0.00220255	0.02975	-0.00240308	0.02975	-0.00240217	0.02975	-0.00239253	0.02975	-0.00239389	0.02975	-0.00239361
0.0297917	-0.00240051	0.0297917	-0.00239902	0.0297917	-0.00240188	0.0297917	-0.00239974	0.0297917	-0.00220298	0.0297917	-0.00240306	0.0297917	-0.00240215	0.0297917	-0.00239241	0.0297917	-0.00239439	0.0297917	-0.00239407
0.0298333	-0.00240048	0.0298333	-0.00239901	0.0298333	-0.00240183	0.0298333	-0.00239976	0.0298333	-0.00220329	0.0298333	-0.00240288	0.0298333	-0.00240215	0.0298333	-0.00239228	0.0298333	-0.00239446	0.0298333	-0.00239378
0.0299167	-0.00240047	0.0299167	-0.00239904	0.0299167	-0.00240178	0.0299167	-0.00239969	0.0299167	-0.00220348	0.0299167	-0.0024028	0.0299167	-0.00240234	0.0299167	-0.0023924	0.0299167	-0.00239518	0.0299167	-0.00239299
0.0299583	-0.00240048	0.0299583	-0.00239902	0.0299583	-0.00240176	0.0299583	-0.00239962	0.0299583	-0.00220358	0.0299583	-0.00240254	0.0299583	-0.00240241	0.0299583	-0.00239244	0.0299583	-0.00239477	0.0299583	-0.00239356
0.03	-0.00240048	0.03	-0.00239901	0.03	-0.00240176	0.03	-0.00239961	0.03	-0.00220387	0.03	-0.00240238	0.03	-0.0024024	0.03	-0.00239261	0.03	-0.00239375	0.03	-0.00239345
0.0300833	-0.00240049	0.0300833	-0.00239903	0.0300833	-0.00240174	0.0300833	-0.00239967	0.0300833	-0.00220425	0.0300833	-0.00240215	0.0300833	-0.0024025	0.0300833	-0.00239277	0.0300833	-0.00239337	0.0300833	-0.00239168
0.030125	-0.00240047	0.030125	-0.00239904	0.030125	-0.00240169	0.030125	-0.0023997	0.030125	-0.00220466	0.030125	-0.00240211	0.030125	-0.00240259	0.030125	-0.00239288	0.030125	-0.0023932	0.030125	-0.00239369
0.0301667	-0.00240047	0.0301667	-0.00239904	0.0301667	-0.00240164	0.0301667	-0.00239975	0.0301667	-0.00220498	0.0301667	-0.00240207	0.0301667	-0.00240273	0.0301667	-0.00239301	0.0301667	-0.00239344	0.0301667	-0.00239575
0.03025	-0.00240046	0.03025	-0.00239905	0.03025	-0.00240161	0.03025	-0.00239979	0.03025	-0.00220519	0.03025	-0.00240216	0.03025	-0.00240267	0.03025	-0.00239283	0.03025	-0.00239201	0.03025	-0.00239864
0.0302917	-0.00240047	0.0302917	-0.00239902	0.0302917	-0.00240161	0.0302917	-0.00239988	0.0302917	-0.00220549	0.0302917	-0.00240203	0.0302917	-0.00240259	0.0302917	-0.00239301	0.0302917	-0.00239146	0.0302917	-0.00240328
0.0303333	-0.00240049	0.0303333	-0.00239901	0.0303333	-0.00240159	0.0303333	-0.00239991	0.0303333	-0.00220587	0.0303333	-0.00240184	0.0303333	-0.00240269	0.0303333	-0.00239337	0.0303333	-0.00239143	0.0303333	-0.00240516
0.0304167	-0.00240048	0.0304167	-0.00239901	0.0304167	-0.00240156	0.0304167	-0.00239988	0.0304167	-0.00220613	0.0304167	-0.00240183	0.0304167	-0.00240266	0.0304167	-0.00239313	0.0304167	-0.0023905	0.0304167	-0.0024047
0.0304583	-0.0024005	0.0304583	-0.00239898	0.0304583	-0.00240149	0.0304583	-0.00239987	0.0304583	-0.0022063	0.0304583	-0.00240176	0.0304583	-0.00240239	0.0304583	-0.00239291	0.0304583	-0.00238978	0.0304583	-0.00240516
0.0305	-0.0024005	0.0305	-0.00239892	0.0305	-0.00240148	0.0305	-0.0023999	0.0305	-0.00220654	0.0305	-0.0024016	0.0305	-0.00240231	0.0305	-0.00239256	0.0305	-0.00238909	0.0305	-0.00240501
0.0305833	-0.00240049	0.0305833	-0.00239889	0.0305833	-0.00240149	0.0305833	-0.00239996	0.0305833	-0.00220672	0.0305833	-0.00240143	0.0305833	-0.00240235	0.0305833	-0.00239283	0.0305833	-0.00238927	0.0305833	-0.00240266
0.030625	-0.00240047	0.030625	-0.00239887	0.030625	-0.00240147	0.030625	-0.00239997	0.030625	-0.0022071	0.030625	-0.0024013	0.030625	-0.0024023	0.030625	-0.00239253	0.030625	-0.00238911	0.030625	-0.002402
0.0306667	-0.00240047	0.0306667	-0.00239893	0.0306667	-0.00240145	0.0306667	-0.00239984	0.0306667	-0.00220738	0.0306667	-0.00240119	0.0306667	-0.00240238	0.0306667	-0.00239248	0.0306667	-0.00238864	0.0306667	-0.00240324
0.0307083	-0.00240046	0.0307083	-0.00239899	0.0307083	-0.0024015	0.0307083	-0.00239979	0.0307083	-0.00220763	0.0307083	-0.00240108	0.0307083	-0.00240249	0.0307083	-0.00239269	0.0307083	-0.00238856	0.0307083	-0.00240151
0.0307917	-0.00240045	0.0307917	-0.00239901	0.0307917	-0.00240149	0.0307917	-0.00239973	0.0307917	-0.00220796	0.0307917	-0.00240119	0.0307917	-0.0024024	0.0307917	-0.00239287	0.0307917	-0.00238906	0.0307917	-0.00240111
0.0308333	-0.00240043	0.0308333	-0.00239902	0.0308333	-0.0024015	0.0308333	-0.00239973	0.0308333	-0.00220833	0.0308333	-0.00240103	0.0308333	-0.00240238	0.0308333	-0.00239296	0.0308333	-0.00238915	0.0308333	-0.0024018
0.030875	-0.00240042	0.030875	-0.00239901	0.030875	-0.00240149	0.030875	-0.0023998	0.030875	-0.00220848	0.030875	-0.00240101	0.030875	-0.00240242	0.030875	-0.00239265	0.030875	-0.00238858	0.030875	-0.002402
0.0309583	-0.00240042	0.0309583	-0.002399	0.0309583	-0.00240145	0.0309583	-0.00239985	0.0309583	-0.00220866	0.0309583	-0.00240098	0.0309583	-0.00240242	0.0309583	-0.00239254	0.0309583	-0.00238871	0.0309583	-0.00240474
0.031	-0.00240043	0.031	-0.00239899	0.031	-0.00240143	0.031	-0.00239985	0.031	-0.00220896	0.031	-0.00240122	0.031	-0.00240243	0.031	-0.00239225	0.031	-0.00238941	0.031	-0.00240766
0.0310417	-0.00240043	0.0310417	-0.002399	0.0310417	-0.00240138	0.0310417	-0.00239984	0.0310417	-0.00220913	0.0310417	-0.00240136	0.0310417	-0.00240262	0.0310417	-0.0023925	0.0310417	-0.00238989	0.0310417	-0.00240902
0.031125	-0.00240042	0.031125	-0.00239898	0.031125	-0.0024014	0.031125	-0.00239981	0.031125	-0.00220929	0.031125	-0.00240142	0.031125	-0.00240271	0.031125	-0.00239256	0.031125	-0.00238927	0.031125	-0.0024087
0.0311667	-0.0024004	0.0311667	-0.00239898	0.0311667	-0.0024014	0.0311667	-0.00239973	0.0311667	-0.00220962	0.0311667	-0.00240123	0.0311667	-0.00240279	0.0311667	-0.00239239	0.0311667	-0.00238816	0.0311667	-0.00240839
0.0312083	-0.00240039	0.0312083	-0.002399	0.0312083	-0.00240135	0.0312083	-0.00239969	0.0312083	-0.00220982	0.0312083	-0.00240109	0.0312083	-0.00240285	0.0312083	-0.00239213	0.0312083	-0.00238836	0.0312083	-0.00240864
0.0312917	-0.0024004	0.0312917	-0.00239902	0.0312917	-0.00240129	0.0312917	-0.00239971	0.0312917	-0.00221017	0.0312917	-0.00240094	0.0312917	-0.0024027	0.0312917	-0.00239191	0.0312917	-0.00238877	0.0312917	-0.00240916
0.0313333	-0.00240038	0.0313333	-0.002399	0.0313333	-0.00240125	0.0313333	-0.00239976	0.0313333	-0.00221049	0.0313333	-0.00240104	0.0313333	-0.00240271	0.0313333	-0.00239156	0.0313333	-0.00238943	0.0313333	-0.00240916
0.031375	-0.00240037	0.031375	-0.002399	0.031375	-0.00240124	0.031375	-0.00239981	0.031375	-0.00221065	0.031375	-0.00240117	0.031375	-0.00240263	0.031375	-0.00239124	0.031375	-0.00238957	0.031375	-0.00240906
0.0314583	-0.00240036	0.0314583	-0.00239899	0.0314583	-0.00240121	0.0314583	-0.00239981	0.0314583	-0.0022107	0.0314583	-0.00240099	0.0314583	-0.00240277	0.0314583	-0.0023912	0.0314583	-0.00238981	0.0314583	-0.00240763
0.0315	-0.00240035	0.0315	-0.00239897	0.0315	-0.00240121	0.0315	-0.00239991	0.0315	-0.00221078	0.0315	-0.00240092	0.0315	-0.00240292	0.0315	-0.0023909	0.0315	-0.00239051	0.0315	-0.00240528
0.0315417	-0.00240034	0.0315417	-0.00239895	0.0315417	-0.00240123	0.0315417	-0.0024	0.0315417	-0.00221099	0.0315417	-0.00240095	0.0315417	-0.00240307	0.0315417	-0.00239067	0.0315417	-0.0023907	0.0315417	-0.00240344
0.031625	-0.00240035	0.031625	-0.00239896	0.031625	-0.00240125	0.031625	-0.00240004	0.031625	-0.00221122	0.031625	-0.00240109	0.031625	-0.00240325	0.031625	-0.00239067	0.031625	-0.00239097	0.031625	-0.00240184
0.0316667	-0.00240037	0.0316667	-0.00239893	0.0316667	-0.00240124	0.0316667	-0.00240006	0.0316667	-0.00221141	0.0316667	-0.00240117	0.0316667	-0.00240337	0.0316667	-0.0023905	0.0316667	-0.00239095	0.0316667	-0.00240207
0.0317083	-0.00240038	0.0317083	-0.0023989	0.0317083	-0.00240125	0.0317083	-0.0024	0.0317083	-0.00221162	0.0317083	-0.00240107	0.0317083	-0.00240329	0.0317083	-0.00239042	0.0317083	-0.00239013	0.0317083	-0.00240355
0.0317917	-0.0024004	0.0317917	-0.00239888	0.0317917	-0.00240125	0.0317917	-0.00239999	0.0317917	-0.00221185	0.0317917	-0.00240094	0.0317917	-0.00240335	0.0317917	-0.00239069	0.0317917	-0.00238938	0.0317917	-0.00240401
0.0318333	-0.00240041	0.0318333	-0.00239889	0.0318333	-0.00240125	0.0318333	-0.0023999	0.0318333	-0.00221197	0.0318333	-0.00240093	0.0318333	-0.00240362	0.0318333	-0.00239121	0.0318333	-0.00238921	0.0318333	-0.00240248
0.031875	-0.00240041	0.031875	-0.00239893	0.031875	-0.0024012	0.031875	-0.00239985	0.031875	-0.00221232	0.031875	-0.00240097	0.031875	-0.00240386	0.031875	-0.00239151	0.031875	-0.00238943	0.031875	-0.00240213
0.0319583	-0.00240042	0.0319583	-0.00239894	0.0319583	-0.00240116	0.0319583	-0.00239989	0.0319583	-0.00221249	0.0319583	-0.00240103	0.0319583	-0.00240408	0.0319583	-0.00239144	0.0319583	-0.00238891	0.0319583	-0.00240234
0.032	-0.00240041	0.032	-0.00239897	0.032	-0.00240115	0.032	-0.00239999	0.032	-0.00221279	0.032	-0.00240106	0.032	-0.0024038	0.032	-0.00239132	0.032	-0.00238927	0.032	-0.00240188
0.0320417	-0.00240043	0.0320417	-0.00239897	0.0320417	-0.0024011	0.0320417	-0.00240007	0.0320417	-0.00221308	0.0320417	-0.00240117	0.0320417	-0.00240359	0.0320417	-0.00239198	0.0320417	-0.00238995	0.0320417	-0.00240298
0.032125	-0.00240046	0.032125	-0.00239893	0.032125	-0.00240104	0.032125	-0.00240014	0.032125	-0.00221333	0.032125	-0.00240127	0.032125	-0.00240352	0.032125	-0.00239234	0.032125	-0.00239052	0.032125	-0.00240416
0.0321667	-0.00240046	0.0321667	-0.00239892	0.0321667	-0.00240103	0.0321667	-0.0024003	0.0321667	-0.00221376	0.0321667	-0.00240131	0.0321667	-0.00240348	0.0321667	-0.00239223	0.0321667	-0.00239051	0.0321667	-0.00240395
0.0322083	-0.00240047	0.0322083	-0.00239892	0.0322083	-0.00240104	0.0322083	-0.00240046	0.0322083	-0.00221391	0.0322083	-0.00240114	0.0322083	-0.00240355	0.0322083	-0.00239193	0.0322083	-0.00239025	0.0322083	-0.00240384
0.0322917	-0.00240048	0.0322917	-0.00239891	0.0322917	-0.00240106	0.0322917	-0.00240052	0.0322917	-0.00221405	0.0322917	-0.00240104	0.0322917	-0.00240361	0.0322917	-0.00239169	0.0322917	-0.00239012	0.0322917	-0.00240389
0.0323333	-0.00240048	0.0323333	-0.00239891	0.0323333	-0.00240109	0.0323333	-0.00240052	0.0323333	-0.00221417	0.0323333	-0.00240092	0.0323333	-0.00240342	0.0323333	-0.00239173	0.0323333	-0.00238979	0.0323333	-0.00240253
0.032375	-0.00240049	0.032375	-0.00239891	0.032375	-0.00240112	0.032375	-0.00240045	0.032375	-0.00221429	0.032375	-0.00240098	0.032375	-0.00240331	0.032375	-0.00239142	0.032375	-0.00238941	0.032375	-0.00240052
0.0324583	-0.0024005	0.0324583	-0.00239889	0.0324583	-0.00240113	0.0324583	-0.0024004	0.0324583	-0.00221439	0.0324583	-0.00240107	0.0324583	-0.00240333	0.0324583	-0.00239172	0.0324583	-0.00238873	0.0324583	-0.00239879
0.0325	-0.0024005	0.0325	-0.00239886	0.0325	-0.00240117	0.0325	-0.00240043	0.0325	-0.00221446	0.0325	-0.00240097	0.0325	-0.00240348	0.0325	-0.00239241	0.0325	-0.00238819	0.0325	-0.00239787
0.0325417	-0.0024005	0.0325417	-0.00239887	0.0325417	-0.00240124	0.0325417	-0.00240043	0.0325417	-0.00221459	0.0325417	-0.00240095	0.0325417	-0.00240348	0.0325417	-0.00239238	0.0325417	-0.00238757	0.0325417	-0.00239644
0.032625	-0.00240051	0.032625	-0.0023989	0.032625	-0.0024013	0.032625	-0.00240041	0.032625	-0.0022147	0.032625	-0.0024011	0.032625	-0.00240318	0.032625	-0.00239226	0.032625	-0.00238757	0.032625	-0.00239563
0.0326667	-0.0024005	0.0326667	-0.00239892	0.0326667	-0.00240133	0.0326667	-0.00240042	0.0326667	-0.00221487	0.0326667	-0.00240103	0.0326667	-0.00240284	0.0326667	-0.00239227	0.0326667	-0.00238753	0.0326667	-0.00239438
0.0327083	-0.00240049	0.0327083	-0.002399	0.0327083	-0.00240137	0.0327083	-0.00240042	0.0327083	-0.00221511	0.0327083	-0.002401	0.0327083	-0.00240254	0.0327083	-0.00239243	0.0327083	-0.00238798	0.0327083	-0.00239209
0.0327917	-0.00240049	0.0327917	-0.00239907	0.0327917	-0.0024014	0.0327917	-0.00240039	0.0327917	-0.00221524	0.0327917	-0.00240125	0.0327917	-0.00240227	0.0327917	-0.00239238	0.0327917	-0.00238871	0.0327917	-0.00239113
0.0328333	-0.00240048	0.0328333	-0.00239908	0.0328333	-0.00240142	0.0328333	-0.00240038	0.0328333	-0.0022153	0.0328333	-0.00240145	0.0328333	-0.00240194	0.0328333	-0.00239233	0.0328333	-0.00238933	0.0328333	-0.00239213
0.032875	-0.00240049	0.032875	-0.00239906	0.032875	-0.00240153	0.032875	-0.00240037	0.032875	-0.00221537	0.032875	-0.00240148	0.032875	-0.00240186	0.032875	-0.00239215	0.032875	-0.00238993	0.032875	-0.00239147
0.0329583	-0.00240052	0.0329583	-0.00239904	0.0329583	-0.00240159	0.0329583	-0.00240036	0.0329583	-0.00221556	0.0329583	-0.00240166	0.0329583	-0.00240189	0.0329583	-0.0023922	0.0329583	-0.00238992	0.0329583	-0.00239078
0.033	-0.00240052	0.033	-0.00239904	0.033	-0.0024016	0.033	-0.00240039	0.033	-0.00221577	0.033	-0.00240163	0.033	-0.00240202	0.033	-0.00239245	0.033	-0.00239047	0.033	-0.00239104
0.0330417	-0.00240052	0.0330417	-0.00239907	0.0330417	-0.00240158	0.0330417	-0.00240035	0.0330417	-0.00221598	0.0330417	-0.00240186	0.0330417	-0.00240213	0.0330417	-0.00239236	0.0330417	-0.00239145	0.0330417	-0.00238988
0.033125	-0.00240052	0.033125	-0.00239908	0.033125	-0.00240156	0.033125	-0.00240031	0.033125	-0.0022161	0.033125	-0.002402	0.033125	-0.00240225	0.033125	-0.00239178	0.033125	-0.00239196	0.033125	-0.00238899
0.0331667	-0.00240052	0.0331667	-0.00239912	0.0331667	-0.00240154	0.0331667	-0.00240032	0.0331667	-0.0022162	0.0331667	-0.00240191	0.0331667	-0.00240237	0.0331667	-0.00239203	0.0331667	-0.00239254	0.0331667	-0.00238954
0.0332083	-0.00240053	0.0332083	-0.00239917	0.0332083	-0.00240155	0.0332083	-0.00240028	0.0332083	-0.00221633	0.0332083	-0.00240176	0.0332083	-0.00240249	0.0332083	-0.00239257	0.0332083	-0.00239353	0.0332083	-0.00239109
0.0332917	-0.00240052	0.0332917	-0.0023992	0.0332917	-0.00240158	0.0332917	-0.00240015	0.0332917	-0.00221644	0.0332917	-0.00240168	0.0332917	-0.00240249	0.0332917	-0.00239295	0.0332917	-0.00239398	0.0332917	-0.00239288
0.0333333	-0.00240053	0.0333333	-0.00239923	0.0333333	-0.0024016	0.0333333	-0.00240007	0.0333333	-0.0022166	0.0333333	-0.00240187	0.0333333	-0.00240243	0.0333333	-0.00239294	0.0333333	-0.00239395	0.0333333	-0.00239392
0.033375	-0.00240052	0.033375	-0.00239925	0.033375	-0.00240164	0.033375	-0.00240002	0.033375	-0.00221657	0.033375	-0.00240192	0.033375	-0.00240264	0.033375	-0.0023936	0.033375	-0.00239372	0.033375	-0.002395
0.0334583	-0.00240052	0.0334583	-0.00239925	0.0334583	-0.00240168	0.0334583	-0.00239998	0.0334583	-0.00221658	0.0334583	-0.00240188	0.0334583	-0.00240257	0.0334583	-0.00239397	0.0334583	-0.00239439	0.0334583	-0.00239594
0.0335	-0.00240052	0.0335	-0.00239922	0.0335	-0.00240167	0.0335	-0.00240003	0.0335	-0.00221673	0.0335	-0.00240187	0.0335	-0.00240248	0.0335	-0.00239373	0.0335	-0.00239496	0.0335	-0.00239715
0.0335417	-0.00240052	0.0335417	-0.0023992	0.0335417	-0.00240166	0.0335417	-0.0024001	0.0335417	-0.00221683	0.0335417	-0.00240184	0.0335417	-0.0024022	0.0335417	-0.00239406	0.0335417	-0.00239498	0.0335417	-0.0023989
0.033625	-0.00240053	0.033625	-0.0023992	0.033625	-0.00240164	0.033625	-0.00240011	0.033625	-0.00221686	0.033625	-0.00240181	0.033625	-0.00240196	0.033625	-0.00239412	0.033625	-0.0023951	0.033625	-0.00239931
0.0336667	-0.00240057	0.0336667	-0.00239921	0.0336667	-0.00240161	0.0336667	-0.00240015	0.0336667	-0.0022171	0.0336667	-0.0024017	0.0336667	-0.00240184	0.0336667	-0.00239422	0.0336667	-0.00239574	0.0336667	-0.00239906
0.0337083	-0.00240057	0.0337083	-0.00239924	0.0337083	-0.0024016	0.0337083	-0.00240015	0.0337083	-0.00221735	0.0337083	-0.00240175	0.0337083	-0.00240197	0.0337083	-0.00239439	0.0337083	-0.00239622	0.0337083	-0.00239788
0.0337917	-0.00240055	0.0337917	-0.00239927	0.0337917	-0.00240161	0.0337917	-0.00240017	0.0337917	-0.00221745	0.0337917	-0.00240176	0.0337917	-0.00240194	0.0337917	-0.00239451	0.0337917	-0.00239645	0.0337917	-0.00239667
0.0338333	-0.00240055	0.0338333	-0.00239927	0.0338333	-0.00240162	0.0338333	-0.00240016	0.0338333	-0.00221759	0.0338333	-0.00240162	0.0338333	-0.00240194	0.0338333	-0.0023942	0.0338333	-0.00239636	0.0338333	-0.0023952
0.033875	-0.00240057	0.033875	-0.00239926	0.033875	-0.00240161	0.033875	-0.00240017	0.033875	-0.00221777	0.033875	-0.00240148	0.033875	-0.00240187	0.033875	-0.00239392	0.033875	-0.00239699	0.033875	-0.00239425
0.0339583	-0.00240059	0.0339583	-0.00239928	0.0339583	-0.0024016	0.0339583	-0.00240021	0.0339583	-0.00221781	0.0339583	-0.0024015	0.0339583	-0.00240193	0.0339583	-0.00239392	0.0339583	-0.00239777	0.0339583	-0.00239321
0.034	-0.00240057	0.034	-0.00239927	0.034	-0.00240161	0.034	-0.00240019	0.034	-0.00221783	0.034	-0.00240162	0.034	-0.00240204	0.034	-0.0023938	0.034	-0.00239794	0.034	-0.00239266
0.0340417	-0.00240055	0.0340417	-0.00239926	0.0340417	-0.00240162	0.0340417	-0.00240017	0.0340417	-0.00221782	0.0340417	-0.00240176	0.0340417	-0.00240232	0.0340417	-0.0023938	0.0340417	-0.00239813	0.0340417	-0.00239226
0.034125	-0.00240057	0.034125	-0.00239931	0.034125	-0.00240167	0.034125	-0.00240014	0.034125	-0.00221785	0.034125	-0.00240176	0.034125	-0.00240252	0.034125	-0.00239386	0.034125	-0.00239831	0.034125	-0.00239249
0.0341667	-0.00240059	0.0341667	-0.00239933	0.0341667	-0.00240172	0.0341667	-0.00240019	0.0341667	-0.00221797	0.0341667	-0.0024017	0.0341667	-0.00240251	0.0341667	-0.00239388	0.0341667	-0.00239908	0.0341667	-0.00239378
0.0342083	-0.00240062	0.0342083	-0.00239929	0.0342083	-0.00240173	0.0342083	-0.00240022	0.0342083	-0.00221819	0.0342083	-0.00240171	0.0342083	-0.0024023	0.0342083	-0.00239408	0.0342083	-0.0023992	0.0342083	-0.00239565
0.0342917	-0.00240064	0.0342917	-0.00239927	0.0342917	-0.00240173	0.0342917	-0.00240009	0.0342917	-0.00221839	0.0342917	-0.00240156	0.0342917	-0.00240231	0.0342917	-0.00239436	0.0342917	-0.00239862	0.0342917	-0.00239696
0.0343333	-0.00240064	0.0343333	-0.00239927	0.0343333	-0.00240167	0.0343333	-0.00240002	0.0343333	-0.00221842	0.0343333	-0.00240132	0.0343333	-0.00240221	0.0343333	-0.00239421	0.0343333	-0.0023988	0.0343333	-0.00239758
0.034375	-0.00240064	0.034375	-0.00239928	0.034375	-0.00240162	0.034375	-0.00240007	0.034375	-0.00221849	0.034375	-0.00240119	0.034375	-0.00240184	0.034375	-0.00239411	0.034375	-0.00239917	0.034375	-0.00239881
0.0344583	-0.00240063	0.0344583	-0.0023993	0.0344583	-0.00240163	0.0344583	-0.00240007	0.0344583	-0.00221858	0.0344583	-0.00240104	0.0344583	-0.00240165	0.0344583	-0.00239445	0.0344583	-0.00239956	0.0344583	-0.00239896
0.0345	-0.00240063	0.0345	-0.00239932	0.0345	-0.00240162	0.0345	-0.00240005	0.0345	-0.00221858	0.0345	-0.00240098	0.0345	-0.00240187	0.0345	-0.00239479	0.0345	-0.0024002	0.0345	-0.00239769
0.0345417	-0.00240063	0.0345417	-0.00239937	0.0345417	-0.00240161	0.0345417	-0.00240011	0.0345417	-0.00221863	0.0345417	-0.00240101	0.0345417	-0.00240199	0.0345417	-0.00239451	0.0345417	-0.00240066	0.0345417	-0.00239675
0.034625	-0.00240064	0.034625	-0.0023994	0.034625	-0.00240162	0.034625	-0.00240019	0.034625	-0.0022189	0.034625	-0.00240115	0.034625	-0.00240186	0.034625	-0.00239391	0.034625	-0.00240078	0.034625	-0.00239905
0.0346667	-0.00240064	0.0346667	-0.00239936	0.0346667	-0.00240164	0.0346667	-0.00240023	0.0346667	-0.00221901	0.0346667	-0.00240116	0.0346667	-0.00240186	0.0346667	-0.00239371	0.0346667	-0.00240076	0.0346667	-0.00239941
0.0347083	-0.00240064	0.0347083	-0.00239935	0.0347083	-0.00240166	0.0347083	-0.00240022	0.0347083	-0.00221907	0.0347083	-0.00240105	0.0347083	-0.00240189	0.0347083	-0.00239366	0.0347083	-0.00240068	0.0347083	-0.00239862
0.0347917	-0.00240062	0.0347917	-0.00239936	0.0347917	-0.00240167	0.0347917	-0.00240024	0.0347917	-0.00221916	0.0347917	-0.00240093	0.0347917	-0.00240205	0.0347917	-0.00239365	0.0347917	-0.00240051	0.0347917	-0.00239931
0.0348333	-0.0024006	0.0348333	-0.00239934	0.0348333	-0.00240172	0.0348333	-0.0024002	0.0348333	-0.0022192	0.0348333	-0.00240083	0.0348333	-0.00240209	0.0348333	-0.00239328	0.0348333	-0.00240028	0.0348333	-0.00239892
[truncated: 14,707 more rows]

## Sheet: Q256A
22.2 µM volume (CV)	22.2 µM A280	14.3 µM volume (CV)	14.3 µM A280	8.1 µM volume (CV)	8.1 µM A280	4.3 µM volume (CV)	4.3 µM A280	2.3 µM volume (CV)	2.3 µM A280	0.8 µM volume (CV)	0.8 µM A280
[truncated: 15,336 more rows]

[truncated: 1 more sheets: S284A]
