# Supplementary material for: Statistical crystallography reveals an allosteric network in SARS-CoV-2 Mpro
Source: Commun Biol. 2026 May 2;9:602. doi: 10.1038/s42003-026-10127-w (PMC13135515; doi:10.1038/s42003-026-10127-w)
Supplement: Supplementary file 3 — Supplementary Data [file 42003_2026_10127_MOESM3_ESM.zip › supplementary_data/supplementary_data_4_fit_velocities.xlsx]

## Sheet: wt
[E] (µM)	[S] (µM)	v0 (µM/s)	intercept (µM)	stderr_v0 (µM/s)	r_squared_fit
0	5	0	0	0	0
0	10	0	0	0	0
0	20	0.000203633	-0.0334398	0.00030415	0.0601822
0	40	0.000985159	-0.000878685	0.000279652	0.674093
0	80	0	0	0	0
0	160	0.00108945	0.0260867	0.000361276	0.602481
0	320	0.000485959	0.144398	0.000979766	0.0579395
0.1	5	0	0	0	0
0.1	10	0	0	0	0
0.1	20	0	0	0	0
0.1	40	0	0	0	0
0.1	80	0	0	0	0
0.1	160	0	0	0	0
0.1	320	0	0	0	0
0.25	5	1.57292e-05	-0.0340059	4.45973e-06	0.0898545
0.25	10	0.000204713	-0.0161741	4.62992e-06	0.939452
0.25	20	0.000421714	-0.0441857	4.86098e-06	0.983535
0.25	40	0.000718966	-0.0702248	5.96531e-06	0.991401
0.25	80	0.000888468	0.00227864	9.84155e-06	0.984775
0.25	160	0.000819896	0.252928	1.37774e-05	0.965644
0.25	320	0.000300235	0.463388	2.06751e-05	0.625976
0.5	5	5.84505e-05	-0.0526456	3.71365e-06	0.664635
0.5	10	0.000230459	-0.0354533	4.90801e-06	0.945942
0.5	20	0.000628783	-0.0858415	6.09877e-06	0.988469
0.5	40	0.00128726	-0.0619511	7.29217e-06	0.996387
0.5	80	0.00201762	-0.0742128	1.57836e-05	0.995007
0.5	160	0.00231616	-0.0871277	2.76264e-05	0.991256
0.5	320	0.00160039	0.355795	4.81671e-05	0.946824
1	5	0.000166232	-0.0637004	8.71723e-06	0.814169
1	10	0.000579434	-0.103793	8.04821e-06	0.982933
1	20	0.00147922	-0.0487891	1.25648e-05	0.995332
1	40	0.00311416	-0.124496	2.76526e-05	0.99537
1	80	0.00514317	-0.0786093	2.94253e-05	0.998105
1	160	0.00589125	0.00512108	9.70071e-05	0.991931
1	320	0.00569692	-0.0797123	0.000131407	0.984289
2	5	0.00109219	-0.00275434	7.30672e-05	0.933176
2	10	0.00220848	0.0563714	0.000122747	0.958545
2	20	0.00537636	0.046311	0.000126738	0.991733
2	40	0.00996627	-0.0207748	0.000228987	0.992664
2	80	0.017006	0.128522	0.000220524	0.997651
2	160	0.0226549	0.352614	0.000492079	0.993438
2	320	0.0256076	0.39991	0.000648837	0.991092
4	5	0.00178526	-0.0142401	0.000163021	0.94485
4	10	0.00401663	-0.00598881	0.00016205	0.990328
4	20	0.00888835	-0.0357576	0.000263859	0.992999
4	40	0.0176763	0.0590059	0.000583022	0.993515
4	80	0.025436	0.165084	0.00131802	0.984145
4	160	0.0382419	0.530777	0.00296465	0.965196
4	320	0.0374297	0.678447	0.00292231	0.964716
8	5	0.00242862	-0.0224624	0.000341254	0.863593
8	10	0.00625657	-0.014093	0.000948229	0.935533
8	20	0.0103449	-0.00775425	0.000380994	0.994604
8	40	0.0267564	0.0891928	0.00319558	0.972263
8	80	0.0473138	0.0985741	0.00301174	0.991961
8	160	0.0441887	-0.169491	0.00367227	0.973117
8	320	0.071113	-0.0623893	0.00423338	0.98948

## Sheet: N214A
[E] (µM)	[S] (µM)	v0 (µM/s)	intercept (µM)	stderr_v0 (µM/s)	r_squared_fit
0	5	5.58e-05	-0.00516366	2.64331e-05	0.182214
0	10	7.03324e-05	-0.012736	4.66169e-05	0.159444
0	20	0.000813134	-0.0783498	0.000283126	0.388186
0	40	0.000193203	-0.00455809	0.000106186	0.248713
0	80	0.000337404	0.0499193	0.000531748	0.0914488
0	160	0.000193955	0.0704922	0.000518615	0.0337849
0	320	0.00067169	0.195262	0.000438132	0.227078
0.1	5	0	0	0	0
0.1	10	0	0	0	0
0.1	20	0	0	0	0
0.1	40	0	0	0	0
0.1	80	0	0	0	0
0.1	160	0	0	0	0
0.1	320	0	0	0	0
0.25	5	1.26226e-06	-0.0529781	3.67638e-06	0.000934719
0.25	10	4.40881e-05	-0.0247518	4.17946e-06	0.468973
0.25	20	5.6337e-05	-0.0754416	4.23123e-06	0.58454
0.25	40	7.81809e-05	0.0651255	5.43653e-06	0.621398
0.25	80	0	0	0	0
0.25	160	0	0	0	0
0.25	320	0	0	0	0
0.5	5	0.000115014	-0.0550302	4.63993e-06	0.851685
0.5	10	0.000220311	0.00856604	6.47615e-06	0.924139
0.5	20	0.00772904	-2.16939	0.000981062	0.350527
0.5	40	0.000777502	0.108184	2.2353e-05	0.951252
0.5	80	0.000536467	0.150994	2.54794e-05	0.877303
0.5	160	0.000353456	0.236237	3.67041e-05	0.599314
0.5	320	0	0	0	0
1	5	0.000284584	-0.0039939	1.71966e-05	0.889562
1	10	0.000748179	0.00275313	2.77112e-05	0.957948
1	20	0.000861535	-0.0290219	2.5236e-05	0.908771
1	40	0.00245285	0.0663422	4.74079e-05	0.988552
1	80	0.00254523	0.102516	8.2485e-05	0.969455
1	160	0.00168254	0.294202	0.000135815	0.83649
1	320	0.00100162	0.220265	0.000107853	0.741927
2	5	0.000146831	-0.00466102	1.74129e-05	0.771997
2	10	0.000394776	-0.00884576	1.89178e-05	0.95191
2	20	0.000590879	0.00302113	5.12094e-05	0.898742
2	40	0.00117572	0.0245323	6.4625e-05	0.956646
2	80	0.00214694	0.01041	7.57416e-05	0.975713
2	160	0.00288776	0.0427762	4.8512e-05	0.991327
2	320	0.00296138	0.104928	5.90784e-05	0.986649
4	5	0.000470797	-0.00315023	2.09779e-05	0.949121
4	10	0.000920079	0.0123187	5.11039e-05	0.975914
4	20	0.00144362	-0.00855293	4.90382e-05	0.981872
4	40	0.00340426	0.00460995	8.3442e-05	0.996408
4	80	0.00429089	0.073678	0.000397445	0.951043
4	160	0.00551924	0.0750004	0.000106346	0.992995
4	320	0.00552212	0.160391	0.000246794	0.970911
8	5	0.000924299	-0.00746646	5.50005e-05	0.969117
8	10	0.00218951	0.00711675	0.000120822	0.987966
8	20	0.00428402	-0.00881178	0.000516618	0.971737
8	40	0.0074389	0.00626346	0.000257356	0.997612
8	80	0.00780063	0.0606175	0.00152334	0.897337
8	160	0.012983	0.0808751	0.000825325	0.991983
8	320	0.0126802	0.116568	0.00107529	0.978882
16	5	0.00100278	-0.00819048	0.00036413	0.791319
16	10	0.00182983	-0.00677845	0.000268508	0.939322
16	20	0.00336513	0.00509075	4.798e-05	0.999594
16	40	0.00468808	0.00504376	0.000210564	0.988041
16	80	0.0139602	-0.0111815	0.000495524	0.994986
16	160	0.0188865	0.0707897	0.000429991	0.998964
16	320	0.0241925	-0.0157522	0.00271598	0.952006
32	5	0.000549176	-0.000118138	0.000202362	0.595627
32	5	0.000818949	-0.00683878	0.000762883	0.36556
32	10	0.000980422	-1.00932e-05	0.000936957	0.353782
32	10	0.00105167	0.0020976	0.00110271	0.31261
32	20	0.00252087	0.0075944	0.000142226	0.993674
32	20	0.00260458	-0.029643	0.000490707	0.875671
32	40	0.00580324	0.0173765	0.000359736	0.992373
32	40	0.00377377	-0.0564994	0.00134665	0.723582
32	80	0.0122271	0.0198309	0.000542054	0.994139
32	80	0.00771397	-0.00712439	0.000625009	0.980686
32	160	0.0294518	0.176734	0.00452771	0.954866
32	160	0.0219298	-2.88872	0.00225555	0.72979
32	320	0.0346425	0.0590441	0.00201509	0.989951
32	320	0.0225011	0.16046	0.00557664	0.890592
64	5	0.00113543	-0.00046958	0.000223498	0.928081
64	10	0.00146662	-0.0128229	0.000198958	0.915738
64	20	0.00259951	-0.0429952	0.000162273	0.955327
64	40	0.00746052	0.0160562	0.000297748	0.996825
64	80	0.0127194	0.0821573	0.00123093	0.955267
64	160	0.0180426	0.0315402	0.00172649	0.982016
64	320	0.0331441	0.136247	0.000913976	0.998481
128	5	0.000341709	-0.0020015	0.000253523	0.312323
128	10	0.000907112	-0.00156351	0.000331746	0.599253
128	20	0.00241843	0.0127143	0.000699728	0.856585
128	40	0.000981123	-0.0282896	0.00020627	0.763707
128	80	0.0137848	-0.00423254	0.00121848	0.984614
128	160	0.0318832	-0.110465	0.00507257	0.929423
128	320	0.000666782	0.166548	0.000384967	0.6
256	5	0.00036483	-0.0147841	0.000291794	0.20669
256	10	0	0	0	0
256	20	0.000692573	-0.147977	4.3816e-05	0.811592
256	40	0.00334581	0.113988	0.0015031	0.497732
256	80	0.0159839	0.115819	0.00455819	0.860105
256	160	0	0	0	0
256	320	0	0	0	0

## Sheet: Q256A
[E] (µM)	[S] (µM)	v0 (µM/s)	intercept (µM)	stderr_v0 (µM/s)	r_squared_fit
0	5	0.000373352	-0.245286	2.89488e-05	0.597602
0	10	0.000128393	-0.285038	4.3925e-05	0.0858309
0	20	1.00928e-06	-0.0186545	0.000468758	1.15896e-06
0	40	0	0	0	0
0	80	0	0	0	0
0	160	0	0	0	0
0	320	0	0	0	0
0.1	5	0	0	0	0
0.1	10	0	0	0	0
0.1	20	0	0	0	0
0.1	40	0	0	0	0
0.1	80	0	0	0	0
0.1	160	0	0	0	0
0.1	320	0	0	0	0
0.25	5	0	0	0	0
0.25	10	0	0	0	0
0.25	20	0	0	0	0
0.25	40	0	0	0	0
0.25	80	0	0	0	0
0.25	160	4.77156e-05	0.0279396	8.4557e-06	0.201741
0.25	320	3.00689e-05	0.0816698	1.44468e-05	0.0332385
0.5	5	0.000113348	-0.0530453	8.6832e-06	0.708817
0.5	10	0.00030741	-0.0246147	1.08807e-05	0.926848
0.5	20	0.000553838	0.00889211	1.60595e-05	0.950453
0.5	40	0.00118853	0.03105	2.18228e-05	0.979526
0.5	80	0.00159305	0.129733	2.73561e-05	0.982046
0.5	160	0.00163903	0.176242	4.30402e-05	0.959
0.5	320	0.00122523	0.371261	6.90785e-05	0.835366
1	5	0.000216472	-0.0231299	2.77862e-05	0.627692
1	10	0.000539441	-0.0144766	3.32972e-05	0.897424
1	20	0.00112762	0.0199269	3.24358e-05	0.971074
1	40	0.00257375	-0.0303921	4.50944e-05	0.989971
1	80	0.00363061	-0.0487648	7.07442e-05	0.988738
1	160	0.00392557	0.139734	7.72338e-05	0.988521
1	320	0.00395803	0.422367	0.000174213	0.945073
2	5	0.000303957	-0.0206164	7.60071e-05	0.48473
2	10	0.000832321	0.00791646	9.31791e-05	0.832967
2	20	0.00207888	-0.055275	5.53601e-05	0.981213
2	40	0.0038254	-0.0200148	0.000139777	0.981651
2	80	0.00700072	-0.105372	0.000273784	0.979037
2	160	0.0091298	0.0912446	0.000244355	0.990071
2	320	0.0085176	0.224297	0.000498527	0.954236
4	5	0.00189706	-0.669845	0.000215175	0.403306
4	10	0.00188467	0.00842858	0.000228646	0.918856
4	20	0.00680862	-0.0209144	0.000151894	0.995048
4	40	0.00419343	-0.0277052	0.000112756	0.987153
4	80	0.0134349	0.0777403	0.000309606	0.995769
4	160	0.0143313	0.16508	0.000943511	0.974653
4	320	0.0224125	0.267065	0.00128039	0.980794
8	5	0.00146975	-0.0124476	0.000288287	0.838667
8	10	0.00387617	0.00489399	0.000336565	0.985145
8	20	0.00770576	0.01678	0.000327021	0.989309
8	40	0.0143839	0.0268826	0.000869097	0.992751
8	80	0.0243888	-0.0929468	0.0015458	0.984185
8	160	0.0273302	-0.092824	0.0031935	0.960651
8	320	0.0327618	0.126626	0.00392599	0.972081

## Sheet: S284A
[E] (µM)	[S] (µM)	v0 (µM/s)	intercept (µM)	stderr_v0 (µM/s)	r_squared_fit
0	5	0	0	0	0
0	10	3.7893e-05	0.0174298	9.45226e-05	0.0106005
0	20	2.32555e-05	0.0200597	0.000265123	0.00109795
0	40	2.85015e-06	-0.0296057	0.00032163	1.12181e-05
0	80	3.24086e-05	0.03304	0.000346848	0.00109013
0	160	0.000254454	0.0716671	0.000512477	0.0394666
0	320	0.00155798	0.129437	0.00163021	0.185891
0.1	5	0	0	0	0
0.1	10	0	0	0	0
0.1	20	0	0	0	0
0.1	40	0	0	0	0
0.1	80	0	0	0	0
0.1	160	0	0	0	0
0.1	320	0	0	0	0
0.25	5	0.000345893	-0.236357	9.13624e-05	0.102138
0.25	10	0.000261124	-0.0255074	5.75774e-06	0.942276
0.25	20	0.000474289	-0.0158417	5.03937e-06	0.985975
0.25	40	0.000871878	0.0956338	8.54081e-06	0.988054
0.25	80	0.00105543	0.156622	1.23315e-05	0.98309
0.25	160	0.000824509	0.227454	1.90609e-05	0.936909
0.25	320	0.000420097	0.500633	2.6375e-05	0.668155
0.5	5	0.00017631	0.0270757	1.0596e-05	0.817038
0.5	10	0.000381342	-0.00585174	1.02309e-05	0.952685
0.5	20	0.000948683	0.0303421	1.24672e-05	0.989406
0.5	40	0.00193026	0.114071	1.82544e-05	0.994486
0.5	80	0.00283711	0.0546808	2.74434e-05	0.994232
0.5	160	0.00294366	0.316863	5.26048e-05	0.980584
0.5	320	0.00169043	0.315274	5.01602e-05	0.948236
1	5	0.000341445	-0.0299444	1.14584e-05	0.946693
1	10	0.000854413	-0.0401663	2.51086e-05	0.968226
1	20	0.00172725	-0.0781243	2.20573e-05	0.992554
1	40	0.00386776	-0.0592157	5.11239e-05	0.994786
1	80	0.00602992	0.067017	7.72818e-05	0.994934
1	160	0.0054917	0.166503	9.71847e-05	0.990692
1	320	0.00541482	0.470939	0.000155175	0.975955
2	5	0.000931589	-0.0176038	4.80636e-05	0.94706
2	10	0.00130982	0.0513283	0.00010812	0.912914
2	20	0.00350326	0.0561263	0.000173061	0.966964
2	40	0.00684975	0.0725659	0.000226305	0.984948
2	80	0.0120337	0.133875	0.000257814	0.993615
2	160	0.0157698	0.0853979	0.000369092	0.992389
2	320	0.0159407	0.317851	0.000495297	0.986664
4	5	0.00147395	0.0321133	0.00014004	0.917205
4	10	0.00288618	0.0239048	0.000221106	0.94983
4	20	0.0061695	-0.0259852	0.000547153	0.954935
4	40	0.0129124	0.0348614	0.000201881	0.998292
4	80	0.0252203	0.11878	0.00109201	0.988876
4	160	0.0317919	0.267104	0.00115275	0.992173
4	320	0.0297038	-0.146738	0.00402319	0.886199
8	5	0.0674569	-0.868638	0.0253276	0.702782
8	10	0.00365452	-0.0103882	0.000660066	0.910857
8	20	0.00905767	-0.0398368	0.000578626	0.983938
8	40	0.0165859	0.0471623	0.00273148	0.948547
8	80	0.0398115	0.091234	0.00289341	0.989546
8	160	0.0516352	0.224275	0.00646558	0.969595
8	320	0.0744705	0.0168193	0.00542305	0.989505
