# Supplementary material for: Statistical crystallography reveals an allosteric network in SARS-CoV-2 Mpro
Source: Commun Biol. 2026 May 2;9:602. doi: 10.1038/s42003-026-10127-w (PMC13135515; doi:10.1038/s42003-026-10127-w)
Supplement: Supplementary file 3 — Supplementary Data [file 42003_2026_10127_MOESM3_ESM.zip › supplementary_data/supplementary_data_5_fit_michaelis-menten_parameters.xlsx]

## Sheet: wt
[E] (µM)	kcat (1/min)	CI95(kcat) (1/min)	kcat/Km (1/min 1/µM)	CI95(kcat/Km) (1/min 1/µM)
0.25	0.17687	0.0935145	0.0125355	0.022693
0.5	0.284806	0.105083	0.00761704	0.00685203
1	0.445071	0.103718	0.00793758	0.0038141
2	1.02226	0.125228	0.011202	0.0022329
4	0.747046	0.137343	0.00993637	0.00328308
8	0.671644	0.216946	0.00643332	0.00314231

## Sheet: N214A
[E] (µM)	kcat (1/min)	CI95(kcat) (1/min)	kcat/Km (1/min 1/µM)	CI95(kcat/Km) (1/min 1/µM)
0.25	0.0175127	0.0199474	0.010088	0.0728661
0.5	0.0704662	0.0464501	0.00725726	0.0171368
1	0.118893	0.0636545	0.0129639	0.0304244
2	0.119402	0.0221445	0.00146042	0.000466804
4	0.102061	0.0150514	0.00203234	0.00064847
8	0.115934	0.0213053	0.00216479	0.000837166
16	0.143471	0.0400888	0.000821763	0.000253645
32	0.110422	0.0748183	0.000368162	0.000186781
64	0.0813425	0.0384158	0.000152906	3.38502e-05

## Sheet: Q256A
[E] (µM)	kcat (1/min)	CI95(kcat) (1/min)	kcat/Km (1/min 1/µM)	CI95(kcat/Km) (1/min 1/µM)
0.25	0.0222155	inf	1.38877	inf
0.5	0.206598	0.0625239	0.00757702	0.006282
1	0.294695	0.0591837	0.00653152	0.00296764
2	0.346311	0.0849299	0.00501212	0.00230189
4	0.461962	0.199554	0.00334633	0.00185531
8	0.304122	0.0405573	0.00430352	0.0010632

## Sheet: S284A
[E] (µM)	kcat (1/min)	CI95(kcat) (1/min)	kcat/Km (1/min 1/µM)	CI95(kcat/Km) (1/min 1/µM)
0.25	0.195876	0.082533	0.0222904	0.0378974
0.5	0.338203	0.143965	0.0129585	0.0153463
1	0.410076	0.112466	0.01105	0.00740995
2	0.639215	0.126304	0.00834201	0.00293453
4	0.61026	0.166969	0.0085647	0.00432361
8	0.916739	0.238413	0.00445752	0.00114645
